# Supplementary material for: Whole-genome resequencing analyses of five pig breeds, including Korean wild and native, and three European origin breeds
Source: DNA Res. 2015 Jun 27;22(4):259–67. doi: 10.1093/dnares/dsv011 (PMC4535618; doi:10.1093/dnares/dsv011)
Supplement: Supplementary Data [file supp_dsv011_dsv011supp_table1.xlsx]

## Sheet: Sheet1
Supplementary table S1. Concordance test between SNP genotypes derived from the Porcine SNP60K BeadChip array and from whole-genome sequencing.
Breed		A/Aa			A/Ba			B/Ba			No call	Total	Ovrall genotype concordance(%)b
		A/A	A/B	B/B	A/A	A/B	B/B	A/A	A/B	B/B
Korean Wild Boar	KWB1	20358	29	6	234	4385	140	29	39	14541	82	44821	0.988003
	KWB2	20178	33	6	235	4496	138	31	34	14410	100	44803	0.987943
	KWB3	20938	26	7	134	3750	96	26	83	15576	126	44777	0.990846
	KWB4	20276	22	6	224	3972	111	29	47	14545	106	44797	0.98881
	KWB5	20606	28	7	168	3799	125	23	50	15054	100	44803	0.98994
Korean Native Pig	KNP1	22441	24	3	231	6376	152	27	23	11467	27	44876	0.98871
	KNP2	23138	17	3	168	5659	109	26	28	12086	23	44880	0.991488
	KNP3	22575	33	5	163	7417	92	24	29	11295	24	44879	0.991689
	KNP4	22407	29	4	195	6889	117	24	29	11585	39	44864	0.990358
	KNP5	21536	31	5	238	8053	136	30	30	10379	35	44868	0.988377
Duroc	DUR1	26297	28	0	122	9647	63	17	9	6587	15	44888	0.994412
	DUR2	26465	34	1	126	9160	54	17	22	6953	7	44896	0.99407
	DUR3	26418	27	1	145	9052	73	20	19	6781	5	44898	0.9933
	DUR4	25932	38	0	141	9587	66	16	17	6861	1	44902	0.993483
	DUR5	26475	28	1	120	9563	61	17	15	6439	6	44897	0.994335
Landrace	LAN1	19789	24	5	251	12232	134	23	29	8965	2	44901	0.988758
	LAN2	20352	24	5	214	10938	112	19	29	9777	13	44890	0.990282
	LAN3	19735	22	4	243	11897	126	23	25	9274	13	44890	0.989286
	LAN4	21391	29	3	151	9608	97	20	28	10582	16	44887	0.992174
	LAN5	20624	23	4	171	10675	82	24	18	10221	12	44891	0.992304
Yorkshire	YOR1	20370	31	3	135	10660	100	18	56	10543	103	44800	0.991817
	YOR2	20199	24	5	147	10384	76	19	31	10911	62	44841	0.992774
	YOR3	20950	31	3	213	9299	117	17	36	10484	68	44835	0.989866
	YOR4	19513	23	4	167	11184	98	20	42	10449	62	44841	0.99147
	YOR5	20007	19	4	204	9701	128	19	33	10474	4	44899	0.989973
aGenotypes of SNP array, 'A' and 'B' indicate reference allele and alternative allele, respectively.
Genotypes under the SNP array genotype represent the genotypes derived from whole-genome sequencing (WGS).
The number highligted in bold font indicates the number of SNPs which showed the concordance between SNP array and WGS.
bOverall genotype concordance(%), this value was calculated by the sum of concordant genotypes devided by the sum of all genotypes.
