# Supplementary material for: Whole-genome resequencing analyses of five pig breeds, including Korean wild and native, and three European origin breeds
Source: DNA Res. 2015 Jun 27;22(4):259–67. doi: 10.1093/dnares/dsv011 (PMC4535618; doi:10.1093/dnares/dsv011)
Supplement: Supplementary Data [file supp_dsv011_dsv011supp_table3.xlsx]

## Sheet: KWB
Supplementary Table S3. Breed specific non-synonymous SNPs for all the five breeds used in this study.
Chr	Position	dbSNP_ID	REF	ALT	EFF.EFFECT	EFF.AA	Gene_name	SIFT_score
1	18690689	.	C	T	NON_SYNONYMOUS_CODING	L11F	NA	0.028
1	29117301	.	C	A	NON_SYNONYMOUS_CODING	P1056T	NHSL1	0.034
1	49833118	rs326125116	G	A	NON_SYNONYMOUS_CODING	C1728Y	ROS1	0.002
1	188140902	rs335410199	A	T	NON_SYNONYMOUS_CODING	D729E	NA	0.047
1	188145170	rs329222060	C	G	NON_SYNONYMOUS_CODING	D73H	NA	0.035
1	275305951	.	A	G	NON_SYNONYMOUS_CODING	N15D	NA	0.022
1	276689430	rs329733173	C	A	NON_SYNONYMOUS_CODING	S329Y	FKTN	0.018
1	284851951	rs81280681	T	C	NON_SYNONYMOUS_CODING	L416S	C9orf43	0.015
1	301922807	.	C	T	NON_SYNONYMOUS_CODING	R615H	FAM129B	0.008
1	302265762	.	G	T	NON_SYNONYMOUS_CODING	R3S	ENG	0
1	304385890	.	G	A	NON_SYNONYMOUS_CODING	V1298M	HMCN1	0.002
1	304386977	rs334859733	G	A	NON_SYNONYMOUS_CODING	D1339N	HMCN1	0.025
1	307262070	.	G	A	NON_SYNONYMOUS_CODING	R243W	SARDH	0.037
1	308697801	.	C	T	NON_SYNONYMOUS_CODING	P166L	LCN9	0.008
1	315275174	.	A	G	NON_SYNONYMOUS_CODING	I283T	OR1N2	0
2	3567571	rs335496690	G	A	NON_SYNONYMOUS_CODING	A402T	ALDH3B2	0.008
2	6778276	.	G	A	NON_SYNONYMOUS_CODING	G107S	SLC22A11	0.044
2	77050697	rs343922219	C	G	NON_SYNONYMOUS_CODING	L40V	PLEKHJ1	0.018
2	78357494	.	C	T	NON_SYNONYMOUS_CODING	R83C	NA	0
2	104880313	rs322230644	A	C	NON_SYNONYMOUS_CODING	N110H	ANKRD32	0.022
2	140542846	.	C	A	NON_SYNONYMOUS_CODING	A61E	CCNI2	0.039
2	147108682	rs81212313	C	T	NON_SYNONYMOUS_CODING	R111Q	MZB1	0.038
2	148075770	rs334454742	C	G	NON_SYNONYMOUS_CODING	I8M	SLC4A9	0.001
2	159569540	rs331950672	G	A	NON_SYNONYMOUS_CODING	P153L	BTNL9	0
2	160868033	.	C	T	NON_SYNONYMOUS_CODING	S10F	NA	0.007
2	161919179	.	A	G	NON_SYNONYMOUS_CODING	N299S	NA	0.001
3	3695949	rs334131082	C	G	NON_SYNONYMOUS_CODING	S825C	SDK1	0.034
3	7128342	rs321495524	G	T	NON_SYNONYMOUS_CODING	G194V	AZGP1	0.006
3	17363528	.	G	A	NON_SYNONYMOUS_CODING	S537F	ARMC5	0
3	29514036	.	C	T	NON_SYNONYMOUS_CODING	R194W	CPPED1	0.016
3	33141914	.	G	A	NON_SYNONYMOUS_CODING	G456R	CIITA	0.004
3	41818203	.	G	A	NON_SYNONYMOUS_CODING	P61L	TMEM204	0.044
3	42308870	.	G	A	NON_SYNONYMOUS_CODING	T1103I	PKD1	0.004
3	77361826	rs342043808	C	T	NON_SYNONYMOUS_CODING	V16M	APLF	0.005
3	103210326	.	A	G	NON_SYNONYMOUS_CODING	N147S	NA	0.047
3	119000456	rs331263253	G	C	NON_SYNONYMOUS_CODING	S26C	ABHD1	0.019
3	125992039	.	G	A	NON_SYNONYMOUS_CODING	P125L	SDC1	0.008
4	1305825	rs345207922	C	T	NON_SYNONYMOUS_CODING	R195H	GLI4	0.018
4	8324914	rs322539923	G	A	NON_SYNONYMOUS_CODING	R1085C	TG	0.004
4	97503900	rs331178851	C	T	NON_SYNONYMOUS_CODING	V112M	NA	0.049
4	98938523	.	T	G	NON_SYNONYMOUS_CODING	M81R	OR10J5	0
4	101795472	.	C	G	NON_SYNONYMOUS_CODING	D508H	NTRK1	0.021
4	105982396	.	G	T	NON_SYNONYMOUS_CODING	G698W	FLG2	0.004
4	105984163	.	G	T	NON_SYNONYMOUS_CODING	G967C	FLG2	0.005
5	7602084	.	C	T	NON_SYNONYMOUS_CODING	A923T	NA	0.015
5	8339033	.	T	A	NON_SYNONYMOUS_CODING	E228V	MPST	0.015
5	86385982	rs345055326	C	T	NON_SYNONYMOUS_CODING	T206I	NA	0.007
6	58631363	rs336925604	A	T	NON_SYNONYMOUS_CODING	L1258H	PLCH2	0.001
6	65758678	.	C	G	NON_SYNONYMOUS_CODING	A354G	C1orf167	0
6	146862937	rs319774828	G	A	NON_SYNONYMOUS_CODING	R407Q	SLC1A7	0.005
7	3155092	rs318982730	C	A	NON_SYNONYMOUS_CODING	P279T	PPP1R3G	0.045
7	23244084	rs345803866	C	T	NON_SYNONYMOUS_CODING	A282V	OR2B6	0.001
7	103693833	.	G	A	NON_SYNONYMOUS_CODING	A77V	LTBP2	0.009
7	128277057	.	G	C	NON_SYNONYMOUS_CODING	E93Q	CYP46A1	0.009
8	76741382	rs326382096	G	A	NON_SYNONYMOUS_CODING	R247W	SOWAHB	0.031
8	81959347	.	A	C	NON_SYNONYMOUS_CODING	L391W	NA	0
8	148442589	rs336209603	C	A	NON_SYNONYMOUS_CODING	A114D	CSN3	0.016
9	3770326	rs328874070	C	T	NON_SYNONYMOUS_CODING	P12L	DCHS1	0.02
9	3864047	rs343645909	G	C	NON_SYNONYMOUS_CODING	L1818V	DNHD1	0
9	3865072	rs342336644	G	A	NON_SYNONYMOUS_CODING	A1476V	DNHD1	0.004
9	12399496	rs335300749	C	T	NON_SYNONYMOUS_CODING	R811C	MYO7A	0.033
9	47070794	rs326215678	A	G	NON_SYNONYMOUS_CODING	I14T	NA	0.018
9	56972010	rs320024881	C	T	NON_SYNONYMOUS_CODING	C44Y	NA	0
9	56980363	rs334147209	T	C	NON_SYNONYMOUS_CODING	K340E	NA	0.022
9	57139153	rs338121951	A	G	NON_SYNONYMOUS_CODING	F82L	OR8B4	0.02
9	74207708	.	A	G	NON_SYNONYMOUS_CODING	T202A	NA	0
9	74313959	.	C	T	NON_SYNONYMOUS_CODING	A10V	CD55	0.015
9	120164058	.	C	A	NON_SYNONYMOUS_CODING	H397Q	ZNF425	0
9	141699619	rs334254854	C	A	NON_SYNONYMOUS_CODING	Q1771H	CENPF	0.005
10	25342611	rs322132754	G	C	NON_SYNONYMOUS_CODING	G53R	C1orf53	0.025
11	16829619	.	C	T	NON_SYNONYMOUS_CODING	G190S	SERPINE3	0.047
11	77343702	.	G	C	NON_SYNONYMOUS_CODING	G101R	ITGBL1	0.021
11	82924474	rs336534797	C	T	NON_SYNONYMOUS_CODING	G185E	NA	0.003
11	86399749	.	G	C	NON_SYNONYMOUS_CODING	A763P	ADPRHL1	0.007
12	1211253	.	G	A	NON_SYNONYMOUS_CODING	P1176L	NA	0.014
12	5375473	rs334213603	C	T	NON_SYNONYMOUS_CODING	A707V	EVPL	0.035
12	19910486	.	G	A	NON_SYNONYMOUS_CODING	A38V	ETV4	0.015
12	20075784	rs338619620	G	C	NON_SYNONYMOUS_CODING	S113C	PIGBRCA1	0.021
12	20349099	rs320509204	G	A	NON_SYNONYMOUS_CODING	T18I	RAMP2	0.008
12	23967176	rs345745166	C	A	NON_SYNONYMOUS_CODING	S251R	LRRC46	0.009
12	49745846	.	G	C	NON_SYNONYMOUS_CODING	A7G	RILP	0.049
12	62610249	rs326116186	G	T	NON_SYNONYMOUS_CODING	L544M	SLC47A2	0.018
13	2430353	rs341760224	G	A	NON_SYNONYMOUS_CODING	A779T	CAPN7	0.019
13	29007114	rs334746085	C	T	NON_SYNONYMOUS_CODING	P7S	ZNF662	0
13	32833609	rs342822582	C	T	NON_SYNONYMOUS_CODING	S575N	NA	0.025
13	145274344	.	G	A	NON_SYNONYMOUS_CODING	S1711F	NA	0.009
13	215542131	rs326344954	C	G	NON_SYNONYMOUS_CODING	G66A	PRDM15	0.008
13	215813598	.	G	A	NON_SYNONYMOUS_CODING	G969E	UMODL1	0.005
13	215826868	.	G	A	NON_SYNONYMOUS_CODING	A1316T	UMODL1	0.034
13	216046760	rs332871223	A	C	NON_SYNONYMOUS_CODING	F6C	TFF3	0.049
14	22335588	.	G	C	NON_SYNONYMOUS_CODING	A781G	DDX60	0.045
14	22335589	.	C	A	NON_SYNONYMOUS_CODING	A781S	DDX60	0.02
14	51481062	rs331678467	G	A	NON_SYNONYMOUS_CODING	H381Y	SFI1	0
14	59247689	.	G	A	NON_SYNONYMOUS_CODING	P275L	NA	0.015
14	80090529	.	G	C	NON_SYNONYMOUS_CODING	V681L	UNC5B	0.047
14	132146146	rs335783244	C	T	NON_SYNONYMOUS_CODING	L1169F	RBM20	0.025
14	135736678	.	G	A	NON_SYNONYMOUS_CODING	E209K	VWA2	0.025
14	142975266	rs339991390	C	T	NON_SYNONYMOUS_CODING	R958W	TACC2	0.015
14	143159957	.	C	G	NON_SYNONYMOUS_CODING	T155S	BTBD16	0
14	144092636	rs325049952	T	C	NON_SYNONYMOUS_CODING	K34R	NA	0
14	152908730	rs326400089	G	T	NON_SYNONYMOUS_CODING	P136T	NA	0
14	153140373	.	C	T	NON_SYNONYMOUS_CODING	T1127I	KNDC1	0.002
14	153788745	rs344720828	T	A	START_LOST	M1K	NA	0.001
15	59811875	.	G	A	NON_SYNONYMOUS_CODING	G348R	HNRNPA2B1	0.016
15	117231206	rs336708408	C	T	NON_SYNONYMOUS_CODING	L68F	NA	0.038
15	146627611	rs338607709	G	A	NON_SYNONYMOUS_CODING	S134F	NA	0
15	146956990	rs342179897	C	G	NON_SYNONYMOUS_CODING	S378C	CHRNG	0.007
15	150094054	rs342369670	C	T	NON_SYNONYMOUS_CODING	R188W	NA	0.001
15	154837973	rs346256452	C	T	NON_SYNONYMOUS_CODING	V14M	THAP4	0.006
15	157617115	rs319746043	G	C	NON_SYNONYMOUS_CODING	R2P	AGXT	0
16	36420588	.	A	C	NON_SYNONYMOUS_CODING	L212W	NA	0.002
16	37393758	rs328620796	C	A	NON_SYNONYMOUS_CODING	P548T	ANKRD55	0.009
16	66618433	.	G	A	NON_SYNONYMOUS_CODING	S3L	GABRG2	0.024
16	85917733	.	C	A	NON_SYNONYMOUS_CODING	L158M	TERT	0.007
17	44285653	rs321091046	G	A	NON_SYNONYMOUS_CODING	A537V	CPNE1	0.014
17	53832525	.	G	T	NON_SYNONYMOUS_CODING	G30C	SLC12A5	0.029
18	1085245	rs321663272	T	C	NON_SYNONYMOUS_CODING	L132P	NA	0
18	20794603	rs341290888	C	T	NON_SYNONYMOUS_CODING	S531L	KCP	0.014
18	55653540	.	C	T	NON_SYNONYMOUS_CODING	T1097M	NPC1L1	0.004
18	55656477	.	C	T	NON_SYNONYMOUS_CODING	T1301I	NPC1L1	0.04
18	59575264	rs318266510	G	T	NON_SYNONYMOUS_CODING	G20V	MPLKIP	0.021
X	48881287	rs338124863	A	T	NON_SYNONYMOUS_CODING	E751V	CCNB3	0.004
X	97469475	rs345310540	G	A	NON_SYNONYMOUS_CODING	H102Y	BEX5	0.01
X	109465654	rs339322332	C	A	NON_SYNONYMOUS_CODING	A160S	NA	0
X	114567091	.	T	A	NON_SYNONYMOUS_CODING	K140M	NA	0
Y	867012	rs323914269	G	A	NON_SYNONYMOUS_CODING	S114F	NA	0.034

## Sheet: KNP
Chr	Position	dbSNP_ID	REF	ALT	EFF.EFFECT	EFF.AA	Gene_name	SIFT_score
1	14406889	rs332772160	G	A	NON_SYNONYMOUS_CODING	E2K	NA	0.007
1	302120914	.	G	A	NON_SYNONYMOUS_CODING	A143T	NA	0.038
3	2157593	rs343247734	G	A	NON_SYNONYMOUS_CODING	R560Q	IQCE	0
3	2189239	rs322804091	G	A	NON_SYNONYMOUS_CODING	V286M	TTYH3	0.002
3	2195153	.	C	G	NON_SYNONYMOUS_CODING	A469G	TTYH3	0
3	3822425	rs336945262	A	G	NON_SYNONYMOUS_CODING	E1856G	SDK1	0.004
3	39033387	rs337038634	C	T	NON_SYNONYMOUS_CODING	T396M	NA	0.042
3	144220278	rs319513913	C	T	NON_SYNONYMOUS_CODING	H8Y	NA	0.026
3	144220896	rs329127782	A	G	NON_SYNONYMOUS_CODING	Y157C	NA	0
5	44952802	rs340145855	T	C	NON_SYNONYMOUS_CODING	I319T	FGD4	0.007
5	44954686	rs324578082	A	C	NON_SYNONYMOUS_CODING	Q357H	FGD4	0.019
5	65416832	rs318604898	T	C	NON_SYNONYMOUS_CODING	I50T	KLRG1	0.014
6	255915	rs45434630	T	C	NON_SYNONYMOUS_CODING	L102P	MC1R	0.044
6	65768287	rs324013737	C	A	NON_SYNONYMOUS_CODING	S748R	C1orf167	0
6	157633533	rs331825740	C	T	NON_SYNONYMOUS_CODING	M38I	NA	0.038
8	1590902	.	C	T	NON_SYNONYMOUS_CODING	P16L	MSANTD1	0.017
8	50868865	rs339899345	G	A	NON_SYNONYMOUS_CODING	S9N	NA	0.031
9	8564286	.	C	T	NON_SYNONYMOUS_CODING	S927F	NA	0.003
9	72811970	.	G	A	NON_SYNONYMOUS_CODING	P130S	NA	0
10	50175597	.	G	T	NON_SYNONYMOUS_CODING	A186E	NA	0.002
12	55945351	.	A	T	NON_SYNONYMOUS_CODING	N682I	PFAS	0.005
13	37227410	rs322029798	G	A	NON_SYNONYMOUS_CODING	A69T	NA	0.004
13	218615593	.	G	C	NON_SYNONYMOUS_CODING	R907P	COL6A2	0.026
14	62093295	rs338396272	G	C	NON_SYNONYMOUS_CODING	A490G	MAP10	0.043
X	50887583	.	A	G	START_LOST	M1V	MAGED4B	0
X	127499250	rs336399054	C	T	NON_SYNONYMOUS_CODING	A471V	HTATSF1	0.023

## Sheet: DUR
Chr	Position	dbSNP_ID	REF	ALT	EFF.EFFECT	EFF.AA	Gene_name	SIFT_score
2	91113258	rs322130989	A	T	NON_SYNONYMOUS_CODING	D175V	MSH3	0.031
4	98643139	rs81382346	C	T	NON_SYNONYMOUS_CODING	T213I	VSIG8	0.009
6	41710933	rs325282595	A	G	NON_SYNONYMOUS_CODING	N196D	ZNF383	0.021
7	28066695	rs331114756	A	T	NON_SYNONYMOUS_CODING	D678E	NOTCH4	0.006
7	39811096	.	G	C	NON_SYNONYMOUS_CODING	C14W	KCNK17	0.028
8	70316829	.	T	C	NON_SYNONYMOUS_CODING	E25G	TMPRSS11B	0.001
12	15009405	.	C	A	NON_SYNONYMOUS_CODING	H171Q	SCN4A	0.01
13	23957601	.	C	A	NON_SYNONYMOUS_CODING	S232Y	DCLK3	0.038
13	86891636	rs326343437	A	T	NON_SYNONYMOUS_CODING	I196F	NA	0.029
15	134236264	rs346371423	G	C	NON_SYNONYMOUS_CODING	L377V	SLC23A3	0.018
17	36361369	rs338561927	A	G	NON_SYNONYMOUS_CODING	H559R	ADAM33	0.022

## Sheet: LAN
Chr	Position	dbSNP_ID	REF	ALT	EFF.EFFECT	EFF.AA	Gene_name	SIFT_score
1	9872203	.	T	G	NON_SYNONYMOUS_CODING	T1436P	FNDC1	0.011
1	146036977	rs319509181	T	C	NON_SYNONYMOUS_CODING	D32G	DISP2	0.036
2	113177583	rs333108368	G	A	NON_SYNONYMOUS_CODING	S150L	NA	0.015
5	22361284	.	T	G	NON_SYNONYMOUS_CODING	H300Q	NA	0.035
5	63818814	rs325236232	C	T	NON_SYNONYMOUS_CODING	P164L	NA	0.005
6	77724401	.	G	T	NON_SYNONYMOUS_CODING	R77L	ZDHHC18	0.033
9	3872975	.	G	A	NON_SYNONYMOUS_CODING	P895S	DNHD1	0
11	71067006	.	T	C	NON_SYNONYMOUS_CODING	I33T	NA	0.003
12	403231	rs330719344	G	A	NON_SYNONYMOUS_CODING	G1061D	TBCD	0.002
15	100943449	.	T	G	NON_SYNONYMOUS_CODING	L6362W	NA	0.014

## Sheet: YOR
Chr	Position	dbSNP_ID	REF	ALT	EFF.EFFECT	EFF.AA	Gene_name	SIFT_score
2	6916234	.	T	G	NON_SYNONYMOUS_CODING	N827T	PLCB3	0.03
2	7555054	rs342294902	G	T	NON_SYNONYMOUS_CODING	G658V	NA	0.028
2	62014791	.	C	A	NON_SYNONYMOUS_CODING	G15V	SYDE1	0.024
4	119060580	.	G	T	NON_SYNONYMOUS_CODING	P63H	C1orf162	0.034
5	22195470	.	G	A	NON_SYNONYMOUS_CODING	D108N	NA	0.002
6	96741269	rs319117220	G	A	NON_SYNONYMOUS_CODING	P825L	EMILIN2	0.018
15	96623495	.	G	A	NON_SYNONYMOUS_CODING	P93L	NA	0.023
17	65667185	rs331521149	G	A	NON_SYNONYMOUS_CODING	P255L	PPP4R1L	0.002
