# Supplementary material for: Whole-genome resequencing analyses of five pig breeds, including Korean wild and native, and three European origin breeds
Source: DNA Res. 2015 Jun 27;22(4):259–67. doi: 10.1093/dnares/dsv011 (PMC4535618; doi:10.1093/dnares/dsv011)
Supplement: Supplementary Data [file supp_dsv011_dsv011supp_table4.xlsx]

## Sheet: Autosomal
Supplementary Table S4. All candidate selective Sweeps identified from KWB
Chr	Start	End	Bin	KWB.ZHp	GeneList
1	0	150000	0
1	75000	225000	1		ENSSSCG00000030218
1	150000	300000	2	0.655089	ENSSSCG00000030218,ENSSSCG00000029697,DLL1
1	225000	375000	3	0.690689	ENSSSCG00000029697,DLL1
1	300000	450000	4	0.845855
1	375000	525000	5	-0.770342	CH242-271M12.1
1	450000	600000	6	-1.84237	CH242-271M12.1
1	525000	675000	7	-1.90188
1	600000	750000	8	-0.493674
1	675000	825000	9	0.711834
1	750000	900000	10	0.406079
1	825000	975000	11	-0.382879	TCTE3,ENSSSCG00000030155,ENSSSCG00000027842,ENSSSCG00000025112
1	900000	1050000	12	0.515703	TCTE3,ENSSSCG00000030155,ENSSSCG00000027842,ENSSSCG00000025112,WDR27
1	975000	1125000	13	-0.129085	WDR27,ERMARD,ENSSSCG00000027123
1	1050000	1200000	14	0.445641	WDR27,ERMARD,ENSSSCG00000027123,ENSSSCG00000027750,ENSSSCG00000021794
1	1125000	1275000	15	1.25045	WDR27,ENSSSCG00000027123,ENSSSCG00000027750,ENSSSCG00000021794
1	1200000	1350000	16	0.922324
1	1275000	1425000	17	1.13619
1	1350000	1500000	18	1.82692
1	1425000	1575000	19
1	1500000	1650000	20	0.839087	THBS2
1	1575000	1725000	21	0.831657	THBS2
1	1650000	1800000	22	0.753598
1	1725000	1875000	23	-0.00833377
1	1800000	1950000	24	0.759832
1	1875000	2025000	25	0.883437	SMOC2
1	1950000	2100000	26	0.801948	SMOC2
1	2025000	2175000	27	1.00517
1	2100000	2250000	28	1.28617	SMOC2
1	2175000	2325000	29	0.706635	SMOC2
1	2250000	2400000	30	-0.785352	SMOC2
1	2325000	2475000	31	0.130047	SMOC2,DACT2
1	2400000	2550000	32	0.379797	DACT2
1	2475000	2625000	33	0.143961
1	2550000	2700000	34	0.175079	FRMD1,FRMD1,KIF25
1	2625000	2775000	35	0.735577	FRMD1,FRMD1,KIF25,MLLT4
1	2700000	2850000	36	0.492024	KIF25,MLLT4
1	2775000	2925000	37	-0.287982	MLLT4
1	2850000	3000000	38	0.280849
1	2925000	3075000	39	0.606706
1	3000000	3150000	40	0.605918	ENSSSCG00000027404
1	3075000	3225000	41	0.882797	ENSSSCG00000027404
1	3150000	3300000	42	0.720783	FGFR1OP,ENSSSCG00000004024
1	3225000	3375000	43	0.69276	FGFR1OP,ENSSSCG00000004024
1	3300000	3450000	44	0.775258	ENSSSCG00000004024
1	3375000	3525000	45	0.538475
1	3450000	3600000	46	-1.37762	RPS6KA2
1	3525000	3675000	47	-2.34014	RPS6KA2
1	3600000	3750000	48	0.80595	RPS6KA2,SFT2D1,PRR18
1	3675000	3825000	49	0.944773	SFT2D1,PRR18
1	3750000	3900000	50	0.754004
1	3825000	3975000	51	1.06108
1	3900000	4050000	52	0.272766
1	3975000	4125000	53	-0.0726705
1	4050000	4200000	54	0.146093
1	4125000	4275000	55	0.638044
1	4200000	4350000	56	0.906292
1	4275000	4425000	57	1.5268
1	4350000	4500000	58	1.49243	ENSSSCG00000029213
1	4425000	4575000	59	1.15669	ENSSSCG00000029213
1	4500000	4650000	60	1.52164	PDE10A
1	4575000	4725000	61	0.273065	PDE10A
1	4650000	4800000	62	0.301254	PDE10A,C6orf118
1	4725000	4875000	63	0.620162	PDE10A,C6orf118
1	4800000	4950000	64	0.632622
1	4875000	5025000	65	0.671032
1	4950000	5100000	66	0.652805
1	5025000	5175000	67	0.66231
1	5100000	5250000	68	-0.0215462
1	5175000	5325000	69	0.165955
1	5250000	5400000	70	0.17356
1	5325000	5475000	71	-0.151447
1	5400000	5550000	72	-0.335903
1	5475000	5625000	73	-0.375721
1	5550000	5700000	74	0.279274
1	5625000	5775000	75	0.466651
1	5700000	5850000	76
1	5775000	5925000	77	0.693388
1	5850000	6000000	78	0.660364
1	5925000	6075000	79	1.17185
1	6000000	6150000	80	0.526302
1	6075000	6225000	81	-0.0168995
1	6150000	6300000	82	0.493638
1	6225000	6375000	83	0.682682
1	6300000	6450000	84	0.267639	QKI
1	6375000	6525000	85	-0.222406	QKI
1	6450000	6600000	86	0.557498	QKI
1	6525000	6675000	87	0.849363
1	6600000	6750000	88	0.780462
1	6675000	6825000	89	0.536147
1	6750000	6900000	90	-0.0428456
1	6825000	6975000	91	-0.518608
1	6900000	7050000	92	0.0398151
1	6975000	7125000	93	0.867284
1	7050000	7200000	94	0.69226	PARK2
1	7125000	7275000	95	0.534507	PARK2
1	7200000	7350000	96	0.419424	PARK2
1	7275000	7425000	97	0.0579337	PARK2
1	7350000	7500000	98	-0.361435	PARK2
1	7425000	7575000	99	-0.183349	PARK2
1	7500000	7650000	100	0.228706	PARK2
1	7575000	7725000	101	0.779119	PARK2
1	7650000	7800000	102	0.593922	PARK2
1	7725000	7875000	103	-0.0619197	PARK2
1	7800000	7950000	104	-0.296659	PARK2
1	7875000	8025000	105	0.0808009
1	7950000	8100000	106	0.538684	ENSSSCG00000026205
1	8025000	8175000	107	0.379598	ENSSSCG00000026205
1	8100000	8250000	108	0.230315	ENSSSCG00000026205
1	8175000	8325000	109	0.0315899	ENSSSCG00000026205,MAP3K4,MAP3K4
1	8250000	8400000	110	-0.563175	ENSSSCG00000026205,MAP3K4,MAP3K4,AGPAT4
1	8325000	8475000	111	-0.246031	AGPAT4
1	8400000	8550000	112	0.606563	AGPAT4,ENSSSCG00000025030,ENSSSCG00000004037
1	8475000	8625000	113	0.736116	ENSSSCG00000025030,ENSSSCG00000004037,ENSSSCG00000029556
1	8550000	8700000	114	0.133807	ENSSSCG00000029556
1	8625000	8775000	115	0.005255	PLG
1	8700000	8850000	116	0.23046	PLG,SLC22A3
1	8775000	8925000	117	0.437844	PLG,SLC22A3
1	8850000	9000000	118	0.372064	SLC22A3,ENSSSCG00000026300,ENSSSCG00000022084,ENSSSCG00000004040
1	8925000	9075000	119	-0.273877	ENSSSCG00000026300,ENSSSCG00000022084,ENSSSCG00000004040,ENSSSCG00000004042
1	9000000	9150000	120	-0.75599	ENSSSCG00000004040,ENSSSCG00000004042,ENSSSCG00000004043,ENSSSCG00000029477,ENSSSCG00000004041
1	9075000	9225000	121	0.0595339	ENSSSCG00000004043,ENSSSCG00000029477,ENSSSCG00000004041,IGF2R
1	9150000	9300000	122	0.401151	ENSSSCG00000004041,IGF2R
1	9225000	9375000	123	0.515769	IGF2R,MAS1,PNLDC1
1	9300000	9450000	124	0.678454	MAS1,PNLDC1,MRPL18,TCP1,ACAT2,WTAP
1	9375000	9525000	125	0.515159	PNLDC1,MRPL18,TCP1,ACAT2,WTAP,SOD2,SOD2,SOD2
1	9450000	9600000	126	-0.0818683	SOD2,SOD2,SOD2
1	9525000	9675000	127	0.0293257
1	9600000	9750000	128	0.345014
1	9675000	9825000	129	0.879791
1	9750000	9900000	130	0.945115	FNDC1
1	9825000	9975000	131	0.678939	FNDC1
1	9900000	10050000	132	0.485987	FNDC1,TAGAP
1	9975000	10125000	133	0.0707589	TAGAP,RPS15A,RSPH3
1	10050000	10200000	134	-0.339478	TAGAP,RPS15A,RSPH3
1	10125000	10275000	135	0.108646	RSPH3
1	10200000	10350000	136	-0.0139925
1	10275000	10425000	137	-0.312093	ENSSSCG00000024876,DYNLT1,ENSSSCG00000024378,EZR
1	10350000	10500000	138	-0.407285	ENSSSCG00000024876,DYNLT1,ENSSSCG00000024378,EZR,SYTL3
1	10425000	10575000	139	-0.381716	EZR,SYTL3,ENSSSCG00000004059,ENSSSCG00000021348
1	10500000	10650000	140	-0.540507	ENSSSCG00000004059,ENSSSCG00000021348
1	10575000	10725000	141	0.365284	ENSSSCG00000029686,ENSSSCG00000022710
1	10650000	10800000	142	0.245279	ENSSSCG00000029686,ENSSSCG00000022710
1	10725000	10875000	143	-0.404462	ENSSSCG00000022710
1	10800000	10950000	144	0.235301	ENSSSCG00000022710,ENSSSCG00000023471,GTF2H5,ENSSSCG00000012314
1	10875000	11025000	145	0.58636	ENSSSCG00000023471,GTF2H5,ENSSSCG00000012314,ENSSSCG00000021649
1	10950000	11100000	146	-0.226296	ENSSSCG00000012314,ENSSSCG00000021649
1	11025000	11175000	147	0.264682	ENSSSCG00000021649,ENSSSCG00000012315,ENSSSCG00000012315,ENSSSCG00000012315
1	11100000	11250000	148	0.713333	ENSSSCG00000012315,ENSSSCG00000012315,ENSSSCG00000012315
1	11175000	11325000	149	0.819866	ENSSSCG00000012315,ENSSSCG00000012315,ENSSSCG00000012315,SNX9
1	11250000	11400000	150	0.523093	SNX9
1	11325000	11475000	151	0.390298	ZDHHC14
1	11400000	11550000	152	0.18211	ZDHHC14
1	11475000	11625000	153	-0.185665	ZDHHC14
1	11550000	11700000	154	0.266961
1	11625000	11775000	155	0.707031	ENSSSCG00000004063
1	11700000	11850000	156	0.539629	ENSSSCG00000004063,ARID1B
1	11775000	11925000	157	-0.221907	ARID1B
1	11850000	12000000	158	0.0930218	ARID1B
1	11925000	12075000	159	0.776195
1	12000000	12150000	160	0.779247
1	12075000	12225000	161	-0.155803
1	12150000	12300000	162	0.659418
1	12225000	12375000	163	0.918711
1	12300000	12450000	164	0.200367
1	12375000	12525000	165	0.175919
1	12450000	12600000	166	0.702121
1	12525000	12675000	167	0.611929
1	12600000	12750000	168	0.720882
1	12675000	12825000	169	0.915988
1	12750000	12900000	170	0.994765
1	12825000	12975000	171	1.30496
1	12900000	13050000	172	1.18428
1	12975000	13125000	173	0.742816
1	13050000	13200000	174	0.384067
1	13125000	13275000	175	1.70718
1	13200000	13350000	176	1.63129
1	13275000	13425000	177	-0.71237
1	13350000	13500000	178	-0.752096
1	13425000	13575000	179	0.329343	TFB1M
1	13500000	13650000	180	-0.0539262	TFB1M,CLDN20,TIAM2,TIAM2
1	13575000	13725000	181	-0.0746438	TFB1M,CLDN20,TIAM2,TIAM2
1	13650000	13800000	182	-0.18014	TIAM2,TIAM2
1	13725000	13875000	183	0.266276
1	13800000	13950000	184	0.650935	ENSSSCG00000026474
1	13875000	14025000	185	0.430449	ENSSSCG00000026474,SCAF8
1	13950000	14100000	186	0.710848	SCAF8
1	14025000	14175000	187	0.755594	SCAF8
1	14100000	14250000	188	0.670234	SCAF8
1	14175000	14325000	189	0.52586
1	14250000	14400000	190	0.364363
1	14325000	14475000	191	0.261625	ENSSSCG00000004071,ENSSSCG00000026391
1	14400000	14550000	192	0.00204572	ENSSSCG00000004071,ENSSSCG00000026391,ENSSSCG00000025154
1	14475000	14625000	193	0.773533	ENSSSCG00000025154,ENSSSCG00000004072
1	14550000	14700000	194	0.45797	ENSSSCG00000004072
1	14625000	14775000	195	-0.104432	ENSSSCG00000025352,MOR
1	14700000	14850000	196	0.369235	ENSSSCG00000025352,MOR
1	14775000	14925000	197	1.14692	MOR
1	14850000	15000000	198	1.22162
1	14925000	15075000	199	1.26309
1	15000000	15150000	200	0.759131
1	15075000	15225000	201	0.643517
1	15150000	15300000	202	0.0835584
1	15225000	15375000	203	0.282781
1	15300000	15450000	204	0.45753
1	15375000	15525000	205	0.57689
1	15450000	15600000	206	0.41023	RGS17
1	15525000	15675000	207	0.0907613	RGS17
1	15600000	15750000	208	0.53984	RGS17,MTRF1L,FBXO5
1	15675000	15825000	209	0.683821	RGS17,MTRF1L,FBXO5
1	15750000	15900000	210	0.266209	VIP
1	15825000	15975000	211	0.219762	VIP,MYCT1
1	15900000	16050000	212	0.308916	MYCT1
1	15975000	16125000	213	0.366147	ENSSSCG00000004081,ENSSSCG00000004081
1	16050000	16200000	214	0.0506953	ENSSSCG00000004081,ENSSSCG00000004081
1	16125000	16275000	215	-0.10944	ENSSSCG00000004081,ENSSSCG00000004081,ENSSSCG00000024114
1	16200000	16350000	216	0.573516	ENSSSCG00000004081,ENSSSCG00000004081,ENSSSCG00000024114,ENSSSCG00000021273
1	16275000	16425000	217	0.475998	ENSSSCG00000021273,ENSSSCG00000004082
1	16350000	16500000	218	0.133984	ENSSSCG00000021273,ENSSSCG00000004082
1	16425000	16575000	219	-0.0179767	ENSSSCG00000004082,ER,ER,ER,ER,ER
1	16500000	16650000	220	-0.0936326	ENSSSCG00000004082,ER,ER,ER,ER,ER,ENSSSCG00000004084
1	16575000	16725000	221	-0.400165	ER,ER,ER,ER,ER,ENSSSCG00000004084
1	16650000	16800000	222	0.0910871	ER,ER,ER,ER,ER,ENSSSCG00000004084
1	16725000	16875000	223	0.368741	ER,ER,ER,ER,ER
1	16800000	16950000	224	0.050594	ER,ER,ER,ER,ER
1	16875000	17025000	225	0.115831	ER,ER,ER,ER,ER
1	16950000	17100000	226	-0.252796	CCDC170,CCDC170
1	17025000	17175000	227	-0.230749	CCDC170,CCDC170
1	17100000	17250000	228	-0.0104328	CCDC170,CCDC170,C6orf211,RMND1
1	17175000	17325000	229	-0.273946	C6orf211,RMND1,ZBTB2,AKAP12
1	17250000	17400000	230	-0.0173515	RMND1,ZBTB2,AKAP12
1	17325000	17475000	231	0.418984
1	17400000	17550000	232	0.591521
1	17475000	17625000	233	0.388617	ENSSSCG00000004092
1	17550000	17700000	234	0.285851	ENSSSCG00000004092
1	17625000	17775000	235	0.254013	ENSSSCG00000004092
1	17700000	17850000	236	0.369912
1	17775000	17925000	237	0.566196	IYD
1	17850000	18000000	238	0.482576	IYD,PPP1R14C
1	17925000	18075000	239	0.375536	PPP1R14C
1	18000000	18150000	240	0.357149	PPP1R14C
1	18075000	18225000	241	0.360376	PPP1R14C,ENSSSCG00000004098,ENSSSCG00000004096
1	18150000	18300000	242	0.375358	ENSSSCG00000004098,ENSSSCG00000004096
1	18225000	18375000	243	0.269532	ULBP1
1	18300000	18450000	244	0.0102521	ULBP1,PCMT1
1	18375000	18525000	245	0.441857	PCMT1,LRP11
1	18450000	18600000	246	0.652788	PCMT1,LRP11,ULBP1,ENSSSCG00000028948,ENSSSCG00000028948,NUP43
1	18525000	18675000	247	0.54467	LRP11,ULBP1,ENSSSCG00000028948,ENSSSCG00000028948,NUP43,LATS1,ENSSSCG00000021892,KATNA1
1	18600000	18750000	248	0.395786	LATS1,ENSSSCG00000021892,KATNA1,PPIL4,ENSSSCG00000004108,GINM1
1	18675000	18825000	249	0.328769	ENSSSCG00000021892,PPIL4,ENSSSCG00000004108,GINM1,ZC3H12D
1	18750000	18900000	250	-0.0497356	PPIL4,ZC3H12D,TAB2,TAB2
1	18825000	18975000	251	-0.0988758	TAB2,TAB2
1	18900000	19050000	252	0.244081	TAB2,TAB2
1	18975000	19125000	253	0.484333
1	19050000	19200000	254
1	19125000	19275000	255	-0.144852
1	19200000	19350000	256	-0.172898	ENSSSCG00000028974
1	19275000	19425000	257	-0.181033	ENSSSCG00000028974
1	19350000	19500000	258	0.144082	ENSSSCG00000028974
1	19425000	19575000	259	0.403244	ENSSSCG00000028974
1	19500000	19650000	260	0.221065
1	19575000	19725000	261	0.243968
1	19650000	19800000	262	-0.55966
1	19725000	19875000	263	0.513428
1	19800000	19950000	264	0.602831
1	19875000	20025000	265	0.664778
1	19950000	20100000	266	-0.208599
1	20025000	20175000	267	-0.0751441
1	20100000	20250000	268	0.561713
1	20175000	20325000	269	0.642488
1	20250000	20400000	270	0.0223642
1	20325000	20475000	271	-0.388596	SAMD5
1	20400000	20550000	272	-0.231044	SAMD5,ENSSSCG00000004113
1	20475000	20625000	273	1.03754	SAMD5,ENSSSCG00000004113
1	20550000	20700000	274	0.946278	ENSSSCG00000004113
1	20625000	20775000	275	0.126009	ENSSSCG00000004113
1	20700000	20850000	276	0.431217	ENSSSCG00000004113
1	20775000	20925000	277	0.696876
1	20850000	21000000	278	0.118677
1	20925000	21075000	279	-0.948043	ADGB,ADGB
1	21000000	21150000	280	-1.239	ADGB,ADGB
1	21075000	21225000	281	0.184277	ADGB,ADGB
1	21150000	21300000	282	0.682588	ADGB,ADGB
1	21225000	21375000	283	0.498061	ADGB,ADGB,RAB32
1	21300000	21450000	284	0.609275	RAB32
1	21375000	21525000	285	0.758604	GRM1
1	21450000	21600000	286	0.110832	GRM1
1	21525000	21675000	287	0.203138	GRM1
1	21600000	21750000	288	0.913648	GRM1
1	21675000	21825000	289	0.991045	GRM1
1	21750000	21900000	290	0.519346	GRM1,SHPRH
1	21825000	21975000	291	0.245016	SHPRH
1	21900000	22050000	292	0.120023	SHPRH,FBXO30
1	21975000	22125000	293	0.14815	FBXO30,EPM2A
1	22050000	22200000	294	0.332065	EPM2A
1	22125000	22275000	295	0.287802	EPM2A
1	22200000	22350000	296	-0.136854
1	22275000	22425000	297	-0.117013
1	22350000	22500000	298	0.338643
1	22425000	22575000	299	0.90301
1	22500000	22650000	300	0.852752
1	22575000	22725000	301	0.616611
1	22650000	22800000	302	0.286551
1	22725000	22875000	303	0.780419
1	22800000	22950000	304	1.00022
1	22875000	23025000	305	0.49671	ENSSSCG00000004123
1	22950000	23100000	306	0.33405	ENSSSCG00000004123
1	23025000	23175000	307	0.504768	ENSSSCG00000004123
1	23100000	23250000	308	0.185505	ENSSSCG00000004123,DYTN
1	23175000	23325000	309	0.0547745	DYTN
1	23250000	23400000	310	0.0296776	DYTN
1	23325000	23475000	311	0.687159
1	23400000	23550000	312	0.841191	STX11
1	23475000	23625000	313	0.396614	STX11
1	23550000	23700000	314	0.365095	PLAGL1
1	23625000	23775000	315	0.555392	PLAGL1,ZC2HC1B,ENSSSCG00000004132
1	23700000	23850000	316	0.756075	PLAGL1,ZC2HC1B,ENSSSCG00000004132,ENSSSCG00000023897,ENSSSCG00000021733,ENSSSCG00000004130,ENSSSCG00000026897
1	23775000	23925000	317	-1.048	ENSSSCG00000004132,ENSSSCG00000023897,ENSSSCG00000021733,ENSSSCG00000004130,ENSSSCG00000026897
1	23850000	24000000	318	-0.236211	ENSSSCG00000004132
1	23925000	24075000	319	0.283718	ENSSSCG00000004132
1	24000000	24150000	320	0.0736907	FUCA2
1	24075000	24225000	321	-0.0846062	FUCA2,PEX3,ADAT2
1	24150000	24300000	322	0.0581454	FUCA2,PEX3,ADAT2
1	24225000	24375000	323	0.617441	AIG1
1	24300000	24450000	324	0.698868	AIG1
1	24375000	24525000	325	-0.592176	AIG1
1	24450000	24600000	326	-0.714448
1	24525000	24675000	327	-0.261403
1	24600000	24750000	328	-0.182218
1	24675000	24825000	329	0.29332
1	24750000	24900000	330	0.631169	ENSSSCG00000004137
1	24825000	24975000	331	0.277995	ENSSSCG00000004137,HIVEP2
1	24900000	25050000	332	0.493309	HIVEP2
1	24975000	25125000	333	0.291961
1	25050000	25200000	334	0.411178
1	25125000	25275000	335	0.845438
1	25200000	25350000	336	0.082516	GPR126
1	25275000	25425000	337	0.544293	GPR126
1	25350000	25500000	338	0.367575	GPR126
1	25425000	25575000	339	-0.330442	VTA1
1	25500000	25650000	340	-0.182474	VTA1
1	25575000	25725000	341	0.440491
1	25650000	25800000	342	0.119418
1	25725000	25875000	343	0.205554	NMBR
1	25800000	25950000	344	0.357015	NMBR
1	25875000	26025000	345	-2.99781
1	25950000	26100000	346	-2.70213
1	26025000	26175000	347	-1.88085
1	26100000	26250000	348	-1.79936
1	26175000	26325000	349	-2.11336
1	26250000	26400000	350	-2.12691
1	26325000	26475000	351	-1.77602
1	26400000	26550000	352	-0.566501
1	26475000	26625000	353	0.284404
1	26550000	26700000	354	0.392108
1	26625000	26775000	355	0.0919159
1	26700000	26850000	356	-1.52161
1	26775000	26925000	357	-1.89418
1	26850000	27000000	358	0.7708
1	26925000	27075000	359	1.24648
1	27000000	27150000	360	1.20168
1	27075000	27225000	361	-0.51959
1	27150000	27300000	362	-0.997316
1	27225000	27375000	363	-0.360027
1	27300000	27450000	364	-0.0622284
1	27375000	27525000	365	-0.0770777
1	27450000	27600000	366	-0.17448
1	27525000	27675000	367	0.114939
1	27600000	27750000	368	0.259414
1	27675000	27825000	369	-0.254939
1	27750000	27900000	370	-0.194981
1	27825000	27975000	371	0.0830946
1	27900000	28050000	372	0.758256
1	27975000	28125000	373	0.544365
1	28050000	28200000	374	0.491099
1	28125000	28275000	375	0.59926
1	28200000	28350000	376	0.327676	CITED2
1	28275000	28425000	377	-0.197676	CITED2,TXLNB
1	28350000	28500000	378	-0.439534	TXLNB
1	28425000	28575000	379	0.00994057	HECA,ABRACL
1	28500000	28650000	380	0.182461	HECA,ABRACL,REPS1,REPS1
1	28575000	28725000	381	-0.282132	ABRACL,REPS1,REPS1,ECT2L,ECT2L
1	28650000	28800000	382	-0.69329	REPS1,REPS1,ECT2L,ECT2L,CCDC28A
1	28725000	28875000	383	-0.123845	ECT2L,ECT2L,CCDC28A,NHSL1
1	28800000	28950000	384	-0.011179	NHSL1
1	28875000	29025000	385	0.0986186	NHSL1
1	28950000	29100000	386	-0.0406347	NHSL1
1	29025000	29175000	387	-0.590692	NHSL1,HEBP2
1	29100000	29250000	388	-0.0534643	NHSL1,HEBP2
1	29175000	29325000	389	0.140621
1	29250000	29400000	390	0.0965175
1	29325000	29475000	391	0.337054
1	29400000	29550000	392	-0.134299
1	29475000	29625000	393	-0.165639
1	29550000	29700000	394	-0.297315
1	29625000	29775000	395	-0.284647
1	29700000	29850000	396	-0.0718762	TNFAIP3,TNFAIP3
1	29775000	29925000	397	0.383857	TNFAIP3,TNFAIP3
1	29850000	30000000	398	0.765977
1	29925000	30075000	399	0.763809
1	30000000	30150000	400	0.268273
1	30075000	30225000	401	0.24361	OLIG3
1	30150000	30300000	402	-0.0811486	OLIG3
1	30225000	30375000	403	-0.0279538
1	30300000	30450000	404	0.398209	IFNGR1,IFNGR1
1	30375000	30525000	405	0.0798337	IFNGR1,IFNGR1,IL22RA2,IL22RA2,IL22RA2
1	30450000	30600000	406	0.275968	IL22RA2,IL22RA2,IL22RA2,IL20RA
1	30525000	30675000	407	0.0385046	IL20RA,SLC35D3
1	30600000	30750000	408	0.104432	SLC35D3,PEX7,ENSSSCG00000026041,MAP3K5
1	30675000	30825000	409	0.444144	PEX7,ENSSSCG00000026041,MAP3K5
1	30750000	30900000	410	0.460711	PEX7,ENSSSCG00000026041,MAP3K5,ENSSSCG00000004161
1	30825000	30975000	411	0.483166	ENSSSCG00000026041,MAP3K5,ENSSSCG00000004161
1	30900000	31050000	412	0.266385	ENSSSCG00000026041
1	30975000	31125000	413	0.182865	ENSSSCG00000026041
1	31050000	31200000	414	0.154067
1	31125000	31275000	415	0.86661
1	31200000	31350000	416	1.15713
1	31275000	31425000	417	0.863008	PDE7B
1	31350000	31500000	418	0.154903	PDE7B,MTFR2,BCLAF1
1	31425000	31575000	419	0.421617	PDE7B,MTFR2,BCLAF1
1	31500000	31650000	420	1.12161	BCLAF1
1	31575000	31725000	421	0.469181
1	31650000	31800000	422	0.286472
1	31725000	31875000	423	1.01624
1	31800000	31950000	424	0.823722
1	31875000	32025000	425	0.21551
1	31950000	32100000	426	0.650439	AHI1
1	32025000	32175000	427	0.402843	AHI1
1	32100000	32250000	428	0.77428	AHI1
1	32175000	32325000	429	0.887209	AHI1,MYB,MYB
1	32250000	32400000	430	0.509794	MYB,MYB
1	32325000	32475000	431	0.739917	HBS1L
1	32400000	32550000	432	0.807101	HBS1L
1	32475000	32625000	433	0.445529	HBS1L,ENSSSCG00000028115
1	32550000	32700000	434	0.603115	ENSSSCG00000028115
1	32625000	32775000	435	1.17526
1	32700000	32850000	436	0.708813
1	32775000	32925000	437	0.197944
1	32850000	33000000	438	0.586566
1	32925000	33075000	439	0.843039
1	33000000	33150000	440	0.754122
1	33075000	33225000	441	0.494416
1	33150000	33300000	442	0.776943	SGK1
1	33225000	33375000	443	0.755606	SGK1,SLC2A12
1	33300000	33450000	444	0.356885	SLC2A12,TBPL1
1	33375000	33525000	445	0.144393	SLC2A12,TBPL1,TCF21
1	33450000	33600000	446	0.0205514	TCF21
1	33525000	33675000	447	0.883786
1	33600000	33750000	448	1.38354
1	33675000	33825000	449	1.04287	ENSSSCG00000023999
1	33750000	33900000	450		ENSSSCG00000023999
1	33825000	33975000	451	0.285526	ENSSSCG00000023999
1	33900000	34050000	452	0.457604
1	33975000	34125000	453	0.769451
1	34050000	34200000	454	0.445871
1	34125000	34275000	455	-0.083132
1	34200000	34350000	456	0.039952
1	34275000	34425000	457	0.593156
1	34350000	34500000	458	0.589785	RPS12,SLC18B1,VNN2
1	34425000	34575000	459	0.305929	RPS12,SLC18B1,VNN2,VNN3,VNN1,TAAR1
1	34500000	34650000	460	-0.0400036	VNN3,VNN1,TAAR1,TAAR2,ENSSSCG00000004184,TAAR5,TAAR8,ENSSSCG00000027456
1	34575000	34725000	461	0.608901	TAAR2,ENSSSCG00000004184,TAAR5,TAAR8,ENSSSCG00000027456,ENSSSCG00000004187,TAAR6,TAAR9,STX7
1	34650000	34800000	462	1.63449	ENSSSCG00000004187,TAAR6,TAAR9,STX7
1	34725000	34875000	463	1.02501	STX7,MOXD1
1	34800000	34950000	464	0.440242	MOXD1
1	34875000	35025000	465	0.0809951	MOXD1
1	34950000	35100000	466	-0.146607
1	35025000	35175000	467	-0.0326001	CTGF
1	35100000	35250000	468	0.111087	CTGF,ENPP1
1	35175000	35325000	469	0.199383	ENPP1
1	35250000	35400000	470	1.07685	ENPP1,ENSSSCG00000028817,ENPP3,ENPP3
1	35325000	35475000	471	0.890708	ENSSSCG00000028817,ENPP3,ENPP3,ENSSSCG00000023740,ARG1,ARG1,ENSSSCG00000004196,ENSSSCG00000004196
1	35400000	35550000	472	0.829486	ENPP3,ENPP3,ENSSSCG00000023740,ARG1,ARG1,ENSSSCG00000004196,ENSSSCG00000004196
1	35475000	35625000	473	0.954821	ENSSSCG00000004196,ENSSSCG00000004196,ENSSSCG00000029065,ARG1
1	35550000	35700000	474	-0.139671	ENSSSCG00000029065,ARG1
1	35625000	35775000	475	-0.194478
1	35700000	35850000	476	0.28038	ENSSSCG00000022533
1	35775000	35925000	477	0.575077	ENSSSCG00000022533,ENSSSCG00000004199
1	35850000	36000000	478	0.262375	ENSSSCG00000022533,ENSSSCG00000004199
1	35925000	36075000	479	0.575328	ENSSSCG00000004199,SMLR1
1	36000000	36150000	480	0.102903	ENSSSCG00000004199,SMLR1
1	36075000	36225000	481	-0.0865138
1	36150000	36300000	482	0.60064
1	36225000	36375000	483	0.557788
1	36300000	36450000	484	-0.368415	TMEM200A
1	36375000	36525000	485	-0.415039	TMEM200A
1	36450000	36600000	486	0.0828025	SAMD3
1	36525000	36675000	487	0.21368	SAMD3,L3MBTL3
1	36600000	36750000	488	0.0786495	SAMD3,L3MBTL3
1	36675000	36825000	489	-0.547524	L3MBTL3
1	36750000	36900000	490	-0.320831
1	36825000	36975000	491	0.127299
1	36900000	37050000	492	0.115796	TMEM244
1	36975000	37125000	493	0.214857	TMEM244,ENSSSCG00000004205
1	37050000	37200000	494	-0.281983	ENSSSCG00000004205
1	37125000	37275000	495	-0.250305	ENSSSCG00000004205,ENSSSCG00000004207
1	37200000	37350000	496	0.797368	ENSSSCG00000004207,ENSSSCG00000004206
1	37275000	37425000	497	0.494926	ENSSSCG00000004207,ENSSSCG00000004206,ENSSSCG00000025669
1	37350000	37500000	498	0.351401	ENSSSCG00000004207,ENSSSCG00000004206,ENSSSCG00000025669
1	37425000	37575000	499	0.759015	ENSSSCG00000004207,ENSSSCG00000025669,ENSSSCG00000029684
1	37500000	37650000	500	0.946638	ENSSSCG00000004207,ENSSSCG00000029684
1	37575000	37725000	501	0.963273
1	37650000	37800000	502	0.840598
1	37725000	37875000	503	0.640188
1	37800000	37950000	504	0.427244
1	37875000	38025000	505	-0.148806
1	37950000	38100000	506	0.287945
1	38025000	38175000	507	-0.504453
1	38100000	38250000	508	-1.85036	PTPRK
1	38175000	38325000	509	-1.77609	PTPRK
1	38250000	38400000	510	-0.23119	PTPRK
1	38325000	38475000	511	-0.208043	PTPRK
1	38400000	38550000	512	0.312968	PTPRK
1	38475000	38625000	513	0.427237	PTPRK
1	38550000	38700000	514	-0.634003	PTPRK
1	38625000	38775000	515	0.0916021	PTPRK
1	38700000	38850000	516	0.344802	PTPRK
1	38775000	38925000	517	0.187263	PTPRK
1	38850000	39000000	518	0.910845	THEMIS
1	38925000	39075000	519	0.443712	THEMIS
1	39000000	39150000	520	-0.135473
1	39075000	39225000	521	-0.357865	ENSSSCG00000004213
1	39150000	39300000	522	-1.15275	ENSSSCG00000004213,C6orf58
1	39225000	39375000	523	-0.918877	C6orf58
1	39300000	39450000	524	0.730789	ENSSSCG00000004214
1	39375000	39525000	525	0.79482	ENSSSCG00000004214,KIAA0408
1	39450000	39600000	526	0.760211	KIAA0408,ENSSSCG00000004216,RNF146
1	39525000	39675000	527	0.509101	ENSSSCG00000004216,RNF146,ENSSSCG00000026970,RSPO3
1	39600000	39750000	528	-0.136578	ENSSSCG00000026970,RSPO3
1	39675000	39825000	529	0.0508745	RSPO3
1	39750000	39900000	530	0.376569	RSPO3
1	39825000	39975000	531	0.452675
1	39900000	40050000	532	-0.974763
1	39975000	40125000	533	-1.25815
1	40050000	40200000	534	-0.639753
1	40125000	40275000	535	0.156749
1	40200000	40350000	536	0.35128
1	40275000	40425000	537	-0.0531515
1	40350000	40500000	538	-2.28644	CENPW
1	40425000	40575000	539	-1.09374	CENPW
1	40500000	40650000	540	0.643045
1	40575000	40725000	541	-0.190784	TRMT11
1	40650000	40800000	542	-0.295068	TRMT11,HINT3
1	40725000	40875000	543	0.248056	TRMT11,HINT3,NCOA7,NCOA7
1	40800000	40950000	544	0.199949	NCOA7,NCOA7
1	40875000	41025000	545	-0.191316	NCOA7,NCOA7,HEY2
1	40950000	41100000	546	-1.09179	NCOA7,NCOA7,HEY2
1	41025000	41175000	547	-0.348949
1	41100000	41250000	548	0.234146
1	41175000	41325000	549	0.366204
1	41250000	41400000	550	0.531444	HDDC2
1	41325000	41475000	551	-1.33531	HDDC2,TPD52L1
1	41400000	41550000	552	-2.12254	HDDC2,TPD52L1
1	41475000	41625000	553	-2.10021
1	41550000	41700000	554	0.260144	RNF217
1	41625000	41775000	555	0.0249347	RNF217
1	41700000	41850000	556	-0.358615	RNF217
1	41775000	41925000	557	0.212612	RNF217
1	41850000	42000000	558	-2.96692	RNF217
1	41925000	42075000	559	-0.905913	NKAIN2
1	42000000	42150000	560	0.387305	NKAIN2
1	42075000	42225000	561	0.762688	NKAIN2
1	42150000	42300000	562	0.473027	NKAIN2
1	42225000	42375000	563	0.0524888
1	42300000	42450000	564	0.0837376
1	42375000	42525000	565	-0.126645
1	42450000	42600000	566	-0.250993	ENSSSCG00000024066
1	42525000	42675000	567	0.449413	ENSSSCG00000024066
1	42600000	42750000	568	-0.401651	ENSSSCG00000030090
1	42675000	42825000	569	0.077118	ENSSSCG00000030090
1	42750000	42900000	570	0.812516
1	42825000	42975000	571	0.995782
1	42900000	43050000	572	0.808397
1	42975000	43125000	573	-0.604802
1	43050000	43200000	574	-0.386886
1	43125000	43275000	575	-0.0961598
1	43200000	43350000	576	0.451343
1	43275000	43425000	577	1.20061
1	43350000	43500000	578	1.44354	TRDN
1	43425000	43575000	579	0.914723	TRDN
1	43500000	43650000	580	0.0989275	TRDN
1	43575000	43725000	581	0.379909
1	43650000	43800000	582	0.795582	TRIADIN
1	43725000	43875000	583	0.174434	TRIADIN
1	43800000	43950000	584	0.127757	CLVS2
1	43875000	44025000	585	0.538089	CLVS2
1	43950000	44100000	586	0.600542	CLVS2,SMPDL3A,SMPDL3A,SMPDL3A,FABP7
1	44025000	44175000	587	0.732965	SMPDL3A,SMPDL3A,SMPDL3A,FABP7,ENSSSCG00000004235,ENSSSCG00000004236
1	44100000	44250000	588	0.853603	FABP7,ENSSSCG00000004235,ENSSSCG00000004236
1	44175000	44325000	589	0.756611
1	44250000	44400000	590	-0.530749
1	44325000	44475000	591	0.639374	ENSSSCG00000004237,HSF2
1	44400000	44550000	592	0.921622	ENSSSCG00000004237,HSF2,ENSSSCG00000025075
1	44475000	44625000	593	0.595628	ENSSSCG00000025075
1	44550000	44700000	594	0.108625
1	44625000	44775000	595	0.66003
1	44700000	44850000	596	-0.240782
1	44775000	44925000	597	-1.24968
1	44850000	45000000	598	0.112005
1	44925000	45075000	599	-0.0371687
1	45000000	45150000	600	0.091603
1	45075000	45225000	601	0.485055
1	45150000	45300000	602	0.574333
1	45225000	45375000	603	0.540911
1	45300000	45450000	604	-0.615739	ENSSSCG00000028308
1	45375000	45525000	605	0.636781	ENSSSCG00000028308
1	45450000	45600000	606	1.04714	GJA1
1	45525000	45675000	607	0.740036	GJA1,TBC1D32
1	45600000	45750000	608	0.639655	TBC1D32
1	45675000	45825000	609	0.589134	TBC1D32
1	45750000	45900000	610	0.359238	TBC1D32
1	45825000	45975000	611	0.507622
1	45900000	46050000	612	-0.459872
1	45975000	46125000	613	-0.234425
1	46050000	46200000	614	0.56437
1	46125000	46275000	615	0.461961
1	46200000	46350000	616	0.73625
1	46275000	46425000	617	0.895097
1	46350000	46500000	618	1.0294
1	46425000	46575000	619	1.3574
1	46500000	46650000	620	1.13327
1	46575000	46725000	621	0.926318
1	46650000	46800000	622	0.594112
1	46725000	46875000	623	0.843676
1	46800000	46950000	624	1.0955
1	46875000	47025000	625	0.984849
1	46950000	47100000	626	-0.652515
1	47025000	47175000	627	-0.816053
1	47100000	47250000	628	-0.792553
1	47175000	47325000	629	-1.33908
1	47250000	47400000	630	-1.05067
1	47325000	47475000	631	0.0644011
1	47400000	47550000	632	0.924779
1	47475000	47625000	633	0.940104
1	47550000	47700000	634	0.510545
1	47625000	47775000	635	0.00107715
1	47700000	47850000	636	-0.238376
1	47775000	47925000	637	-0.00397537	MAN1A1
1	47850000	48000000	638	0.329342	MAN1A1
1	47925000	48075000	639	0.780531	MAN1A1
1	48000000	48150000	640	0.531875	MAN1A1
1	48075000	48225000	641	-0.124863	FAM184A
1	48150000	48300000	642	-0.0742829	FAM184A
1	48225000	48375000	643	0.621803	FAM184A,MCM9,ASF1A
1	48300000	48450000	644	0.921422	MCM9,ASF1A
1	48375000	48525000	645	0.31649	MCM9,ENSSSCG00000030488
1	48450000	48600000	646	-0.110996	ENSSSCG00000030488
1	48525000	48675000	647	0.0220379	CEP85L
1	48600000	48750000	648	-0.317362	CEP85L,PLN,ENSSSCG00000023536
1	48675000	48825000	649	-0.294867	CEP85L,PLN,ENSSSCG00000023536
1	48750000	48900000	650	-0.186517	CEP85L
1	48825000	48975000	651	0.246341
1	48900000	49050000	652	-0.0836725	SLC35F1
1	48975000	49125000	653	-0.203689	SLC35F1
1	49050000	49200000	654	-0.0439628	SLC35F1
1	49125000	49275000	655	0.046701	SLC35F1
1	49200000	49350000	656	0.18477
1	49275000	49425000	657	-0.199366
1	49350000	49500000	658	-0.158166
1	49425000	49575000	659	-0.00578816	NUS1,ENSSSCG00000004252
1	49500000	49650000	660	0.165579	NUS1,ENSSSCG00000004252,GOPC,DCBLD1
1	49575000	49725000	661	0.343844	ENSSSCG00000004252,GOPC,DCBLD1
1	49650000	49800000	662	0.183497	DCBLD1,ROS1
1	49725000	49875000	663	-0.583007	ROS1
1	49800000	49950000	664	-0.112626	ROS1,VGLL2,ENSSSCG00000004256,ENSSSCG00000004257
1	49875000	50025000	665	0.778447	VGLL2,ENSSSCG00000004256,ENSSSCG00000004257
1	49950000	50100000	666	0.588229
1	50025000	50175000	667	0.794136	ENSSSCG00000004259,FAM162B,ENSSSCG00000004261,ENSSSCG00000004262
1	50100000	50250000	668	0.416961	ENSSSCG00000004259,FAM162B,ENSSSCG00000004261,ENSSSCG00000004262,ENSSSCG00000004263
1	50175000	50325000	669	0.165106	ENSSSCG00000004262,ENSSSCG00000004263,ENSSSCG00000023834
1	50250000	50400000	670	0.362116	ENSSSCG00000023834,ENSSSCG00000027649,ENSSSCG00000029062,ENSSSCG00000025496
1	50325000	50475000	671	-0.0981422	ENSSSCG00000027649,ENSSSCG00000029062,ENSSSCG00000025496
1	50400000	50550000	672	-0.0113645	ENSSSCG00000025941
1	50475000	50625000	673	-0.335799	ENSSSCG00000025941
1	50550000	50700000	674	-1.76447	ENSSSCG00000023510
1	50625000	50775000	675	0.263214	ENSSSCG00000023510
1	50700000	50850000	676	1.37931	ENSSSCG00000023510
1	50775000	50925000	677	0.850223
1	50850000	51000000	678	0.334042
1	50925000	51075000	679	-0.0548939
1	51000000	51150000	680	0.29512
1	51075000	51225000	681	0.0670754
1	51150000	51300000	682	-0.0279192
1	51225000	51375000	683	0.23217
1	51300000	51450000	684	0.211635
1	51375000	51525000	685	-0.386515
1	51450000	51600000	686	-0.687606
1	51525000	51675000	687	-0.838317
1	51600000	51750000	688	-0.368868
1	51675000	51825000	689	-0.209688
1	51750000	51900000	690	-0.219119
1	51825000	51975000	691	-0.613321
1	51900000	52050000	692	-1.35611
1	51975000	52125000	693	-1.83315
1	52050000	52200000	694	-1.23982	ENSSSCG00000004269
1	52125000	52275000	695	-0.390318	ENSSSCG00000004269
1	52200000	52350000	696	-0.748345	ENSSSCG00000004269
1	52275000	52425000	697	-0.822067	ENSSSCG00000004269
1	52350000	52500000	698	-0.433288
1	52425000	52575000	699	0.264597
1	52500000	52650000	700	0.226972
1	52575000	52725000	701	0.148047
1	52650000	52800000	702	0.168887
1	52725000	52875000	703	0.753227
1	52800000	52950000	704	0.874169
1	52875000	53025000	705	0.434766
1	52950000	53100000	706	-0.0844483
1	53025000	53175000	707	0.421981
1	53100000	53250000	708	0.250923
1	53175000	53325000	709	-0.571813
1	53250000	53400000	710	0.89224
1	53325000	53475000	711	-0.0200558
1	53400000	53550000	712	-1.24493
1	53475000	53625000	713	0.264838
1	53550000	53700000	714	0.509096
1	53625000	53775000	715	0.545573
1	53700000	53850000	716	0.599395
1	53775000	53925000	717	-0.748464
1	53850000	54000000	718	-0.798703
1	53925000	54075000	719	-0.523063
1	54000000	54150000	720	-0.517847
1	54075000	54225000	721	-1.0914
1	54150000	54300000	722	-0.893323
1	54225000	54375000	723	-0.181957
1	54300000	54450000	724	0.270645
1	54375000	54525000	725	-1.31513
1	54450000	54600000	726	-0.678512
1	54525000	54675000	727	0.559698
1	54600000	54750000	728	0.0198285
1	54675000	54825000	729	-0.0368446
1	54750000	54900000	730	-0.878904
1	54825000	54975000	731	-0.669208
1	54900000	55050000	732	-0.390353	ENSSSCG00000029872
1	54975000	55125000	733	-0.374275	ENSSSCG00000029872
1	55050000	55200000	734	0.424307
1	55125000	55275000	735	0.300858
1	55200000	55350000	736	-0.00576412	BAI3
1	55275000	55425000	737	0.0566328	BAI3
1	55350000	55500000	738	0.142693	BAI3
1	55425000	55575000	739	-0.183543	BAI3
1	55500000	55650000	740	-0.369268	BAI3
1	55575000	55725000	741	-0.343045	BAI3
1	55650000	55800000	742	0.391794	BAI3
1	55725000	55875000	743	0.713523	BAI3
1	55800000	55950000	744	0.365106
1	55875000	56025000	745	0.281367
1	55950000	56100000	746	0.616018	LMBRD1
1	56025000	56175000	747	0.785163	LMBRD1
1	56100000	56250000	748	0.422318	LMBRD1,COL19A1
1	56175000	56325000	749	0.067706	COL19A1
1	56250000	56400000	750	0.0257764	COL19A1
1	56325000	56475000	751	0.391083	COL19A1
1	56400000	56550000	752	0.646257	COL19A1
1	56475000	56625000	753	0.734938	COL19A1
1	56550000	56700000	754	-3.50004	COL19A1,COL9A1
1	56625000	56775000	755	-3.75779	COL9A1
1	56700000	56850000	756	-2.52021	COL9A1
1	56775000	56925000	757	-1.58719	FAM135A
1	56850000	57000000	758	-1.72413	FAM135A,C6orf57
1	56925000	57075000	759	-0.551849	FAM135A,C6orf57,SMAP1
1	57000000	57150000	760	-0.17785	C6orf57,SMAP1
1	57075000	57225000	761	-0.237239	SMAP1
1	57150000	57300000	762	-0.0117207	SMAP1,B3GAT2
1	57225000	57375000	763	0.12492	SMAP1,B3GAT2
1	57300000	57450000	764	0.191794	B3GAT2
1	57375000	57525000	765	-0.0405047	B3GAT2
1	57450000	57600000	766	0.505143
1	57525000	57675000	767	0.882381	OGFRL1
1	57600000	57750000	768	0.756155	OGFRL1
1	57675000	57825000	769	0.843416
1	57750000	57900000	770	0.676873
1	57825000	57975000	771	0.594721
1	57900000	58050000	772	-0.0693731
1	57975000	58125000	773	-0.288203
1	58050000	58200000	774	0.124104
1	58125000	58275000	775	-0.458925
1	58200000	58350000	776	-0.947568	RIMS1
1	58275000	58425000	777	-0.953086	RIMS1
1	58350000	58500000	778	-0.580666	RIMS1
1	58425000	58575000	779	0.0994206	RIMS1
1	58500000	58650000	780	-0.29239	RIMS1
1	58575000	58725000	781	0.322802	RIMS1
1	58650000	58800000	782	1.09597
1	58725000	58875000	783	1.08819
1	58800000	58950000	784	0.581592
1	58875000	59025000	785	0.0166212
1	58950000	59100000	786	0.0142948
1	59025000	59175000	787	0.203745	KCNQ5,KCNQ5,KCNQ5
1	59100000	59250000	788	0.0562663	KCNQ5,KCNQ5,KCNQ5
1	59175000	59325000	789	-0.588034	KCNQ5,KCNQ5,KCNQ5,ENSSSCG00000004282,DPPA5
1	59250000	59400000	790	0.0275106	KCNQ5,KCNQ5,KCNQ5,ENSSSCG00000004282,DPPA5,KHDC3L,OOEP,DDX43,CYB5R4
1	59325000	59475000	791	1.14402	KHDC3L,OOEP,DDX43,CYB5R4,ENSSSCG00000028526
1	59400000	59550000	792	0.851088	DDX43,ENSSSCG00000028526
1	59475000	59625000	793	0.286033	ENSSSCG00000028526,MRAP2
1	59550000	59700000	794	-0.983961	MRAP2,KIAA1009
1	59625000	59775000	795	-2.27683	MRAP2,KIAA1009
1	59700000	59850000	796	-1.71376	KIAA1009
1	59775000	59925000	797	-0.477997
1	59850000	60000000	798	0.109016
1	59925000	60075000	799	0.000300707
1	60000000	60150000	800	0.813107
1	60075000	60225000	801	1.00785	TBX18
1	60150000	60300000	802	0.493927	TBX18
1	60225000	60375000	803	-0.106251
1	60300000	60450000	804	0.540213
1	60375000	60525000	805	0.675032
1	60450000	60600000	806	-0.319923
1	60525000	60675000	807	-0.12044
1	60600000	60750000	808	0.268766
1	60675000	60825000	809	0.451525
1	60750000	60900000	810	0.941617	NT5E,NT5E,SNX14
1	60825000	60975000	811	0.652025	NT5E,NT5E,SNX14
1	60900000	61050000	812	-2.54132	SNX14,SYNCRIP
1	60975000	61125000	813	-3.31632	SNX14,SYNCRIP
1	61050000	61200000	814	-1.95756
1	61125000	61275000	815	-1.14185
1	61200000	61350000	816	0.761523
1	61275000	61425000	817	0.880529
1	61350000	61500000	818	0.940572
1	61425000	61575000	819	-0.374242
1	61500000	61650000	820	0.048298
1	61575000	61725000	821	0.452955
1	61650000	61800000	822	0.610026
1	61725000	61875000	823	0.744884
1	61800000	61950000	824	0.586577
1	61875000	62025000	825	0.55953	ENSSSCG00000004295
1	61950000	62100000	826	0.690746	ENSSSCG00000004295
1	62025000	62175000	827	0.391942
1	62100000	62250000	828	-0.128684	ENSSSCG00000004296,CGA
1	62175000	62325000	829	0.263163	ENSSSCG00000004296,CGA,ZNF292
1	62250000	62400000	830	0.823514	CGA,ZNF292
1	62325000	62475000	831	0.446621	ZNF292,GJB7,ENSSSCG00000004300,C6orf163
1	62400000	62550000	832	0.0269235	ZNF292,GJB7,ENSSSCG00000004300,C6orf163,ENSSSCG00000004302
1	62475000	62625000	833	-0.0296019	C6orf163,ENSSSCG00000004302,SLC35A1,ENSSSCG00000004303
1	62550000	62700000	834	0.756573	SLC35A1,ENSSSCG00000004303,RARS2,ORC3
1	62625000	62775000	835	1.25603	ENSSSCG00000004303,RARS2,ORC3
1	62700000	62850000	836	0.183987	ORC3,AKIRIN2
1	62775000	62925000	837	0.11593	ORC3,AKIRIN2
1	62850000	63000000	838	-0.287943
1	62925000	63075000	839	-0.0675611
1	63000000	63150000	840	-0.02788	SPACA1
1	63075000	63225000	841	-1.38771	SPACA1,CNR1
1	63150000	63300000	842	-0.977018	CNR1
1	63225000	63375000	843	-0.995048
1	63300000	63450000	844	-0.738103	ENSSSCG00000029003
1	63375000	63525000	845	-0.252573	ENSSSCG00000029003
1	63450000	63600000	846	-0.856408	ENSSSCG00000025426
1	63525000	63675000	847	-0.353649	ENSSSCG00000025426
1	63600000	63750000	848	-0.0216482	ENSSSCG00000025426,ENSSSCG00000004311
1	63675000	63825000	849	-0.296692	ENSSSCG00000025426,ENSSSCG00000004311,SRSF12
1	63750000	63900000	850	-0.683122	ENSSSCG00000004311,SRSF12,PNRC1
1	63825000	63975000	851	-0.331301	PNRC1,PM20D2
1	63900000	64050000	852	0.159037	PM20D2,GABRR1
1	63975000	64125000	853	0.430392	PM20D2,GABRR1,GABRR2,UBE2J1
1	64050000	64200000	854	0.500863	GABRR2,UBE2J1,RRAGD
1	64125000	64275000	855	0.507475	UBE2J1,RRAGD
1	64200000	64350000	856	1.12748
1	64275000	64425000	857	0.821802
1	64350000	64500000	858	0.885042	ANKRD6,ANKRD6
1	64425000	64575000	859	0.983127	ANKRD6,ANKRD6,LYRM2
1	64500000	64650000	860	0.859493	ANKRD6,ANKRD6,LYRM2,ENSSSCG00000004328
1	64575000	64725000	861	0.882332	ENSSSCG00000004328,ENSSSCG00000030625,ENSSSCG00000004327,ENSSSCG00000004329
1	64650000	64800000	862	0.0291651	ENSSSCG00000004328,ENSSSCG00000030625,ENSSSCG00000004327,ENSSSCG00000004329,CH242-196P17.1
1	64725000	64875000	863	-0.202416	ENSSSCG00000030625,ENSSSCG00000004329,CH242-196P17.1,GJA10
1	64800000	64950000	864	0.383465	CH242-196P17.1,GJA10,BACH2,BACH2
1	64875000	65025000	865	0.0144445	BACH2,BACH2
1	64950000	65100000	866	-0.159475	BACH2,BACH2
1	65025000	65175000	867	-0.34215	BACH2,BACH2
1	65100000	65250000	868	-0.334493	BACH2,BACH2
1	65175000	65325000	869	0.27921	BACH2,BACH2
1	65250000	65400000	870	-0.427192
1	65325000	65475000	871	-0.324549
1	65400000	65550000	872	-0.039984
1	65475000	65625000	873	0.94135
1	65550000	65700000	874	1.07186
1	65625000	65775000	875
1	65700000	65850000	876	-0.980991
1	65775000	65925000	877	0.354588
1	65850000	66000000	878	-0.14373
1	65925000	66075000	879	-0.649062
1	66000000	66150000	880	0.486791
1	66075000	66225000	881	0.894185
1	66150000	66300000	882	0.377221
1	66225000	66375000	883	-0.326348
1	66300000	66450000	884	-0.50476
1	66375000	66525000	885	-0.272034
1	66450000	66600000	886	-0.141058
1	66525000	66675000	887	-0.137461
1	66600000	66750000	888	0.761293
1	66675000	66825000	889	0.614972
1	66750000	66900000	890	-0.251956
1	66825000	66975000	891	0.00719651
1	66900000	67050000	892	0.701696
1	66975000	67125000	893	1.18665
1	67050000	67200000	894	1.11984
1	67125000	67275000	895	0.0787588
1	67200000	67350000	896	0.401592
1	67275000	67425000	897	0.478406
1	67350000	67500000	898	0.43262
1	67425000	67575000	899	0.327635
1	67500000	67650000	900	0.0335852
1	67575000	67725000	901	0.217665
1	67650000	67800000	902	0.497989
1	67725000	67875000	903	-0.478928
1	67800000	67950000	904	-1.54769
1	67875000	68025000	905	-2.24032
1	67950000	68100000	906	-2.02822
1	68025000	68175000	907	-1.20952
1	68100000	68250000	908	-0.865629
1	68175000	68325000	909	-1.30933	EPHA7
1	68250000	68400000	910	-1.68995	EPHA7
1	68325000	68475000	911	-0.442423	EPHA7
1	68400000	68550000	912	0.676818	EPHA7
1	68475000	68625000	913	1.04444
1	68550000	68700000	914	-0.0619875
1	68625000	68775000	915	0.19273
1	68700000	68850000	916	2.12021
1	68775000	68925000	917	0.374443
1	68850000	69000000	918	0.212535
1	68925000	69075000	919	-0.445762
1	69000000	69150000	920	-0.391852
1	69075000	69225000	921	-0.860678
1	69150000	69300000	922	-1.79591
1	69225000	69375000	923	-2.93094
1	69300000	69450000	924	-2.68757
1	69375000	69525000	925	-2.1019
1	69450000	69600000	926	-1.7663
1	69525000	69675000	927	-0.432577
1	69600000	69750000	928	0.368858
1	69675000	69825000	929	0.862066
1	69750000	69900000	930	0.866665
1	69825000	69975000	931	1.64171
1	69900000	70050000	932	1.02501
1	69975000	70125000	933	-0.819006
1	70050000	70200000	934	0.353594
1	70125000	70275000	935	0.92641
1	70200000	70350000	936	1.01913
1	70275000	70425000	937	0.880642
1	70350000	70500000	938	1.15839
1	70425000	70575000	939	0.462339
1	70500000	70650000	940	-0.772078
1	70575000	70725000	941	-1.03378
1	70650000	70800000	942	-1.23106
1	70725000	70875000	943	-1.47501
1	70800000	70950000	944	-0.693937
1	70875000	71025000	945	-0.724545
1	70950000	71100000	946	-0.643727	MANEA
1	71025000	71175000	947	-0.0438608	MANEA
1	71100000	71250000	948	-0.48594
1	71175000	71325000	949	-0.374474
1	71250000	71400000	950	0.622624
1	71325000	71475000	951	0.310782
1	71400000	71550000	952	-1.09013
1	71475000	71625000	953	-1.67636
1	71550000	71700000	954	-0.424826
1	71625000	71775000	955	-0.0568786
1	71700000	71850000	956	-0.412204	FUT9
1	71775000	71925000	957	0.26401	FUT9
1	71850000	72000000	958	0.777926
1	71925000	72075000	959	-0.0665214	ENSSSCG00000004339,FHL5
1	72000000	72150000	960	0.0578192	ENSSSCG00000004339,FHL5
1	72075000	72225000	961	0.694433	FHL5
1	72150000	72300000	962	0.49665	GPR63
1	72225000	72375000	963	0.100003	GPR63
1	72300000	72450000	964	0.933206	NDUFAF4,NDUFAF4,ENSSSCG00000028811
1	72375000	72525000	965	0.553267	NDUFAF4,NDUFAF4,ENSSSCG00000028811
1	72450000	72600000	966	-0.21069	ENSSSCG00000028811
1	72525000	72675000	967	-0.305455	ENSSSCG00000028811,ENSSSCG00000027002,ENSSSCG00000004343
1	72600000	72750000	968	-0.411692	ENSSSCG00000027002,ENSSSCG00000004343,ENSSSCG00000004344
1	72675000	72825000	969	0.0312998	ENSSSCG00000027002,ENSSSCG00000004344
1	72750000	72900000	970	0.0954591	ENSSSCG00000004344,ENSSSCG00000004345
1	72825000	72975000	971	-1.73074	ENSSSCG00000004344,ENSSSCG00000004345
1	72900000	73050000	972	-2.50142
1	72975000	73125000	973	0.396093
1	73050000	73200000	974	-0.408466
1	73125000	73275000	975	-1.21272
1	73200000	73350000	976	-1.46235
1	73275000	73425000	977	-1.19249
1	73350000	73500000	978	-0.812065
1	73425000	73575000	979	1.17223
1	73500000	73650000	980	1.30049
1	73575000	73725000	981	0.773243
1	73650000	73800000	982	-0.479673
1	73725000	73875000	983	0.427965
1	73800000	73950000	984	-2.46589
1	73875000	74025000	985	-3.36829
1	73950000	74100000	986	-0.906958
1	74025000	74175000	987	0.0133274
1	74100000	74250000	988	-0.293546
1	74175000	74325000	989	0.328744
1	74250000	74400000	990	0.228361	POU3F2
1	74325000	74475000	991	-0.497895	POU3F2,FBXL4
1	74400000	74550000	992	0.884932	FBXL4
1	74475000	74625000	993	1.86427	FBXL4
1	74550000	74700000	994	0.882875
1	74625000	74775000	995
1	74700000	74850000	996	1.21118
1	74775000	74925000	997	0.342681
1	74850000	75000000	998	0.174679	ENSSSCG00000004348,ENSSSCG00000004349,ENSSSCG00000023154
1	74925000	75075000	999	-0.465287	ENSSSCG00000004348,ENSSSCG00000004349,ENSSSCG00000023154,ENSSSCG00000004350,USP45,USP45
1	75000000	75150000	1000	0.460757	ENSSSCG00000023154,ENSSSCG00000004350,USP45,USP45,ENSSSCG00000029638,CCNC
1	75075000	75225000	1001	0.972798	USP45,USP45,ENSSSCG00000029638,CCNC,PRDM13
1	75150000	75300000	1002	0.744055	CCNC,PRDM13
1	75225000	75375000	1003	0.849464
1	75300000	75450000	1004	1.04763
1	75375000	75525000	1005	0.647567
1	75450000	75600000	1006	0.622766	MCHR2
1	75525000	75675000	1007	0.816273	MCHR2
1	75600000	75750000	1008	0.911197
1	75675000	75825000	1009	1.19528
1	75750000	75900000	1010	1.46934
1	75825000	75975000	1011	0.466881
1	75900000	76050000	1012	0.458228	SIM1
1	75975000	76125000	1013	0.283451	SIM1,ENSSSCG00000004358
1	76050000	76200000	1014	0.351469	SIM1,ENSSSCG00000004358
1	76125000	76275000	1015	0.23386	ENSSSCG00000004358,ENSSSCG00000004359,ENSSSCG00000028744
1	76200000	76350000	1016	0.368772	ENSSSCG00000004359,ENSSSCG00000028744,ENSSSCG00000024589
1	76275000	76425000	1017	0.749633	ENSSSCG00000024589,ENSSSCG00000029707,ENSSSCG00000004360
1	76350000	76500000	1018	0.685353	ENSSSCG00000024589,ENSSSCG00000029707,ENSSSCG00000004360,ENSSSCG00000021300
1	76425000	76575000	1019	0.139576	ENSSSCG00000021300
1	76500000	76650000	1020	-0.171105
1	76575000	76725000	1021	-0.592069
1	76650000	76800000	1022	0.433373
1	76725000	76875000	1023	0.611581
1	76800000	76950000	1024	0.470376	ENSSSCG00000029152
1	76875000	77025000	1025	0.51453	ENSSSCG00000029152
1	76950000	77100000	1026	0.357386
1	77025000	77175000	1027	0.185919	GRIK2,GRIK2,GRIK2,GRIK2,GRIK2
1	77100000	77250000	1028	0.253472	GRIK2,GRIK2,GRIK2,GRIK2,GRIK2
1	77175000	77325000	1029	0.286979	GRIK2,GRIK2,GRIK2,GRIK2,GRIK2
1	77250000	77400000	1030	0.823416	GRIK2,GRIK2,GRIK2,GRIK2,GRIK2
1	77325000	77475000	1031	1.10298	GRIK2,GRIK2,GRIK2,GRIK2,GRIK2
1	77400000	77550000	1032	0.429031	GRIK2,GRIK2,GRIK2,GRIK2,GRIK2
1	77475000	77625000	1033	0.470184	GRIK2,GRIK2,GRIK2,GRIK2,GRIK2
1	77550000	77700000	1034	0.946854	GRIK2,GRIK2,GRIK2,GRIK2,GRIK2
1	77625000	77775000	1035	0.624875
1	77700000	77850000	1036	0.142885
1	77775000	77925000	1037	-0.215805
1	77850000	78000000	1038	0.971519
1	77925000	78075000	1039	0.754895
1	78000000	78150000	1040	0.365566
1	78075000	78225000	1041	0.15879
1	78150000	78300000	1042	0.447013
1	78225000	78375000	1043	0.251896
1	78300000	78450000	1044	-0.580533
1	78375000	78525000	1045	-0.859149
1	78450000	78600000	1046	-0.702304
1	78525000	78675000	1047	-0.797413
1	78600000	78750000	1048	-1.62583
1	78675000	78825000	1049	-2.67241
1	78750000	78900000	1050	-2.60183
1	78825000	78975000	1051	-2.24575
1	78900000	79050000	1052	-1.5664
1	78975000	79125000	1053	-1.11491
1	79050000	79200000	1054	-0.735073
1	79125000	79275000	1055	-0.751662
1	79200000	79350000	1056	0.473835
1	79275000	79425000	1057	0.969023
1	79350000	79500000	1058	0.127547
1	79425000	79575000	1059	0.35755
1	79500000	79650000	1060	0.471582
1	79575000	79725000	1061	0.295429
1	79650000	79800000	1062	0.379402
1	79725000	79875000	1063	0.0591686
1	79800000	79950000	1064	0.167411
1	79875000	80025000	1065	0.73885
1	79950000	80100000	1066	0.826236
1	80025000	80175000	1067	0.398844
1	80100000	80250000	1068	0.551419	HACE1
1	80175000	80325000	1069	0.554699	HACE1
1	80250000	80400000	1070	0.332963	HACE1
1	80325000	80475000	1071	0.0054902	HACE1,LIN28B
1	80400000	80550000	1072	-0.322781	LIN28B
1	80475000	80625000	1073	0.576637	LIN28B
1	80550000	80700000	1074	0.852942	LIN28B,BVES,BVES
1	80625000	80775000	1075	1.17643	BVES,BVES,POPDC3
1	80700000	80850000	1076	1.18682	POPDC3,PREP
1	80775000	80925000	1077	0.843833	PREP
1	80850000	81000000	1078	0.621988	PREP
1	80925000	81075000	1079	0.0144498
1	81000000	81150000	1080	1.46285
1	81075000	81225000	1081	1.34416
1	81150000	81300000	1082	0.744536
1	81225000	81375000	1083	0.567782
1	81300000	81450000	1084	0.168398
1	81375000	81525000	1085	-0.121737
1	81450000	81600000	1086	0.331052	ENSSSCG00000004369
1	81525000	81675000	1087	0.265264	ENSSSCG00000004369
1	81600000	81750000	1088	-0.514372	ENSSSCG00000004369
1	81675000	81825000	1089	-0.643217
1	81750000	81900000	1090	0.891742
1	81825000	81975000	1091	-0.265417
1	81900000	82050000	1092	-1.46066	AIM1,AIM1,AIM1,AIM1,AIM1,AIM1,AIM1
1	81975000	82125000	1093	-1.0375	AIM1,AIM1,AIM1,AIM1,AIM1,AIM1,AIM1,ENSSSCG00000004373,ENSSSCG00000004374
1	82050000	82200000	1094	-0.222009	AIM1,AIM1,AIM1,AIM1,AIM1,AIM1,AIM1,ENSSSCG00000004373,ENSSSCG00000004374
1	82125000	82275000	1095	-0.010238	ENSSSCG00000004374,CD24
1	82200000	82350000	1096	-0.299586	CD24
1	82275000	82425000	1097	-0.217706
1	82350000	82500000	1098	0.245017
1	82425000	82575000	1099	1.33007
1	82500000	82650000	1100	1.20898
1	82575000	82725000	1101	-0.665513
1	82650000	82800000	1102	0.776014
1	82725000	82875000	1103	0.629859
1	82800000	82950000	1104	-0.130631	SOBP
1	82875000	83025000	1105	-0.161447	SOBP
1	82950000	83100000	1106	0.0669348
1	83025000	83175000	1107	0.91848	ENSSSCG00000004380,SCML4
1	83100000	83250000	1108	1.12098	ENSSSCG00000004380,SCML4
1	83175000	83325000	1109	1.2136	SEC63
1	83250000	83400000	1110	1.49157	SEC63
1	83325000	83475000	1111	1.58983	SEC63,GL
1	83400000	83550000	1112	0.950383	GL,NR2E1,NR2E1
1	83475000	83625000	1113	0.805652	NR2E1,NR2E1,SNX3
1	83550000	83700000	1114	0.989908	NR2E1,NR2E1,SNX3,ENSSSCG00000024176,ENSSSCG00000004386
1	83625000	83775000	1115	0.453254	ENSSSCG00000024176,ENSSSCG00000004386
1	83700000	83850000	1116	0.390507	ENSSSCG00000004386
1	83775000	83925000	1117	0.610152	ENSSSCG00000004386,FOXO3A
1	83850000	84000000	1118	0.451452	FOXO3A
1	83925000	84075000	1119	-0.407695	FOXO3A
1	84000000	84150000	1120	-0.093051	FOXO3A
1	84075000	84225000	1121	0.652115
1	84150000	84300000	1122	0.201493	ARMC2
1	84225000	84375000	1123	-0.437904	ARMC2,SESN1
1	84300000	84450000	1124	0.13881	ARMC2,SESN1,ENSSSCG00000004389,ENSSSCG00000020883
1	84375000	84525000	1125	0.173544	ENSSSCG00000004389,ENSSSCG00000020883,CEP57L1,CEP57L1
1	84450000	84600000	1126	0.113489	ENSSSCG00000020883,CEP57L1,CEP57L1,ENSSSCG00000030406
1	84525000	84675000	1127	0.750035	CEP57L1,CEP57L1,ENSSSCG00000030406,ENSSSCG00000004415
1	84600000	84750000	1128	1.32423	ENSSSCG00000030406,ENSSSCG00000004415,CD164,CD164,PPIL6
1	84675000	84825000	1129	0.823148	ENSSSCG00000004415,CD164,CD164,PPIL6,SMPD2,MICAL1,ZBTB24
1	84750000	84900000	1130	0.535527	PPIL6,SMPD2,MICAL1,ZBTB24,ENSSSCG00000004410
1	84825000	84975000	1131	0.0173898	ZBTB24,ENSSSCG00000004410,ENSSSCG00000020960,ENSSSCG00000028519
1	84900000	85050000	1132	-0.142474	ENSSSCG00000020960,ENSSSCG00000028519,ENSSSCG00000022201
1	84975000	85125000	1133	0.0148688	ENSSSCG00000028519,ENSSSCG00000022201
1	85050000	85200000	1134	-0.174083
1	85125000	85275000	1135	0.117563	GPR6
1	85200000	85350000	1136	1.31401	GPR6
1	85275000	85425000	1137	1.05496
1	85350000	85500000	1138	1.30845	ENSSSCG00000004405
1	85425000	85575000	1139	0.458254	ENSSSCG00000004405
1	85500000	85650000	1140	-0.0943731	ENSSSCG00000004405,WASF1
1	85575000	85725000	1141	1.06179	WASF1,CDC40
1	85650000	85800000	1142	-0.200434	WASF1,CDC40,METTL24
1	85725000	85875000	1143	0.389233	METTL24,DDO
1	85800000	85950000	1144	0.816805	METTL24,DDO
1	85875000	86025000	1145	0.232645	DDO
1	85950000	86100000	1146	0.204476	SLC22A16
1	86025000	86175000	1147	0.275935	SLC22A16
1	86100000	86250000	1148	-0.254935	CDK19
1	86175000	86325000	1149	-1.66197	CDK19,RPF2
1	86250000	86400000	1150	-0.528924	RPF2,GTF3C6,GTF3C6,AMD1
1	86325000	86475000	1151	0.62061	RPF2,GTF3C6,GTF3C6,AMD1
1	86400000	86550000	1152	1.55614	AMD1
1	86475000	86625000	1153	1.37318	ENSSSCG00000025703
1	86550000	86700000	1154	-0.55842	ENSSSCG00000025703,KIAA1919
1	86625000	86775000	1155	-0.334444	ENSSSCG00000025703,KIAA1919,ENSSSCG00000004417
1	86700000	86850000	1156	-0.813248	ENSSSCG00000004417,ENSSSCG00000004418
1	86775000	86925000	1157	-2.04154	ENSSSCG00000004418,ENSSSCG00000025574,ENSSSCG00000025439
1	86850000	87000000	1158	-2.3241	ENSSSCG00000004418,ENSSSCG00000025574,ENSSSCG00000025439
1	86925000	87075000	1159	-0.607405	ENSSSCG00000025439,TRAF3IP2
1	87000000	87150000	1160	0.163463	TRAF3IP2,FYN,FYN,FYN,FYN,FYN,FYN,FYN,FYN
1	87075000	87225000	1161	0.0947361	TRAF3IP2,FYN,FYN,FYN,FYN,FYN,FYN,FYN,FYN
1	87150000	87300000	1162	0.284779	FYN,FYN,FYN,FYN,FYN,FYN,FYN,FYN
1	87225000	87375000	1163	0.218821	FYN,FYN,FYN,FYN,FYN,FYN,FYN,FYN
1	87300000	87450000	1164	0.462696	FYN,FYN,FYN,FYN,FYN,FYN,FYN,FYN
1	87375000	87525000	1165	0.641175	FYN,FYN,FYN,FYN,FYN,FYN,FYN,FYN
1	87450000	87600000	1166	-0.906262
1	87525000	87675000	1167	-1.20472	WISP3
1	87600000	87750000	1168	0.225767	WISP3,TUBE1,FAM229B,ENSSSCG00000004425
1	87675000	87825000	1169	1.51472	WISP3,TUBE1,FAM229B,ENSSSCG00000004425,ENSSSCG00000004428
1	87750000	87900000	1170	1.65453	ENSSSCG00000004425,ENSSSCG00000004428
1	87825000	87975000	1171		ENSSSCG00000004428
1	87900000	88050000	1172		ENSSSCG00000004428
1	87975000	88125000	1173	0.488105	ENSSSCG00000004428,ENSSSCG00000004427
1	88050000	88200000	1174	0.461463	ENSSSCG00000004427,RFPL4B,RFPL4B
1	88125000	88275000	1175	0.465653	RFPL4B,RFPL4B
1	88200000	88350000	1176	0.93811
1	88275000	88425000	1177	1.25079
1	88350000	88500000	1178	0.601658
1	88425000	88575000	1179	0.413375
1	88500000	88650000	1180	0.443881
1	88575000	88725000	1181	0.230227
1	88650000	88800000	1182	0.0610444
1	88725000	88875000	1183	0.409769
1	88800000	88950000	1184	0.551138
1	88875000	89025000	1185	-0.157108
1	88950000	89100000	1186	-1.4173
1	89025000	89175000	1187	-1.69528
1	89100000	89250000	1188	0.194997
1	89175000	89325000	1189	0.849496
1	89250000	89400000	1190	0.937736
1	89325000	89475000	1191	0.431544
1	89400000	89550000	1192	-1.48142
1	89475000	89625000	1193	-1.3364
1	89550000	89700000	1194	-2.05391
1	89625000	89775000	1195	-2.20795
1	89700000	89850000	1196	-1.57114
1	89775000	89925000	1197	-0.42384	MARCKS
1	89850000	90000000	1198	0.721287	MARCKS,HDAC2
1	89925000	90075000	1199	0.756006	HDAC2,HS3ST5
1	90000000	90150000	1200	0.332441	HS3ST5
1	90075000	90225000	1201	0.393549
1	90150000	90300000	1202	0.606163
1	90225000	90375000	1203	0.48965
1	90300000	90450000	1204	0.546469
1	90375000	90525000	1205	0.337267
1	90450000	90600000	1206	-0.680574
1	90525000	90675000	1207	-0.080585
1	90600000	90750000	1208	0.253514
1	90675000	90825000	1209	0.264585
1	90750000	90900000	1210	0.126811
1	90825000	90975000	1211	0.327066
1	90900000	91050000	1212	0.367028
1	90975000	91125000	1213	0.524186
1	91050000	91200000	1214	0.936253
1	91125000	91275000	1215	0.554714
1	91200000	91350000	1216	0.516943
1	91275000	91425000	1217	0.238961
1	91350000	91500000	1218	-0.649444
1	91425000	91575000	1219	0.390601
1	91500000	91650000	1220	1.1689
1	91575000	91725000	1221	0.627928	FRK
1	91650000	91800000	1222	-0.497922	FRK
1	91725000	91875000	1223	0.0973107	FRK,NT5DC1,NT5DC1
1	91800000	91950000	1224	0.725781	FRK,NT5DC1,NT5DC1,COL10A1
1	91875000	92025000	1225	0.543014	NT5DC1,NT5DC1,COL10A1,TSPYL4,TSPYL1
1	91950000	92100000	1226	0.50198	NT5DC1,NT5DC1,TSPYL4,TSPYL1
1	92025000	92175000	1227	0.445205	TSPYL1
1	92100000	92250000	1228	-0.268991	DSE
1	92175000	92325000	1229	-0.310035	DSE
1	92250000	92400000	1230	0.47088	DSE,FAM26F,FAM26F,FAM26D,RWDD1
1	92325000	92475000	1231	1.4549	FAM26F,FAM26F,FAM26D,RWDD1
1	92400000	92550000	1232	1.56063	RWDD1,ENSSSCG00000025656
1	92475000	92625000	1233	0.546121	ENSSSCG00000025656
1	92550000	92700000	1234	0.0671863	LGSN,RIPPLY2
1	92625000	92775000	1235	0.437561	LGSN,RIPPLY2
1	92700000	92850000	1236	0.561842	SNAP91
1	92775000	92925000	1237	0.80757	SNAP91
1	92850000	93000000	1238	0.503343	SNAP91,PRSS35
1	92925000	93075000	1239	0.323247	SNAP91,PRSS35
1	93000000	93150000	1240	0.80198	ME1
1	93075000	93225000	1241	0.535883	ME1
1	93150000	93300000	1242	0.470469	ME1,RWDD2A,PGM3,DOPEY1,DOPEY1,DOPEY1
1	93225000	93375000	1243	0.91268	ME1,RWDD2A,PGM3,DOPEY1,DOPEY1,DOPEY1
1	93300000	93450000	1244	0.223714	DOPEY1,DOPEY1,DOPEY1,ENSSSCG00000026346
1	93375000	93525000	1245	0.391327	DOPEY1,DOPEY1,DOPEY1,ENSSSCG00000026346,UBE3D
1	93450000	93600000	1246	0.288908	ENSSSCG00000026346,UBE3D
1	93525000	93675000	1247	-0.0265892	UBE3D
1	93600000	93750000	1248
1	93675000	93825000	1249
1	93750000	93900000	1250
1	93825000	93975000	1251
1	93900000	94050000	1252	0.614567
1	93975000	94125000	1253	1.74093
1	94050000	94200000	1254	1.83789
1	94125000	94275000	1255	-0.607795
1	94200000	94350000	1256	-2.0671
1	94275000	94425000	1257	-2.22899	TPBG
1	94350000	94500000	1258	-2.14679	TPBG
1	94425000	94575000	1259	-1.56628	IBTK
1	94500000	94650000	1260	-0.472086	IBTK
1	94575000	94725000	1261	-0.96387	IBTK
1	94650000	94800000	1262	-1.69913
1	94725000	94875000	1263	-2.10694
1	94800000	94950000	1264	-2.44892
1	94875000	95025000	1265	-1.80312
1	94950000	95100000	1266	-1.06169
1	95025000	95175000	1267	-0.658408	FAM46A
1	95100000	95250000	1268	-1.26155	FAM46A
1	95175000	95325000	1269	-1.55987
1	95250000	95400000	1270	-1.26122
1	95325000	95475000	1271	-1.14128
1	95400000	95550000	1272	-1.47347
1	95475000	95625000	1273	-1.76391
1	95550000	95700000	1274	-1.31099
1	95625000	95775000	1275	-1.11022
1	95700000	95850000	1276	-1.24617
1	95775000	95925000	1277	-1.40173
1	95850000	96000000	1278	-1.0375
1	95925000	96075000	1279	-0.905775
1	96000000	96150000	1280	-0.218326
1	96075000	96225000	1281	0.0915137
1	96150000	96300000	1282	-1.51936
1	96225000	96375000	1283	-2.27118	ENSSSCG00000022379
1	96300000	96450000	1284	-2.31143	ENSSSCG00000022379,BCKDHB
1	96375000	96525000	1285	-1.79383	BCKDHB
1	96450000	96600000	1286	-1.35517	BCKDHB
1	96525000	96675000	1287	-2.32209	BCKDHB,ENSSSCG00000004465
1	96600000	96750000	1288	-1.18168	ENSSSCG00000004465
1	96675000	96825000	1289	0.636054	ENSSSCG00000004465,TTK
1	96750000	96900000	1290	0.601748	TTK,ENSSSCG00000028080
1	96825000	96975000	1291	-0.300391	TTK,ENSSSCG00000028080
1	96900000	97050000	1292	0.310769
1	96975000	97125000	1293	0.884019
1	97050000	97200000	1294	1.05147	SH3BGRL2,SH3BGRL2
1	97125000	97275000	1295	0.236812	SH3BGRL2,SH3BGRL2
1	97200000	97350000	1296	0.00195747	LCA5
1	97275000	97425000	1297	0.359912	LCA5
1	97350000	97500000	1298	0.265501	LCA5
1	97425000	97575000	1299	1.0166
1	97500000	97650000	1300	1.23109
1	97575000	97725000	1301	0.344094
1	97650000	97800000	1302	-0.0128277	HMGN3
1	97725000	97875000	1303	0.0176479	HMGN3
1	97800000	97950000	1304	0.556836	ENSSSCG00000004473
1	97875000	98025000	1305	0.49387	ENSSSCG00000004473
1	97950000	98100000	1306	0.322078	ENSSSCG00000004473,IRAK1BP1
1	98025000	98175000	1307	0.347586	IRAK1BP1
1	98100000	98250000	1308	0.40859
1	98175000	98325000	1309	-0.0931253
1	98250000	98400000	1310	0.0436549
1	98325000	98475000	1311	0.25569
1	98400000	98550000	1312	0.00208017
1	98475000	98625000	1313	1.4644
1	98550000	98700000	1314	0.736801
1	98625000	98775000	1315	0.00953831
1	98700000	98850000	1316	0.391056
1	98775000	98925000	1317	1.08539
1	98850000	99000000	1318	1.79916
1	98925000	99075000	1319	1.59494
1	99000000	99150000	1320	0.990376
1	99075000	99225000	1321	0.930275
1	99150000	99300000	1322	1.10872
1	99225000	99375000	1323	-0.313165
1	99300000	99450000	1324	-0.671096
1	99375000	99525000	1325	-0.16667	HTR1B
1	99450000	99600000	1326	0.477336	HTR1B
1	99525000	99675000	1327	1.5532
1	99600000	99750000	1328	1.19607
1	99675000	99825000	1329	1.10847
1	99750000	99900000	1330	1.41629
1	99825000	99975000	1331	0.5785
1	99900000	100050000	1332	-0.595445
1	99975000	100125000	1333	-1.33654
1	100050000	100200000	1334	0.0208639
1	100125000	100275000	1335	0.29504
1	100200000	100350000	1336	0.0893385
1	100275000	100425000	1337	-0.178492
1	100350000	100500000	1338	-0.639059
1	100425000	100575000	1339	-0.428896
1	100500000	100650000	1340	0.358823
1	100575000	100725000	1341	1.08087
1	100650000	100800000	1342	1.81735
1	100725000	100875000	1343	1.1051	IMPG1,IMPG1,IMPG1
1	100800000	100950000	1344	-0.084234	IMPG1,IMPG1,IMPG1
1	100875000	101025000	1345	-0.436328	IMPG1,IMPG1,IMPG1,MYO6
1	100950000	101100000	1346	-0.144616	IMPG1,IMPG1,IMPG1,MYO6
1	101025000	101175000	1347	-0.390713	MYO6,SENP6
1	101100000	101250000	1348	-0.00473979	SENP6,ENSSSCG00000028780
1	101175000	101325000	1349	0.506694	SENP6,ENSSSCG00000028780
1	101250000	101400000	1350	0.4239	ENSSSCG00000028780
1	101325000	101475000	1351	0.404687
1	101400000	101550000	1352	0.0272889
1	101475000	101625000	1353	0.417456	FILIP1
1	101550000	101700000	1354	0.709374	FILIP1,COL12A1
1	101625000	101775000	1355	0.444009	FILIP1,COL12A1,ENSSSCG00000004484
1	101700000	101850000	1356	-0.214474	ENSSSCG00000004484,COX7A2
1	101775000	101925000	1357	0.128424	ENSSSCG00000004484,COX7A2
1	101850000	102000000	1358	1.20568	ENSSSCG00000004484
1	101925000	102075000	1359	1.77858
1	102000000	102150000	1360	0.27996
1	102075000	102225000	1361	0.862855
1	102150000	102300000	1362	0.706761
1	102225000	102375000	1363	0.143103
1	102300000	102450000	1364	1.01983
1	102375000	102525000	1365	0.240299
1	102450000	102600000	1366	0.146398
1	102525000	102675000	1367	0.550071
1	102600000	102750000	1368	0.0473139
1	102675000	102825000	1369	-0.717179
1	102750000	102900000	1370	1.82138
1	102825000	102975000	1371	1.48617
1	102900000	103050000	1372	0.71276
1	102975000	103125000	1373	-0.0515519
1	103050000	103200000	1374	0.4516	CD109,CD109,CD109
1	103125000	103275000	1375	0.447082	CD109,CD109,CD109
1	103200000	103350000	1376	-0.483936	CD109,CD109,CD109,SLC17A5
1	103275000	103425000	1377	-0.664069	CD109,CD109,CD109,SLC17A5
1	103350000	103500000	1378	-0.414755	SLC17A5,EF1ALPHA
1	103425000	103575000	1379	0.146473	EF1ALPHA,MTO1,MTO1,MB21D1
1	103500000	103650000	1380	0.476683	MTO1,MTO1,MB21D1
1	103575000	103725000	1381	1.25122
1	103650000	103800000	1382	0.839432
1	103725000	103875000	1383	0.753555
1	103800000	103950000	1384	1.10762	ENSSSCG00000025743
1	103875000	104025000	1385	-0.0817662	ENSSSCG00000025743
1	103950000	104100000	1386	0.23341
1	104025000	104175000	1387	1.41282
1	104100000	104250000	1388	-1.55015
1	104175000	104325000	1389	-1.99039
1	104250000	104400000	1390	0.602738
1	104325000	104475000	1391	-2.20135	SETBP1
1	104400000	104550000	1392	-2.2085	SETBP1
1	104475000	104625000	1393	-2.21473	SETBP1
1	104550000	104700000	1394	-2.28868
1	104625000	104775000	1395	-2.71901
1	104700000	104850000	1396	-3.6892
1	104775000	104925000	1397	-0.164827
1	104850000	105000000	1398	-1.09364
1	104925000	105075000	1399	-2.77315
1	105000000	105150000	1400	-3.19611
1	105075000	105225000	1401	-0.446764
1	105150000	105300000	1402	-1.19047
1	105225000	105375000	1403	-2.78877	SLC14A2
1	105300000	105450000	1404	-1.12733	SLC14A2,SLC14A1
1	105375000	105525000	1405	-0.543176	SLC14A2,SLC14A1
1	105450000	105600000	1406	-1.15655	SIGLEC15,ENSSSCG00000004494,ENSSSCG00000004494
1	105525000	105675000	1407	-1.87436	SIGLEC15,ENSSSCG00000004494,ENSSSCG00000004494
1	105600000	105750000	1408	-0.961605	ENSSSCG00000021072
1	105675000	105825000	1409	-1.48666	ENSSSCG00000021072,ENSSSCG00000021219,PSTPIP2
1	105750000	105900000	1410	-1.43598	ENSSSCG00000021072,ENSSSCG00000021219,PSTPIP2
1	105825000	105975000	1411	-0.904367	PSTPIP2,HAUS1,ATP5A1
1	105900000	106050000	1412	-0.824679	HAUS1,ATP5A1,C18orf25
1	105975000	106125000	1413	-0.56069	C18orf25
1	106050000	106200000	1414	-0.129118	C18orf25
1	106125000	106275000	1415	-0.0615678	ENSSSCG00000004501,RNF165,RNF165
1	106200000	106350000	1416	-0.579973	ENSSSCG00000004501,RNF165,RNF165,ENSSSCG00000004503,ENSSSCG00000004503,ENSSSCG00000004503
1	106275000	106425000	1417	-1.35166	RNF165,RNF165,ENSSSCG00000004503,ENSSSCG00000004503,ENSSSCG00000004503
1	106350000	106500000	1418	-0.420002	ENSSSCG00000004503,ENSSSCG00000004503,ENSSSCG00000004503
1	106425000	106575000	1419	-0.340816	ENSSSCG00000004503,ENSSSCG00000004503,ENSSSCG00000004503
1	106500000	106650000	1420	-2.20466	ENSSSCG00000004503,ENSSSCG00000004503,ENSSSCG00000004503
1	106575000	106725000	1421	-1.00144
1	106650000	106800000	1422	-0.91231
1	106725000	106875000	1423	-1.32404
1	106800000	106950000	1424	-1.44261	SMAD2
1	106875000	107025000	1425	-0.760088	SMAD2
1	106950000	107100000	1426	-0.624805	SMAD2,ZBTB7C
1	107025000	107175000	1427	-1.10182	ZBTB7C
1	107100000	107250000	1428	-2.62242	ZBTB7C
1	107175000	107325000	1429	-1.97729
1	107250000	107400000	1430	-0.681942
1	107325000	107475000	1431	0.136283
1	107400000	107550000	1432	-0.357004
1	107475000	107625000	1433	0.523134
1	107550000	107700000	1434	1.07186	CTIF
1	107625000	107775000	1435	0.0927723	CTIF
1	107700000	107850000	1436	-1.3855	CTIF
1	107775000	107925000	1437	-1.61146	CTIF
1	107850000	108000000	1438	-1.06378	CTIF
1	107925000	108075000	1439	-0.471643	CTIF
1	108000000	108150000	1440	0.00785237	CTIF,SMAD7
1	108075000	108225000	1441	-0.18306	SMAD7,ENSSSCG00000004508
1	108150000	108300000	1442	-0.986105	ENSSSCG00000004508
1	108225000	108375000	1443	-1.30198	ENSSSCG00000004508
1	108300000	108450000	1444	1.13452	ENSSSCG00000004508,RPL17
1	108375000	108525000	1445	1.38931	RPL17,ENSSSCG00000027951
1	108450000	108600000	1446	1.31075	RPL17,ENSSSCG00000027951,ENSSSCG00000025083,ENSSSCG00000030463
1	108525000	108675000	1447	0.150873	ENSSSCG00000025083,ENSSSCG00000030463,LIPG,LIPG,LIPG,LIPG
1	108600000	108750000	1448	0.0124889	ENSSSCG00000025083,LIPG,LIPG,LIPG,LIPG
1	108675000	108825000	1449	0.493951
1	108750000	108900000	1450	0.428137	ACAA2
1	108825000	108975000	1451	0.293871	ACAA2
1	108900000	109050000	1452	0.422013	MYO5B
1	108975000	109125000	1453	0.909589	MYO5B,ENSSSCG00000025161
1	109050000	109200000	1454	1.10205	MYO5B,ENSSSCG00000025161
1	109125000	109275000	1455	-1.26517	MYO5B
1	109200000	109350000	1456	-0.896514	MYO5B
1	109275000	109425000	1457	-0.254693	MYO5B,ENSSSCG00000004513
1	109350000	109500000	1458	0.114103	ENSSSCG00000004513
1	109425000	109575000	1459	-1.40308	ENSSSCG00000004515,ENSSSCG00000027690
1	109500000	109650000	1460	-0.596857	ENSSSCG00000004515,ENSSSCG00000027690,MBD1,CXXC1
1	109575000	109725000	1461	0.910965	ENSSSCG00000027690,MBD1,CXXC1,SKA1
1	109650000	109800000	1462	0.365272	SKA1
1	109725000	109875000	1463	0.458431	SKA1
1	109800000	109950000	1464	0.825497
1	109875000	110025000	1465	-1.16854
1	109950000	110100000	1466	-1.72688	MAPK4,MAPK4,MAPK4
1	110025000	110175000	1467	-1.08858	MAPK4,MAPK4,MAPK4
1	110100000	110250000	1468	-1.03357	MAPK4,MAPK4,MAPK4,MRO
1	110175000	110325000	1469	-1.68379	MRO
1	110250000	110400000	1470	-2.5421	MRO,ME2
1	110325000	110475000	1471	-2.75471	ME2,ELAC1
1	110400000	110550000	1472	-1.15902	ME2,ELAC1,SMAD4
1	110475000	110625000	1473	-0.882333	SMAD4,MEX3C
1	110550000	110700000	1474	-0.106254	SMAD4,MEX3C
1	110625000	110775000	1475	-0.255955
1	110700000	110850000	1476	-0.669331
1	110775000	110925000	1477	1.35497
1	110850000	111000000	1478	0.38733
1	110925000	111075000	1479	-0.345095
1	111000000	111150000	1480	-0.10946
1	111075000	111225000	1481	-0.0592674
1	111150000	111300000	1482	-1.48329
1	111225000	111375000	1483	-0.409235
1	111300000	111450000	1484	-0.617606
1	111375000	111525000	1485	-1.64263
1	111450000	111600000	1486	-0.891353
1	111525000	111675000	1487	-0.361134
1	111600000	111750000	1488	1.05654
1	111675000	111825000	1489	1.61672
1	111750000	111900000	1490	1.54528
1	111825000	111975000	1491	1.30293
1	111900000	112050000	1492	1.4593
1	111975000	112125000	1493	1.48155
1	112050000	112200000	1494	1.27448
1	112125000	112275000	1495	1.07457
1	112200000	112350000	1496	0.345219
1	112275000	112425000	1497	0.718492
1	112350000	112500000	1498	1.43031
1	112425000	112575000	1499	1.1636
1	112500000	112650000	1500	0.603728
1	112575000	112725000	1501	0.426311
1	112650000	112800000	1502	0.454396
1	112725000	112875000	1503	0.429715
1	112800000	112950000	1504	0.470155
1	112875000	113025000	1505	-1.41687
1	112950000	113100000	1506	-1.33506
1	113025000	113175000	1507	-0.208232
1	113100000	113250000	1508	0.414059
1	113175000	113325000	1509	0.0559166
1	113250000	113400000	1510	-0.297553
1	113325000	113475000	1511	1.21093
1	113400000	113550000	1512	1.47583
1	113475000	113625000	1513	1.21882
1	113550000	113700000	1514	0.875279
1	113625000	113775000	1515	-0.277629
1	113700000	113850000	1516	-2.03777
1	113775000	113925000	1517	-1.78336
1	113850000	114000000	1518	-0.58155	MBD2
1	113925000	114075000	1519	0.515244	MBD2
1	114000000	114150000	1520	0.462808	MBD2,POLI
1	114075000	114225000	1521	0.435689	POLI,ENSSSCG00000004530,C18orf54
1	114150000	114300000	1522	0.399174	ENSSSCG00000004530,C18orf54
1	114225000	114375000	1523	-0.591396
1	114300000	114450000	1524	-0.422617
1	114375000	114525000	1525	1.53875	ENSSSCG00000004532
1	114450000	114600000	1526	0.818849	ENSSSCG00000004532
1	114525000	114675000	1527	0.481296
1	114600000	114750000	1528	1.00396	RAB27B
1	114675000	114825000	1529	1.20439	RAB27B,CCDC68
1	114750000	114900000	1530	1.11268	RAB27B,CCDC68
1	114825000	114975000	1531	1.41235
1	114900000	115050000	1532	0.81225
1	114975000	115125000	1533	0.690303	TCF4,TCF4,TCF4
1	115050000	115200000	1534	0.682578	TCF4,TCF4,TCF4
1	115125000	115275000	1535	0.46822	TCF4,TCF4,TCF4
1	115200000	115350000	1536	0.966316	TCF4,TCF4,TCF4
1	115275000	115425000	1537	0.663791
1	115350000	115500000	1538	-0.76895
1	115425000	115575000	1539	0.165833
1	115500000	115650000	1540	0.842925
1	115575000	115725000	1541	-0.0494111
1	115650000	115800000	1542	0.260652
1	115725000	115875000	1543	0.155681
1	115800000	115950000	1544	-1.81716
1	115875000	116025000	1545	-1.20352
1	115950000	116100000	1546	0.741363
1	116025000	116175000	1547	0.763814
1	116100000	116250000	1548	0.80081
1	116175000	116325000	1549	1.19977
1	116250000	116400000	1550	1.19605
1	116325000	116475000	1551	-0.0550983
1	116400000	116550000	1552	-1.35021
1	116475000	116625000	1553	-0.387832
1	116550000	116700000	1554	0.562468
1	116625000	116775000	1555	1.16073	TXNL1
1	116700000	116850000	1556	1.36493	TXNL1,WDR7
1	116775000	116925000	1557	0.66299	WDR7
1	116850000	117000000	1558	-0.0541828	WDR7,ENSSSCG00000029836
1	116925000	117075000	1559	1.06613	ENSSSCG00000029836
1	117000000	117150000	1560	0.761412	ENSSSCG00000029836
1	117075000	117225000	1561	0.440405
1	117150000	117300000	1562	0.228356	ONECUT2
1	117225000	117375000	1563	-0.914449	ONECUT2,ENSSSCG00000004539
1	117300000	117450000	1564	-0.312733	ENSSSCG00000004539
1	117375000	117525000	1565	-0.0413168	FECH,NARS
1	117450000	117600000	1566	-0.858943	FECH,NARS
1	117525000	117675000	1567	-1.00371	MTFMT,MTFMT
1	117600000	117750000	1568	-0.443426	MTFMT,MTFMT,ENSSSCG00000004544
1	117675000	117825000	1569	0.877245	ENSSSCG00000004544,ANKDD1A
1	117750000	117900000	1570	0.29427	ANKDD1A,SUMO1
1	117825000	117975000	1571	0.136083	ANKDD1A,SUMO1,ENSSSCG00000026645
1	117900000	118050000	1572	0.487275	ENSSSCG00000026645,PLEKHO2,PIF1,ENSSSCG00000020916
1	117975000	118125000	1573	0.533369	PLEKHO2,PIF1,ENSSSCG00000020916,RBPMS2
1	118050000	118200000	1574	0.244313	ENSSSCG00000020916,RBPMS2,OAZ2,ZNF609
1	118125000	118275000	1575	0.692585	RBPMS2,OAZ2,ZNF609
1	118200000	118350000	1576	2.4097	ZNF609
1	118275000	118425000	1577	1.9936	ZNF609,TRIP4
1	118350000	118500000	1578	1.39192	ZNF609,TRIP4,ENSSSCG00000004554
1	118425000	118575000	1579	0.705084	TRIP4,ENSSSCG00000004554
1	118500000	118650000	1580	0.690215	TRIP4,ENSSSCG00000004554,ENSSSCG00000022697,ENSSSCG00000004555,ENSSSCG00000004555
1	118575000	118725000	1581	-1.10165	ENSSSCG00000022697,ENSSSCG00000004555,ENSSSCG00000004555,ENSSSCG00000004558
1	118650000	118800000	1582	-2.57101	ENSSSCG00000004558
1	118725000	118875000	1583	-3.09362	ENSSSCG00000004558,ENSSSCG00000004557,ENSSSCG00000004556
1	118800000	118950000	1584	-1.21701	ENSSSCG00000004557,ENSSSCG00000004556,ENSSSCG00000004560
1	118875000	119025000	1585	-0.130186	ENSSSCG00000004560,ENSSSCG00000021588
1	118950000	119100000	1586	-0.288739	ENSSSCG00000004560,ENSSSCG00000021588
1	119025000	119175000	1587	-0.677748	ENSSSCG00000021588
1	119100000	119250000	1588	1.10895
1	119175000	119325000	1589
1	119250000	119400000	1590
1	119325000	119475000	1591	-3.13695	HERC1
1	119400000	119550000	1592	-2.94877	HERC1
1	119475000	119625000	1593	-1.17382	HERC1,ENSSSCG00000028737,USP3
1	119550000	119700000	1594	0.176073	HERC1,ENSSSCG00000028737,USP3,ENSSSCG00000029654
1	119625000	119775000	1595	0.00578263	ENSSSCG00000029654
1	119700000	119850000	1596	-0.0459188	ENSSSCG00000029654
1	119775000	119925000	1597	0.354939	CA12
1	119850000	120000000	1598	0.80866	CA12,APH1B,RAB8B
1	119925000	120075000	1599	0.856788	APH1B,RAB8B
1	120000000	120150000	1600	0.0434593	RAB8B,RPS27L,LACTB
1	120075000	120225000	1601	-1.60501	RPS27L,LACTB,ENSSSCG00000004570
1	120150000	120300000	1602	-1.71448	ENSSSCG00000004570
1	120225000	120375000	1603	-1.49966	ENSSSCG00000004570
1	120300000	120450000	1604	-0.731579	ENSSSCG00000024088
1	120375000	120525000	1605	0.0281868	ENSSSCG00000024088,ENSSSCG00000024863,ENSSSCG00000029795
1	120450000	120600000	1606	0.476629	ENSSSCG00000024863,ENSSSCG00000029795,ENSSSCG00000004571
1	120525000	120675000	1607	1.11082	ENSSSCG00000004571,ENSSSCG00000025668
1	120600000	120750000	1608	0.904458	ENSSSCG00000025668
1	120675000	120825000	1609	0.288119
1	120750000	120900000	1610	0.0632802
1	120825000	120975000	1611	0.118532
1	120900000	121050000	1612	-0.0301833
1	120975000	121125000	1613	0.669284
1	121050000	121200000	1614	-0.593974	ENSSSCG00000004572
1	121125000	121275000	1615	-1.78397	ENSSSCG00000004572
1	121200000	121350000	1616	-0.6977
1	121275000	121425000	1617	-0.762908	ENSSSCG00000004573,ENSSSCG00000030636,ENSSSCG00000024949
1	121350000	121500000	1618	-0.830014	ENSSSCG00000004573,ENSSSCG00000030636,ENSSSCG00000024949,ENSSSCG00000027318,ENSSSCG00000023568,ENSSSCG00000023100,ENSSSCG00000026189
1	121425000	121575000	1619	-1.29844	ENSSSCG00000027318,ENSSSCG00000023568,ENSSSCG00000023100,ENSSSCG00000026189,ENSSSCG00000025747
1	121500000	121650000	1620	-1.84179	ENSSSCG00000026189,ENSSSCG00000025747
1	121575000	121725000	1621	-2.0858
1	121650000	121800000	1622	-2.06211
1	121725000	121875000	1623	-1.79758
1	121800000	121950000	1624	-1.16631
1	121875000	122025000	1625	-0.274901
1	121950000	122100000	1626	0.332668
1	122025000	122175000	1627
1	122100000	122250000	1628
1	122175000	122325000	1629	0.844628
1	122250000	122400000	1630	0.907442
1	122325000	122475000	1631	0.423912
1	122400000	122550000	1632	0.566579
1	122475000	122625000	1633	0.623886
1	122550000	122700000	1634	0.48087
1	122625000	122775000	1635	-0.934162
1	122700000	122850000	1636	-2.78271
1	122775000	122925000	1637	-3.10602
1	122850000	123000000	1638	-3.37546
1	122925000	123075000	1639	-0.894994
1	123000000	123150000	1640	-0.137354	RORA
1	123075000	123225000	1641	-0.311983	RORA
1	123150000	123300000	1642	0.24714	RORA,NARG2,NARG2
1	123225000	123375000	1643	0.389186	RORA,NARG2,NARG2,ANXA2,ANXA2
1	123300000	123450000	1644	-0.0531313	NARG2,NARG2,ANXA2,ANXA2,ENSSSCG00000004579
1	123375000	123525000	1645	-0.161236	ANXA2,ANXA2,ENSSSCG00000004579
1	123450000	123600000	1646	-0.779977
1	123525000	123675000	1647	-0.131063
1	123600000	123750000	1648	0.692224
1	123675000	123825000	1649	0.992213
1	123750000	123900000	1650
1	123825000	123975000	1651	1.19992
1	123900000	124050000	1652	1.15538
1	123975000	124125000	1653	1.42579
1	124050000	124200000	1654	0.945684
1	124125000	124275000	1655	0.778498	ENSSSCG00000004582
1	124200000	124350000	1656	0.745249	ENSSSCG00000004582,GTF2A2
1	124275000	124425000	1657	1.33145	ENSSSCG00000004582,GTF2A2,GCNT3
1	124350000	124500000	1658	0.981218	GCNT3,ENSSSCG00000004585
1	124425000	124575000	1659	0.817223	ENSSSCG00000004585,FAM81A
1	124500000	124650000	1660	1.2455	FAM81A
1	124575000	124725000	1661	1.34139	FAM81A,MYO1E
1	124650000	124800000	1662	0.59698	MYO1E
1	124725000	124875000	1663	-1.61127	MYO1E
1	124800000	124950000	1664	-3.35267	MYO1E,CCNB2
1	124875000	125025000	1665	-2.71438	MYO1E,CCNB2,RNF111
1	124950000	125100000	1666	-2.17087	RNF111
1	125025000	125175000	1667	-2.17088	RNF111,ENSSSCG00000004592
1	125100000	125250000	1668	-2.38485	RNF111,ENSSSCG00000004592,ENSSSCG00000004590,ENSSSCG00000023625,ENSSSCG00000024131
1	125175000	125325000	1669	-1.87386	ENSSSCG00000004590,ENSSSCG00000023625,ENSSSCG00000024131
1	125250000	125400000	1670	-1.9529	ENSSSCG00000024131,ADAM10,ADAM10
1	125325000	125475000	1671	-2.15375	ADAM10,ADAM10,ENSSSCG00000029184,ENSSSCG00000024660,ENSSSCG00000021143,ADAM10,ADAM10
1	125400000	125550000	1672	-1.85397	ENSSSCG00000029184,ENSSSCG00000024660,ENSSSCG00000021143,ADAM10,ADAM10,ENSSSCG00000004596
1	125475000	125625000	1673	0.405446	ADAM10,ADAM10,ENSSSCG00000004596
1	125550000	125700000	1674	0.0269701	ENSSSCG00000004596
1	125625000	125775000	1675	-0.108359	ENSSSCG00000004596
1	125700000	125850000	1676	0.407702
1	125775000	125925000	1677	-0.952972	AQP9
1	125850000	126000000	1678	1.12397	AQP9
1	125925000	126075000	1679	0.504904	AQP9
1	126000000	126150000	1680	-0.433621	ALDH1A2,ENSSSCG00000023356
1	126075000	126225000	1681	-0.430231	ALDH1A2,ENSSSCG00000023356
1	126150000	126300000	1682	0.147977	ENSSSCG00000023356
1	126225000	126375000	1683	-0.616887
1	126300000	126450000	1684	-2.11958	POLR2M,MYZAP
1	126375000	126525000	1685	-0.803226	POLR2M,MYZAP
1	126450000	126600000	1686	0.77136	MYZAP
1	126525000	126675000	1687	0.633815	ENSSSCG00000026445
1	126600000	126750000	1688	-0.0611026	ENSSSCG00000026445
1	126675000	126825000	1689	-0.002469
1	126750000	126900000	1690	-0.345144
1	126825000	126975000	1691	-0.582176
1	126900000	127050000	1692	-0.250052
1	126975000	127125000	1693	-0.397786
1	127050000	127200000	1694	-0.418148
1	127125000	127275000	1695	-0.366246
1	127200000	127350000	1696	-0.575595
1	127275000	127425000	1697
1	127350000	127500000	1698	-0.493063
1	127425000	127575000	1699	-0.956887
1	127500000	127650000	1700	-1.28505	ZNF280D
1	127575000	127725000	1701	-0.919883	ZNF280D
1	127650000	127800000	1702	-0.543708	ZNF280D,MNS1
1	127725000	127875000	1703	0.617815	MNS1
1	127800000	127950000	1704	0.143808	MNS1
1	127875000	128025000	1705	0.534767	TEX9
1	127950000	128100000	1706	1.52802	TEX9
1	128025000	128175000	1707	1.52621	TEX9
1	128100000	128250000	1708	1.58369	ENSSSCG00000024210
1	128175000	128325000	1709	1.00676	ENSSSCG00000024210,RFX7
1	128250000	128400000	1710	-0.0975886	ENSSSCG00000024210,RFX7,ENSSSCG00000029459
1	128325000	128475000	1711	-0.694016	ENSSSCG00000029459,ENSSSCG00000024042
1	128400000	128550000	1712	-0.481021	ENSSSCG00000029459,ENSSSCG00000024042,NEDD4
1	128475000	128625000	1713	-0.321582	ENSSSCG00000029459,NEDD4
1	128550000	128700000	1714	-0.431202	NEDD4
1	128625000	128775000	1715	-0.983194
1	128700000	128850000	1716	-1.99704	PYGO1,DYX1C1,DYX1C1
1	128775000	128925000	1717	-1.91738	PYGO1,DYX1C1,DYX1C1
1	128850000	129000000	1718	-1.40972	DYX1C1,DYX1C1
1	128925000	129075000	1719	-1.16111	CCPG1,ENSSSCG00000024046,ENSSSCG00000023260,RAB27A
1	129000000	129150000	1720	-0.254418	CCPG1,ENSSSCG00000024046,ENSSSCG00000023260,RAB27A,RSL24D1
1	129075000	129225000	1721	0.198759	RAB27A,RSL24D1
1	129150000	129300000	1722	0.368125	RSL24D1
1	129225000	129375000	1723	0.0853398
1	129300000	129450000	1724	-0.69747
1	129375000	129525000	1725	-1.02479
1	129450000	129600000	1726
1	129525000	129675000	1727	1.09555
1	129600000	129750000	1728	-0.0950354
1	129675000	129825000	1729	-0.353596	UNC13C
1	129750000	129900000	1730	0.311287	UNC13C
1	129825000	129975000	1731	0.485752	UNC13C
1	129900000	130050000	1732	0.894962	UNC13C
1	129975000	130125000	1733	-1.1579	UNC13C
1	130050000	130200000	1734	-1.53627	UNC13C
1	130125000	130275000	1735	-1.46746	UNC13C
1	130200000	130350000	1736	-1.70973	UNC13C
1	130275000	130425000	1737	-0.79832	UNC13C
1	130350000	130500000	1738	1.23414	UNC13C
1	130425000	130575000	1739	1.39056	UNC13C
1	130500000	130650000	1740	1.48845
1	130575000	130725000	1741	0.961536	ENSSSCG00000025257,ENSSSCG00000024057
1	130650000	130800000	1742	-0.267074	ENSSSCG00000025257,ENSSSCG00000024057,ENSSSCG00000004615
1	130725000	130875000	1743	0.0492736	ENSSSCG00000024057,ENSSSCG00000004615
1	130800000	130950000	1744	0.518853	ENSSSCG00000004615
1	130875000	131025000	1745	0.370233
1	130950000	131100000	1746	-0.376006
1	131025000	131175000	1747	-0.732819
1	131100000	131250000	1748	-1.71625
1	131175000	131325000	1749	-1.82894
1	131250000	131400000	1750	-2.26705
1	131325000	131475000	1751
1	131400000	131550000	1752
1	131475000	131625000	1753	-1.67421
1	131550000	131700000	1754	-1.54214
1	131625000	131775000	1755	-1.41578
1	131700000	131850000	1756	-1.51243
1	131775000	131925000	1757
1	131850000	132000000	1758	0.385281	ONECUT1
1	131925000	132075000	1759	1.53283	ONECUT1
1	132000000	132150000	1760	1.2374	ONECUT1,FAM214A
1	132075000	132225000	1761	-1.70963	FAM214A,ARPP19
1	132150000	132300000	1762	-2.15556	FAM214A,ARPP19
1	132225000	132375000	1763	-2.21242	MYO5A
1	132300000	132450000	1764	-1.02594	MYO5A
1	132375000	132525000	1765	-1.03822	MYO5A,MYO5C
1	132450000	132600000	1766	-0.520629	MYO5A,MYO5C
1	132525000	132675000	1767	0.439194	MYO5C,GNB5,GNB5
1	132600000	132750000	1768	0.63622	MYO5C,GNB5,GNB5,BCL2L10
1	132675000	132825000	1769	0.0351307	GNB5,GNB5,BCL2L10,MAPK6
1	132750000	132900000	1770	-0.276123	MAPK6,LEO1
1	132825000	132975000	1771	-0.232173	MAPK6,LEO1,TMOD3
1	132900000	133050000	1772	0.688163	LEO1,TMOD3
1	132975000	133125000	1773	0.251421	TMOD3,SCG3
1	133050000	133200000	1774	-1.45734	SCG3,LYSMD2
1	133125000	133275000	1775	0.27207	SCG3,LYSMD2,TMOD2
1	133200000	133350000	1776	1.02054	LYSMD2,TMOD2
1	133275000	133425000	1777	-0.2582	DMXL2
1	133350000	133500000	1778	-0.464521	DMXL2,GLDN
1	133425000	133575000	1779	-0.643281	DMXL2,GLDN
1	133500000	133650000	1780	-0.416818	GLDN
1	133575000	133725000	1781	0.0893983
1	133650000	133800000	1782	-0.386144
1	133725000	133875000	1783	-0.0569293
1	133800000	133950000	1784	0.691933	CYP19A1,CYP19A1
1	133875000	134025000	1785	0.80402	CYP19A1,CYP19A1
1	133950000	134100000	1786
1	134025000	134175000	1787	-0.115989	TNFAIP8L3
1	134100000	134250000	1788	-0.115989	TNFAIP8L3
1	134175000	134325000	1789	-3.30578	AP4E1,AP4E1
1	134250000	134400000	1790	-3.16778	AP4E1,AP4E1
1	134325000	134475000	1791	-2.86955	AP4E1,AP4E1
1	134400000	134550000	1792	-2.52069	SPPL2A
1	134475000	134625000	1793	-2.07331	SPPL2A,TRPM7
1	134550000	134700000	1794	-1.84551	SPPL2A,TRPM7
1	134625000	134775000	1795	-1.51429	TRPM7,USP50,USP8
1	134700000	134850000	1796	-1.96041	USP50,USP8
1	134775000	134925000	1797	-3.32249	USP8,ENSSSCG00000020721
1	134850000	135000000	1798		ENSSSCG00000020721,ENSSSCG00000004642,GABPB1
1	134925000	135075000	1799		ENSSSCG00000004642,GABPB1
1	135000000	135150000	1800	-0.811371	GABPB1,HDC
1	135075000	135225000	1801	0.338256	GABPB1,HDC,SLC27A2
1	135150000	135300000	1802	1.34622	HDC,SLC27A2,ATP8B4
1	135225000	135375000	1803	0.0815537	ATP8B4
1	135300000	135450000	1804	-0.957043	ATP8B4
1	135375000	135525000	1805	-0.267502	ATP8B4
1	135450000	135600000	1806	0.851206	ATP8B4
1	135525000	135675000	1807	-0.381086	ATP8B4
1	135600000	135750000	1808	-1.49753	ATP8B4
1	135675000	135825000	1809	-0.348866	DTWD1,ENSSSCG00000004648
1	135750000	135900000	1810	0.989502	DTWD1,ENSSSCG00000004648,ENSSSCG00000027906
1	135825000	135975000	1811	0.795835	ENSSSCG00000004648,ENSSSCG00000027906,ENSSSCG00000020664
1	135900000	136050000	1812	-0.307645	ENSSSCG00000004648,ENSSSCG00000020664,ENSSSCG00000004650
1	135975000	136125000	1813	-1.47698	ENSSSCG00000004650,ENSSSCG00000020800
1	136050000	136200000	1814	-1.83613	ENSSSCG00000020800,GALK2
1	136125000	136275000	1815	-1.99753	GALK2
1	136200000	136350000	1816	-2.02561	GALK2,COPS2
1	136275000	136425000	1817	-1.83136	GALK2,COPS2
1	136350000	136500000	1818	-1.4882	COPS2,SECISBP2L
1	136425000	136575000	1819	-1.00797	SECISBP2L,SHC4
1	136500000	136650000	1820	0.106143	SECISBP2L,SHC4,EID1
1	136575000	136725000	1821	0.723408	SHC4,EID1,CEP152,CEP152
1	136650000	136800000	1822	-0.00250683	SHC4,CEP152,CEP152
1	136725000	136875000	1823	-1.80479	CEP152,CEP152
1	136800000	136950000	1824	-4.82974	CEP152,CEP152
1	136875000	137025000	1825
1	136950000	137100000	1826	-3.41518
1	137025000	137175000	1827	-3.40847	FBN1
1	137100000	137250000	1828	0.529871	FBN1
1	137175000	137325000	1829	1.30088	FBN1
1	137250000	137400000	1830	0.638107	FBN1
1	137325000	137475000	1831	-0.813688
1	137400000	137550000	1832	-0.924533	DUT,SLC12A1
1	137475000	137625000	1833	-0.695498	DUT,SLC12A1
1	137550000	137700000	1834	-0.652563	SLC12A1,MYEF2,SLC24A5
1	137625000	137775000	1835	-1.16245	MYEF2,SLC24A5
1	137700000	137850000	1836	-1.52697
1	137775000	137925000	1837	-0.165777
1	137850000	138000000	1838	-0.581362
1	137925000	138075000	1839	-0.611446	SEMA6D,SEMA6D
1	138000000	138150000	1840	0.384006	SEMA6D,SEMA6D
1	138075000	138225000	1841	0.140566	SEMA6D,SEMA6D
1	138150000	138300000	1842	-0.306127
1	138225000	138375000	1843	-0.847415
1	138300000	138450000	1844	-0.0911805
1	138375000	138525000	1845	0.593083
1	138450000	138600000	1846	0.54726
1	138525000	138675000	1847	0.972445
1	138600000	138750000	1848	0.242487
1	138675000	138825000	1849	-1.87232
1	138750000	138900000	1850	-1.24966
1	138825000	138975000	1851	-0.320232
1	138900000	139050000	1852	-0.926692
1	138975000	139125000	1853	-0.784542
1	139050000	139200000	1854	-1.12508
1	139125000	139275000	1855	-2.90034
1	139200000	139350000	1856	-2.96677
1	139275000	139425000	1857	-0.278518
1	139350000	139500000	1858	0.858219
1	139425000	139575000	1859	-0.47755
1	139500000	139650000	1860	-2.56674	ENSSSCG00000004664
1	139575000	139725000	1861	-0.307139	ENSSSCG00000004664
1	139650000	139800000	1862	-0.351164
1	139725000	139875000	1863	-0.527966
1	139800000	139950000	1864	-0.785566
1	139875000	140025000	1865	-2.08716
1	139950000	140100000	1866	-2.34906
1	140025000	140175000	1867	-0.239506
1	140100000	140250000	1868	1.13896
1	140175000	140325000	1869	0.3285
1	140250000	140400000	1870	0.0624836
1	140325000	140475000	1871	0.382913	ENSSSCG00000004665
1	140400000	140550000	1872	0.505096	ENSSSCG00000004665
1	140475000	140625000	1873	0.558565
1	140550000	140700000	1874	1.15101	ENSSSCG00000004666
1	140625000	140775000	1875	0.755559	ENSSSCG00000004666,PLDN,SLC30A4
1	140700000	140850000	1876	0.466227	ENSSSCG00000004666,PLDN,SLC30A4,GATM
1	140775000	140925000	1877	0.652424	SLC30A4,GATM,SPATA5L1,C15orf48
1	140850000	141000000	1878	0.719375	GATM,SPATA5L1,C15orf48
1	140925000	141075000	1879	-0.280565	SLC28A2
1	141000000	141150000	1880	-0.621008	SLC28A2,SHF
1	141075000	141225000	1881	0.713434	SLC28A2,SHF,DUOX1,DUOX1,DUOX1,DUOXA2,DUOXA1,DUOX2,DUOX2
1	141150000	141300000	1882	0.401582	SHF,DUOX1,DUOX1,DUOX1,DUOXA2,DUOXA1,DUOX2,DUOX2,SORD
1	141225000	141375000	1883	-0.330796	DUOX2,DUOX2,SORD,C15orf43
1	141300000	141450000	1884	0.0604679	SORD,C15orf43,TRIM69,B2M,B2M
1	141375000	141525000	1885	0.226501	TRIM69,B2M,B2M,ENSSSCG00000004684
1	141450000	141600000	1886	1.09461	B2M,B2M,ENSSSCG00000004684,B2M,PATL2,ENSSSCG00000024783
1	141525000	141675000	1887	0.483837	B2M,PATL2,ENSSSCG00000024783,ENSSSCG00000030483,ENSSSCG00000026172
1	141600000	141750000	1888	0.135688	ENSSSCG00000024783,ENSSSCG00000030483,ENSSSCG00000026172,CASC4,ENSSSCG00000028089,EIF3J
1	141675000	141825000	1889	0.0773861	CASC4,ENSSSCG00000028089,EIF3J,CTDSPL2
1	141750000	141900000	1890	-0.489166	CASC4,CTDSPL2
1	141825000	141975000	1891	-0.630537	CASC4,ENSSSCG00000004693
1	141900000	142050000	1892	-0.392734	CASC4,ENSSSCG00000004693
1	141975000	142125000	1893	0.122485	ENSSSCG00000004693
1	142050000	142200000	1894	0.581381
1	142125000	142275000	1895	0.199757	ENSSSCG00000027562
1	142200000	142350000	1896	-0.488366	ENSSSCG00000027562
1	142275000	142425000	1897	-1.23311
1	142350000	142500000	1898	-0.339914	FRMD5,WDR76
1	142425000	142575000	1899	-1.08956	FRMD5,WDR76
1	142500000	142650000	1900	-1.44684	WDR76,ENSSSCG00000025604,HYPK,SERINC4,SERINC4,ENSSSCG00000024263,ELL3,GRP-58,CATSPER2
1	142575000	142725000	1901	-0.16133	ENSSSCG00000025604,HYPK,SERINC4,SERINC4,ENSSSCG00000024263,ELL3,GRP-58,CATSPER2,STRC,ENSSSCG00000004703,TP53BP1,PPIP5K1
1	142650000	142800000	1902	0.0567894	CATSPER2,STRC,ENSSSCG00000004703,TP53BP1,PPIP5K1,ENSSSCG00000004705,ENSSSCG00000004705
1	142725000	142875000	1903	-0.151915	PPIP5K1,ENSSSCG00000004705,ENSSSCG00000004705,ENSSSCG00000004706
1	142800000	142950000	1904	0.0748506	ENSSSCG00000004706,TUBGCP4,ZSCAN29
1	142875000	143025000	1905	0.381874	TUBGCP4,ZSCAN29,ADAL,LCMT2
1	142950000	143100000	1906	0.851259	ZSCAN29,ADAL,LCMT2,TGM7,TGM5,ENSSSCG00000028721
1	143025000	143175000	1907	0.579291	TGM7,TGM5,ENSSSCG00000028721,CCNDBP1,EPB42,ENSSSCG00000023179
1	143100000	143250000	1908	-0.556944	CCNDBP1,EPB42,ENSSSCG00000023179,ENSSSCG00000004716,UBR1,UBR1
1	143175000	143325000	1909	-1.23985	ENSSSCG00000004716,UBR1,UBR1
1	143250000	143400000	1910	0.0144828	UBR1,UBR1,TTBK2
1	143325000	143475000	1911	1.8711	TTBK2
1	143400000	143550000	1912	1.31939	TTBK2,CDAN1
1	143475000	143625000	1913	-1.44094	TTBK2,CDAN1,ENSSSCG00000004720,ENSSSCG00000004720,STARD9
1	143550000	143700000	1914	-2.82068	CDAN1,ENSSSCG00000004720,ENSSSCG00000004720,STARD9
1	143625000	143775000	1915	-2.7596	HAUS2,LRRC57,SNAP23
1	143700000	143850000	1916	-2.14373	HAUS2,LRRC57,SNAP23,ZNF106
1	143775000	143925000	1917	-1.20538	SNAP23,ZNF106,P94,P94,GANC
1	143850000	144000000	1918	-0.728691	P94,P94,GANC,TMEM87A
1	143925000	144075000	1919	-0.901619	GANC,TMEM87A
1	144000000	144150000	1920	0.133629	TMEM87A,VPS39,PLA2G4F
1	144075000	144225000	1921	-0.551699	VPS39,PLA2G4F,PLA2G4D,PLA2G4D
1	144150000	144300000	1922	-1.27054	PLA2G4F,PLA2G4D,PLA2G4D,ENSSSCG00000004734,ENSSSCG00000025080
1	144225000	144375000	1923	-1.02531	ENSSSCG00000004734,ENSSSCG00000025080,ENSSSCG00000024566,ENSSSCG00000004735
1	144300000	144450000	1924	-1.62645	ENSSSCG00000024566,ENSSSCG00000004735,ENSSSCG00000022540
1	144375000	144525000	1925	-2.67122	ENSSSCG00000004735,ENSSSCG00000022540,ENSSSCG00000027182,ENSSSCG00000004738,ENSSSCG00000004738
1	144450000	144600000	1926	-0.536377	ENSSSCG00000027182,ENSSSCG00000004738,ENSSSCG00000004738,ENSSSCG00000004741,ENSSSCG00000004737,SPTBN5
1	144525000	144675000	1927	-0.549917	ENSSSCG00000004738,ENSSSCG00000004738,ENSSSCG00000004741,ENSSSCG00000004737,SPTBN5,EHD4
1	144600000	144750000	1928	-0.857708	SPTBN5,EHD4,MGA,ENSSSCG00000023579
1	144675000	144825000	1929	-2.35497	MGA,ENSSSCG00000023579,JMJD7,JMJD7,ENSSSCG00000024969
1	144750000	144900000	1930	-0.274701	JMJD7,JMJD7,ENSSSCG00000024969,TYRO3
1	144825000	144975000	1931	0.0487623	TYRO3,RPAP1,ITPKA,RTF1,RTF1
1	144900000	145050000	1932	0.0181797	TYRO3,RPAP1,ITPKA,RTF1,RTF1
1	144975000	145125000	1933	0.0480099	RTF1,RTF1,ENSSSCG00000004750,ENSSSCG00000024401
1	145050000	145200000	1934	0.0263447	ENSSSCG00000004750,ENSSSCG00000024401,NDUFAF1
1	145125000	145275000	1935	0.268356	NDUFAF1,ENSSSCG00000004751,ENSSSCG00000026091,ENSSSCG00000004752
1	145200000	145350000	1936	-1.91257	ENSSSCG00000004751,ENSSSCG00000026091,ENSSSCG00000004752
1	145275000	145425000	1937	-1.16444	ENSSSCG00000004752,INO80
1	145350000	145500000	1938	-0.865975	INO80
1	145425000	145575000	1939	-1.07984	INO80,CHAC1,DLL4,VPS18
1	145500000	145650000	1940	-0.730104	INO80,CHAC1,DLL4,VPS18,RHOV,ENSSSCG00000004759,PPP1R14D
1	145575000	145725000	1941	-0.799081	VPS18,RHOV,ENSSSCG00000004759,PPP1R14D,ZFYVE19,DNAJC17,C15orf62,GCHFR
1	145650000	145800000	1942	-2.06698	PPP1R14D,ZFYVE19,DNAJC17,C15orf62,GCHFR,RMDN3,PIGRAD51
1	145725000	145875000	1943	-2.79976	PPP1R14D,RMDN3,PIGRAD51,CASC5
1	145800000	145950000	1944	-0.459248	PPP1R14D,CASC5,CHST14,BAHD1
1	145875000	146025000	1945	1.19851	CHST14,BAHD1,IVD,KNSTRN,ENSSSCG00000004776
1	145950000	146100000	1946	0.860872	BAHD1,IVD,KNSTRN,ENSSSCG00000004776,C15orf52,C15orf52
1	146025000	146175000	1947	0.0684634	ENSSSCG00000004776,C15orf52,C15orf52,ENSSSCG00000025031,PAK6
1	146100000	146250000	1948	-0.0185697	ENSSSCG00000025031,PAK6,ENSSSCG00000029381,ENSSSCG00000004782
1	146175000	146325000	1949	-0.26585	ENSSSCG00000029381,ENSSSCG00000004782,ENSSSCG00000004784,ENSSSCG00000029702,PLCB2,ENSSSCG00000030580
1	146250000	146400000	1950	-0.115923	ENSSSCG00000004784,ENSSSCG00000029702,PLCB2,ENSSSCG00000030580,ENSSSCG00000027242
1	146325000	146475000	1951	0.156179	ENSSSCG00000027242,EIF2AK4,ENSSSCG00000004785
1	146400000	146550000	1952	0.0254684	EIF2AK4,ENSSSCG00000004785
1	146475000	146625000	1953	-0.0523948
1	146550000	146700000	1954	-0.416647	GPR176
1	146625000	146775000	1955	-1.13595	GPR176
1	146700000	146850000	1956	-2.06768	FSIP1
1	146775000	146925000	1957	-2.01513	FSIP1,THBS1,THBS1,THBS1
1	146850000	147000000	1958	-1.46014	FSIP1,THBS1,THBS1,THBS1
1	146925000	147075000	1959	-1.42398
1	147000000	147150000	1960	-2.52853
1	147075000	147225000	1961	-0.421244
1	147150000	147300000	1962	0.462347	ENV
1	147225000	147375000	1963	0.916322	ENV
1	147300000	147450000	1964	0.389302
1	147375000	147525000	1965	-0.220926
1	147450000	147600000	1966	-0.0767637
1	147525000	147675000	1967	-1.65823
1	147600000	147750000	1968	-1.62654
1	147675000	147825000	1969	0.397738
1	147750000	147900000	1970	-0.48751
1	147825000	147975000	1971	0.32491
1	147900000	148050000	1972	2.07033
1	147975000	148125000	1973	2.11575
1	148050000	148200000	1974	-0.0737866	RASGRP1
1	148125000	148275000	1975	0.0203525	RASGRP1,FAM98B,FAM98B
1	148200000	148350000	1976	-0.0683257	RASGRP1,FAM98B,FAM98B
1	148275000	148425000	1977	-1.24353	FAM98B,FAM98B
1	148350000	148500000	1978	-2.29076	SPRED1
1	148425000	148575000	1979	-0.396288	SPRED1
1	148500000	148650000	1980	-0.888565
1	148575000	148725000	1981	-1.88068
1	148650000	148800000	1982	-2.3933
1	148725000	148875000	1983	-0.0663936	TMCO5A,TMCO5A
1	148800000	148950000	1984	1.6606	TMCO5A,TMCO5A
1	148875000	149025000	1985	1.39597
1	148950000	149100000	1986	0.288884
1	149025000	149175000	1987	0.115256
1	149100000	149250000	1988	-0.590181
1	149175000	149325000	1989	0.24849
1	149250000	149400000	1990	0.531738
1	149325000	149475000	1991	0.314311
1	149400000	149550000	1992	-0.8388
1	149475000	149625000	1993	-2.2669
1	149550000	149700000	1994	-2.73825
1	149625000	149775000	1995	-0.6311	ENSSSCG00000004795
1	149700000	149850000	1996	-0.370819	ENSSSCG00000004795
1	149775000	149925000	1997	-0.248314	ENSSSCG00000022680
[truncated: 30,653 more rows]
