# Supplementary material for: Whole-genome resequencing analyses of five pig breeds, including Korean wild and native, and three European origin breeds
Source: DNA Res. 2015 Jun 27;22(4):259–67. doi: 10.1093/dnares/dsv011 (PMC4535618; doi:10.1093/dnares/dsv011)
Supplement: Supplementary Data [file supp_dsv011_dsv011supp_table5.xlsx]

## Sheet: Autosomal
Supplementary Table S5. All candidate selective Sweeps identified from KNP
Chr	Start	End	Bin	KNP.ZHp	GeneList
1	0	150000	0
1	75000	225000	1		ENSSSCG00000030218
1	150000	300000	2	-0.53538	ENSSSCG00000030218,ENSSSCG00000029697,DLL1
1	225000	375000	3	-0.561272	ENSSSCG00000029697,DLL1
1	300000	450000	4	-0.938024
1	375000	525000	5	-0.389049	CH242-271M12.1
1	450000	600000	6	-1.20664	CH242-271M12.1
1	525000	675000	7	-1.19944
1	600000	750000	8	-0.646343
1	675000	825000	9	-0.011733
1	750000	900000	10	0.015224
1	825000	975000	11	0.0509619	TCTE3,ENSSSCG00000030155,ENSSSCG00000027842,ENSSSCG00000025112
1	900000	1050000	12	0.823928	TCTE3,ENSSSCG00000030155,ENSSSCG00000027842,ENSSSCG00000025112,WDR27
1	975000	1125000	13	0.843449	WDR27,ERMARD,ENSSSCG00000027123
1	1050000	1200000	14	0.451567	WDR27,ERMARD,ENSSSCG00000027123,ENSSSCG00000027750,ENSSSCG00000021794
1	1125000	1275000	15	0.00953712	WDR27,ENSSSCG00000027123,ENSSSCG00000027750,ENSSSCG00000021794
1	1200000	1350000	16	0.770587
1	1275000	1425000	17	0.733897
1	1350000	1500000	18	0.632257
1	1425000	1575000	19
1	1500000	1650000	20	1.1167	THBS2
1	1575000	1725000	21	1.11235	THBS2
1	1650000	1800000	22	1.0477
1	1725000	1875000	23	0.705041
1	1800000	1950000	24	0.0161539
1	1875000	2025000	25	-0.0165887	SMOC2
1	1950000	2100000	26	-0.135913	SMOC2
1	2025000	2175000	27	-0.349646
1	2100000	2250000	28	-0.0766387	SMOC2
1	2175000	2325000	29	0.29621	SMOC2
1	2250000	2400000	30	0.30221	SMOC2
1	2325000	2475000	31	0.136737	SMOC2,DACT2
1	2400000	2550000	32	0.0153473	DACT2
1	2475000	2625000	33	0.0606447
1	2550000	2700000	34	0.374965	FRMD1,FRMD1,KIF25
1	2625000	2775000	35	0.169375	FRMD1,FRMD1,KIF25,MLLT4
1	2700000	2850000	36	0.366108	KIF25,MLLT4
1	2775000	2925000	37	0.531396	MLLT4
1	2850000	3000000	38	0.298048
1	2925000	3075000	39	0.312321
1	3000000	3150000	40	0.307362	ENSSSCG00000027404
1	3075000	3225000	41	-0.261176	ENSSSCG00000027404
1	3150000	3300000	42	-0.421674	FGFR1OP,ENSSSCG00000004024
1	3225000	3375000	43	0.787986	FGFR1OP,ENSSSCG00000004024
1	3300000	3450000	44	1.47212	ENSSSCG00000004024
1	3375000	3525000	45	1.5285
1	3450000	3600000	46	1.50202	RPS6KA2
1	3525000	3675000	47	0.362501	RPS6KA2
1	3600000	3750000	48	0.582507	RPS6KA2,SFT2D1,PRR18
1	3675000	3825000	49	0.701589	SFT2D1,PRR18
1	3750000	3900000	50	0.726959
1	3825000	3975000	51	0.951161
1	3900000	4050000	52	1.32139
1	3975000	4125000	53	1.13639
1	4050000	4200000	54	1.0219
1	4125000	4275000	55	0.855978
1	4200000	4350000	56	0.729731
1	4275000	4425000	57	1.36272
1	4350000	4500000	58	1.37679	ENSSSCG00000029213
1	4425000	4575000	59	0.992567	ENSSSCG00000029213
1	4500000	4650000	60	0.896413	PDE10A
1	4575000	4725000	61	0.220162	PDE10A
1	4650000	4800000	62	0.258722	PDE10A,C6orf118
1	4725000	4875000	63	0.78946	PDE10A,C6orf118
1	4800000	4950000	64	0.897848
1	4875000	5025000	65	0.816096
1	4950000	5100000	66	0.585749
1	5025000	5175000	67	0.0427856
1	5100000	5250000	68	0.881595
1	5175000	5325000	69	0.476372
1	5250000	5400000	70	0.36303
1	5325000	5475000	71	0.567981
1	5400000	5550000	72	0.611269
1	5475000	5625000	73	1.03845
1	5550000	5700000	74	1.12922
1	5625000	5775000	75	0.979398
1	5700000	5850000	76
1	5775000	5925000	77	1.15107
1	5850000	6000000	78	1.17511
1	5925000	6075000	79	0.923939
1	6000000	6150000	80	0.559967
1	6075000	6225000	81	0.396853
1	6150000	6300000	82	0.490936
1	6225000	6375000	83	0.762025
1	6300000	6450000	84	1.06049	QKI
1	6375000	6525000	85	1.33292	QKI
1	6450000	6600000	86	1.22178	QKI
1	6525000	6675000	87	1.12734
1	6600000	6750000	88	0.133778
1	6675000	6825000	89	0.0561425
1	6750000	6900000	90	-0.390256
1	6825000	6975000	91	-0.650084
1	6900000	7050000	92	0.0862927
1	6975000	7125000	93	0.446369
1	7050000	7200000	94	0.227794	PARK2
1	7125000	7275000	95	0.294848	PARK2
1	7200000	7350000	96	0.937101	PARK2
1	7275000	7425000	97	1.20979	PARK2
1	7350000	7500000	98	1.21769	PARK2
1	7425000	7575000	99	1.26125	PARK2
1	7500000	7650000	100	1.15366	PARK2
1	7575000	7725000	101	1.05236	PARK2
1	7650000	7800000	102	1.0709	PARK2
1	7725000	7875000	103	0.85363	PARK2
1	7800000	7950000	104	0.929988	PARK2
1	7875000	8025000	105	1.2947
1	7950000	8100000	106	1.33086	ENSSSCG00000026205
1	8025000	8175000	107	1.19412	ENSSSCG00000026205
1	8100000	8250000	108	0.911975	ENSSSCG00000026205
1	8175000	8325000	109	0.784856	ENSSSCG00000026205,MAP3K4,MAP3K4
1	8250000	8400000	110	1.00893	ENSSSCG00000026205,MAP3K4,MAP3K4,AGPAT4
1	8325000	8475000	111	1.14042	AGPAT4
1	8400000	8550000	112	0.806834	AGPAT4,ENSSSCG00000025030,ENSSSCG00000004037
1	8475000	8625000	113	0.494563	ENSSSCG00000025030,ENSSSCG00000004037,ENSSSCG00000029556
1	8550000	8700000	114	0.350916	ENSSSCG00000029556
1	8625000	8775000	115	0.389181	PLG
1	8700000	8850000	116	0.500824	PLG,SLC22A3
1	8775000	8925000	117	0.726025	PLG,SLC22A3
1	8850000	9000000	118	0.951722	SLC22A3,ENSSSCG00000026300,ENSSSCG00000022084,ENSSSCG00000004040
1	8925000	9075000	119	0.950609	ENSSSCG00000026300,ENSSSCG00000022084,ENSSSCG00000004040,ENSSSCG00000004042
1	9000000	9150000	120	0.876615	ENSSSCG00000004040,ENSSSCG00000004042,ENSSSCG00000004043,ENSSSCG00000029477,ENSSSCG00000004041
1	9075000	9225000	121	1.06642	ENSSSCG00000004043,ENSSSCG00000029477,ENSSSCG00000004041,IGF2R
1	9150000	9300000	122	1.05432	ENSSSCG00000004041,IGF2R
1	9225000	9375000	123	0.523827	IGF2R,MAS1,PNLDC1
1	9300000	9450000	124	0.309061	MAS1,PNLDC1,MRPL18,TCP1,ACAT2,WTAP
1	9375000	9525000	125	0.639351	PNLDC1,MRPL18,TCP1,ACAT2,WTAP,SOD2,SOD2,SOD2
1	9450000	9600000	126	0.811154	SOD2,SOD2,SOD2
1	9525000	9675000	127	0.795403
1	9600000	9750000	128	0.725047
1	9675000	9825000	129	0.602543
1	9750000	9900000	130	0.652935	FNDC1
1	9825000	9975000	131	0.624712	FNDC1
1	9900000	10050000	132	0.417734	FNDC1,TAGAP
1	9975000	10125000	133	0.635132	TAGAP,RPS15A,RSPH3
1	10050000	10200000	134	1.11258	TAGAP,RPS15A,RSPH3
1	10125000	10275000	135	0.772039	RSPH3
1	10200000	10350000	136	0.012343
1	10275000	10425000	137	0.177959	ENSSSCG00000024876,DYNLT1,ENSSSCG00000024378,EZR
1	10350000	10500000	138	0.378382	ENSSSCG00000024876,DYNLT1,ENSSSCG00000024378,EZR,SYTL3
1	10425000	10575000	139	0.351764	EZR,SYTL3,ENSSSCG00000004059,ENSSSCG00000021348
1	10500000	10650000	140	0.630955	ENSSSCG00000004059,ENSSSCG00000021348
1	10575000	10725000	141	1.02993	ENSSSCG00000029686,ENSSSCG00000022710
1	10650000	10800000	142	0.942144	ENSSSCG00000029686,ENSSSCG00000022710
1	10725000	10875000	143	0.895136	ENSSSCG00000022710
1	10800000	10950000	144	0.850181	ENSSSCG00000022710,ENSSSCG00000023471,GTF2H5,ENSSSCG00000012314
1	10875000	11025000	145	0.844829	ENSSSCG00000023471,GTF2H5,ENSSSCG00000012314,ENSSSCG00000021649
1	10950000	11100000	146	0.812329	ENSSSCG00000012314,ENSSSCG00000021649
1	11025000	11175000	147	-0.202979	ENSSSCG00000021649,ENSSSCG00000012315,ENSSSCG00000012315,ENSSSCG00000012315
1	11100000	11250000	148	0.743636	ENSSSCG00000012315,ENSSSCG00000012315,ENSSSCG00000012315
1	11175000	11325000	149	0.548544	ENSSSCG00000012315,ENSSSCG00000012315,ENSSSCG00000012315,SNX9
1	11250000	11400000	150	0.409879	SNX9
1	11325000	11475000	151	0.470061	ZDHHC14
1	11400000	11550000	152	0.455311	ZDHHC14
1	11475000	11625000	153	0.40754	ZDHHC14
1	11550000	11700000	154	0.325197
1	11625000	11775000	155	0.49946	ENSSSCG00000004063
1	11700000	11850000	156	0.578723	ENSSSCG00000004063,ARID1B
1	11775000	11925000	157	0.456641	ARID1B
1	11850000	12000000	158	0.54401	ARID1B
1	11925000	12075000	159	0.656037
1	12000000	12150000	160	0.516153
1	12075000	12225000	161	0.221713
1	12150000	12300000	162	0.163308
1	12225000	12375000	163	0.212023
1	12300000	12450000	164	-0.132693
1	12375000	12525000	165	-0.257548
1	12450000	12600000	166	0.462191
1	12525000	12675000	167	0.634374
1	12600000	12750000	168	0.37905
1	12675000	12825000	169	-0.00320735
1	12750000	12900000	170	0.283674
1	12825000	12975000	171	0.292085
1	12900000	13050000	172	0.519708
1	12975000	13125000	173	0.950129
1	13050000	13200000	174	0.504703
1	13125000	13275000	175	0.50254
1	13200000	13350000	176	0.398237
1	13275000	13425000	177	0.181693
1	13350000	13500000	178	0.256406
1	13425000	13575000	179	0.305019	TFB1M
1	13500000	13650000	180	0.600286	TFB1M,CLDN20,TIAM2,TIAM2
1	13575000	13725000	181	0.331731	TFB1M,CLDN20,TIAM2,TIAM2
1	13650000	13800000	182	0.152857	TIAM2,TIAM2
1	13725000	13875000	183	-0.0591145
1	13800000	13950000	184	-0.18816	ENSSSCG00000026474
1	13875000	14025000	185	-0.00037006	ENSSSCG00000026474,SCAF8
1	13950000	14100000	186	-0.184783	SCAF8
1	14025000	14175000	187	0.0907874	SCAF8
1	14100000	14250000	188	0.376293	SCAF8
1	14175000	14325000	189	-0.0813586
1	14250000	14400000	190	-0.277769
1	14325000	14475000	191	-0.157999	ENSSSCG00000004071,ENSSSCG00000026391
1	14400000	14550000	192	-0.0791749	ENSSSCG00000004071,ENSSSCG00000026391,ENSSSCG00000025154
1	14475000	14625000	193	0.670483	ENSSSCG00000025154,ENSSSCG00000004072
1	14550000	14700000	194	0.753263	ENSSSCG00000004072
1	14625000	14775000	195	0.594791	ENSSSCG00000025352,MOR
1	14700000	14850000	196	0.131744	ENSSSCG00000025352,MOR
1	14775000	14925000	197	-1.41421	MOR
1	14850000	15000000	198	-1.38355
1	14925000	15075000	199	-1.31881
1	15000000	15150000	200	-1.88617
1	15075000	15225000	201	-2.11422
1	15150000	15300000	202	-1.67226
1	15225000	15375000	203	-1.40017
1	15300000	15450000	204	-1.83389
1	15375000	15525000	205	-1.96009
1	15450000	15600000	206	-1.59276	RGS17
1	15525000	15675000	207	0.135021	RGS17
1	15600000	15750000	208	0.191116	RGS17,MTRF1L,FBXO5
1	15675000	15825000	209	0.0105436	RGS17,MTRF1L,FBXO5
1	15750000	15900000	210	-0.0852058	VIP
1	15825000	15975000	211	-0.0643098	VIP,MYCT1
1	15900000	16050000	212	0.367674	MYCT1
1	15975000	16125000	213	0.572118	ENSSSCG00000004081,ENSSSCG00000004081
1	16050000	16200000	214	0.458402	ENSSSCG00000004081,ENSSSCG00000004081
1	16125000	16275000	215	0.331031	ENSSSCG00000004081,ENSSSCG00000004081,ENSSSCG00000024114
1	16200000	16350000	216	0.443866	ENSSSCG00000004081,ENSSSCG00000004081,ENSSSCG00000024114,ENSSSCG00000021273
1	16275000	16425000	217	0.78337	ENSSSCG00000021273,ENSSSCG00000004082
1	16350000	16500000	218	0.733925	ENSSSCG00000021273,ENSSSCG00000004082
1	16425000	16575000	219	0.668192	ENSSSCG00000004082,ER,ER,ER,ER,ER
1	16500000	16650000	220	0.803907	ENSSSCG00000004082,ER,ER,ER,ER,ER,ENSSSCG00000004084
1	16575000	16725000	221	0.890266	ER,ER,ER,ER,ER,ENSSSCG00000004084
1	16650000	16800000	222	1.07328	ER,ER,ER,ER,ER,ENSSSCG00000004084
1	16725000	16875000	223	1.15574	ER,ER,ER,ER,ER
1	16800000	16950000	224	0.940463	ER,ER,ER,ER,ER
1	16875000	17025000	225	0.971887	ER,ER,ER,ER,ER
1	16950000	17100000	226	0.596758	CCDC170,CCDC170
1	17025000	17175000	227	0.75397	CCDC170,CCDC170
1	17100000	17250000	228	1.08315	CCDC170,CCDC170,C6orf211,RMND1
1	17175000	17325000	229	0.691147	C6orf211,RMND1,ZBTB2,AKAP12
1	17250000	17400000	230	0.720628	RMND1,ZBTB2,AKAP12
1	17325000	17475000	231	0.975355
1	17400000	17550000	232	0.929375
1	17475000	17625000	233	0.620637	ENSSSCG00000004092
1	17550000	17700000	234	0.528648	ENSSSCG00000004092
1	17625000	17775000	235	0.483235	ENSSSCG00000004092
1	17700000	17850000	236	0.388262
1	17775000	17925000	237	0.239346	IYD
1	17850000	18000000	238	-0.611134	IYD,PPP1R14C
1	17925000	18075000	239	-0.817197	PPP1R14C
1	18000000	18150000	240	-0.488934	PPP1R14C
1	18075000	18225000	241	-1.06877	PPP1R14C,ENSSSCG00000004098,ENSSSCG00000004096
1	18150000	18300000	242	-0.892549	ENSSSCG00000004098,ENSSSCG00000004096
1	18225000	18375000	243	0.302389	ULBP1
1	18300000	18450000	244	0.181067	ULBP1,PCMT1
1	18375000	18525000	245	-0.228692	PCMT1,LRP11
1	18450000	18600000	246	0.292813	PCMT1,LRP11,ULBP1,ENSSSCG00000028948,ENSSSCG00000028948,NUP43
1	18525000	18675000	247	0.926462	LRP11,ULBP1,ENSSSCG00000028948,ENSSSCG00000028948,NUP43,LATS1,ENSSSCG00000021892,KATNA1
1	18600000	18750000	248	0.921576	LATS1,ENSSSCG00000021892,KATNA1,PPIL4,ENSSSCG00000004108,GINM1
1	18675000	18825000	249	0.947671	ENSSSCG00000021892,PPIL4,ENSSSCG00000004108,GINM1,ZC3H12D
1	18750000	18900000	250	0.79142	PPIL4,ZC3H12D,TAB2,TAB2
1	18825000	18975000	251	0.129874	TAB2,TAB2
1	18900000	19050000	252	-0.760877	TAB2,TAB2
1	18975000	19125000	253	-0.568038
1	19050000	19200000	254
1	19125000	19275000	255	-0.839934
1	19200000	19350000	256	-1.07311	ENSSSCG00000028974
1	19275000	19425000	257	-0.833527	ENSSSCG00000028974
1	19350000	19500000	258	-0.107263	ENSSSCG00000028974
1	19425000	19575000	259	-0.767803	ENSSSCG00000028974
1	19500000	19650000	260	0.796651
1	19575000	19725000	261	1.33917
1	19650000	19800000	262
1	19725000	19875000	263	0.873086
1	19800000	19950000	264	1.0098
1	19875000	20025000	265	1.35114
1	19950000	20100000	266	1.17925
1	20025000	20175000	267	1.13881
1	20100000	20250000	268	0.643754
1	20175000	20325000	269	0.183536
1	20250000	20400000	270	0.45313
1	20325000	20475000	271	1.01127	SAMD5
1	20400000	20550000	272	1.12177	SAMD5,ENSSSCG00000004113
1	20475000	20625000	273	1.09778	SAMD5,ENSSSCG00000004113
1	20550000	20700000	274		ENSSSCG00000004113
1	20625000	20775000	275		ENSSSCG00000004113
1	20700000	20850000	276	0.308576	ENSSSCG00000004113
1	20775000	20925000	277	0.290494
1	20850000	21000000	278	0.878124
1	20925000	21075000	279	0.835302	ADGB,ADGB
1	21000000	21150000	280	0.787059	ADGB,ADGB
1	21075000	21225000	281	0.683677	ADGB,ADGB
1	21150000	21300000	282	-0.17171	ADGB,ADGB
1	21225000	21375000	283	-0.568565	ADGB,ADGB,RAB32
1	21300000	21450000	284	-0.396606	RAB32
1	21375000	21525000	285	-0.606241	GRM1
1	21450000	21600000	286	-0.604786	GRM1
1	21525000	21675000	287	-0.829853	GRM1
1	21600000	21750000	288	-1.35014	GRM1
1	21675000	21825000	289	-1.39517	GRM1
1	21750000	21900000	290	-1.38014	GRM1,SHPRH
1	21825000	21975000	291	-1.54066	SHPRH
1	21900000	22050000	292	-1.27968	SHPRH,FBXO30
1	21975000	22125000	293	-0.491688	FBXO30,EPM2A
1	22050000	22200000	294	-0.712011	EPM2A
1	22125000	22275000	295	-1.56527	EPM2A
1	22200000	22350000	296	-1.1115
1	22275000	22425000	297	-0.496958
1	22350000	22500000	298	0.0666988
1	22425000	22575000	299	0.423068
1	22500000	22650000	300	0.466996
1	22575000	22725000	301	0.445507
1	22650000	22800000	302	0.19681
1	22725000	22875000	303	-0.308114
1	22800000	22950000	304	0.897377
1	22875000	23025000	305	1.07108	ENSSSCG00000004123
1	22950000	23100000	306	0.976862	ENSSSCG00000004123
1	23025000	23175000	307	-0.311989	ENSSSCG00000004123
1	23100000	23250000	308	-0.476288	ENSSSCG00000004123,DYTN
1	23175000	23325000	309	-0.707858	DYTN
1	23250000	23400000	310	0.0314746	DYTN
1	23325000	23475000	311	0.387547
1	23400000	23550000	312	0.471802	STX11
1	23475000	23625000	313	0.0666366	STX11
1	23550000	23700000	314	-0.450173	PLAGL1
1	23625000	23775000	315	-0.623956	PLAGL1,ZC2HC1B,ENSSSCG00000004132
1	23700000	23850000	316	-0.359927	PLAGL1,ZC2HC1B,ENSSSCG00000004132,ENSSSCG00000023897,ENSSSCG00000021733,ENSSSCG00000004130,ENSSSCG00000026897
1	23775000	23925000	317	-1.10485	ENSSSCG00000004132,ENSSSCG00000023897,ENSSSCG00000021733,ENSSSCG00000004130,ENSSSCG00000026897
1	23850000	24000000	318	-1.77187	ENSSSCG00000004132
1	23925000	24075000	319	-1.8749	ENSSSCG00000004132
1	24000000	24150000	320	-1.21885	FUCA2
1	24075000	24225000	321	-1.13919	FUCA2,PEX3,ADAT2
1	24150000	24300000	322	-1.57133	FUCA2,PEX3,ADAT2
1	24225000	24375000	323	-1.39902	AIG1
1	24300000	24450000	324	-1.11387	AIG1
1	24375000	24525000	325	-0.857672	AIG1
1	24450000	24600000	326	-0.672448
1	24525000	24675000	327	-0.442804
1	24600000	24750000	328	-0.373643
1	24675000	24825000	329	-0.350125
1	24750000	24900000	330	-0.503216	ENSSSCG00000004137
1	24825000	24975000	331	-1.30119	ENSSSCG00000004137,HIVEP2
1	24900000	25050000	332	0.272604	HIVEP2
1	24975000	25125000	333	-0.524216
1	25050000	25200000	334	-0.599482
1	25125000	25275000	335	-0.214511
1	25200000	25350000	336	-0.0040279	GPR126
1	25275000	25425000	337	0.0931939	GPR126
1	25350000	25500000	338	-0.0639983	GPR126
1	25425000	25575000	339	0.365011	VTA1
1	25500000	25650000	340	0.198407	VTA1
1	25575000	25725000	341	-1.15375
1	25650000	25800000	342	0.24973
1	25725000	25875000	343	0.804652	NMBR
1	25800000	25950000	344	0.211476	NMBR
1	25875000	26025000	345	-1.1166
1	25950000	26100000	346	-0.93771
1	26025000	26175000	347	-1.0048
1	26100000	26250000	348	-1.04846
1	26175000	26325000	349	-1.1889
1	26250000	26400000	350	-1.20073
1	26325000	26475000	351	-1.19383
1	26400000	26550000	352	-1.22579
1	26475000	26625000	353	-1.16267
1	26550000	26700000	354	-1.16634
1	26625000	26775000	355	-1.2092
1	26700000	26850000	356	-1.25798
1	26775000	26925000	357	-1.26986
1	26850000	27000000	358	0.519736
1	26925000	27075000	359	0.341936
1	27000000	27150000	360	-0.990628
1	27075000	27225000	361	-1.34663
1	27150000	27300000	362	-1.36609
1	27225000	27375000	363	-1.34869
1	27300000	27450000	364	-1.35523
1	27375000	27525000	365	0.0818706
1	27450000	27600000	366	0.299051
1	27525000	27675000	367	0.0062946
1	27600000	27750000	368	-0.485167
1	27675000	27825000	369	-0.811584
1	27750000	27900000	370	-1.0996
1	27825000	27975000	371	-1.04137
1	27900000	28050000	372	-1.23579
1	27975000	28125000	373	-1.33013
1	28050000	28200000	374	-1.22635
1	28125000	28275000	375	-0.670217
1	28200000	28350000	376	-0.228654	CITED2
1	28275000	28425000	377	-0.93262	CITED2,TXLNB
1	28350000	28500000	378	-0.952682	TXLNB
1	28425000	28575000	379	-0.681603	HECA,ABRACL
1	28500000	28650000	380	-0.0640596	HECA,ABRACL,REPS1,REPS1
1	28575000	28725000	381	0.495046	ABRACL,REPS1,REPS1,ECT2L,ECT2L
1	28650000	28800000	382	-0.135027	REPS1,REPS1,ECT2L,ECT2L,CCDC28A
1	28725000	28875000	383	-0.631673	ECT2L,ECT2L,CCDC28A,NHSL1
1	28800000	28950000	384	-0.663395	NHSL1
1	28875000	29025000	385	-1.25221	NHSL1
1	28950000	29100000	386	-0.854315	NHSL1
1	29025000	29175000	387	-0.767495	NHSL1,HEBP2
1	29100000	29250000	388	-0.918664	NHSL1,HEBP2
1	29175000	29325000	389	-0.644925
1	29250000	29400000	390	-0.539818
1	29325000	29475000	391	-1.24242
1	29400000	29550000	392	-0.746788
1	29475000	29625000	393	-0.620077
1	29550000	29700000	394	-1.08862
1	29625000	29775000	395	-0.766142
1	29700000	29850000	396	-0.790449	TNFAIP3,TNFAIP3
1	29775000	29925000	397	-1.06873	TNFAIP3,TNFAIP3
1	29850000	30000000	398	-0.862547
1	29925000	30075000	399	-1.24734
1	30000000	30150000	400	-1.30016
1	30075000	30225000	401	-0.206398	OLIG3
1	30150000	30300000	402	0.420744	OLIG3
1	30225000	30375000	403	-0.311051
1	30300000	30450000	404	-0.523294	IFNGR1,IFNGR1
1	30375000	30525000	405	-0.152469	IFNGR1,IFNGR1,IL22RA2,IL22RA2,IL22RA2
1	30450000	30600000	406	0.160734	IL22RA2,IL22RA2,IL22RA2,IL20RA
1	30525000	30675000	407	0.837312	IL20RA,SLC35D3
1	30600000	30750000	408	0.0277646	SLC35D3,PEX7,ENSSSCG00000026041,MAP3K5
1	30675000	30825000	409	-0.0715918	PEX7,ENSSSCG00000026041,MAP3K5
1	30750000	30900000	410	-0.014609	PEX7,ENSSSCG00000026041,MAP3K5,ENSSSCG00000004161
1	30825000	30975000	411	-0.151388	ENSSSCG00000026041,MAP3K5,ENSSSCG00000004161
1	30900000	31050000	412	-0.558624	ENSSSCG00000026041
1	30975000	31125000	413	-0.020518	ENSSSCG00000026041
1	31050000	31200000	414	0.409848
1	31125000	31275000	415	0.431794
1	31200000	31350000	416	0.558195
1	31275000	31425000	417	0.522023	PDE7B
1	31350000	31500000	418	0.57215	PDE7B,MTFR2,BCLAF1
1	31425000	31575000	419	0.779118	PDE7B,MTFR2,BCLAF1
1	31500000	31650000	420	0.666023	BCLAF1
1	31575000	31725000	421	0.36566
1	31650000	31800000	422	0.408924
1	31725000	31875000	423	0.697338
1	31800000	31950000	424	0.649968
1	31875000	32025000	425	0.51325
1	31950000	32100000	426	0.371227	AHI1
1	32025000	32175000	427	0.161381	AHI1
1	32100000	32250000	428	0.0563445	AHI1
1	32175000	32325000	429	0.0280385	AHI1,MYB,MYB
1	32250000	32400000	430	0.0045695	MYB,MYB
1	32325000	32475000	431	-0.00164154	HBS1L
1	32400000	32550000	432	-0.0229655	HBS1L
1	32475000	32625000	433	0.177211	HBS1L,ENSSSCG00000028115
1	32550000	32700000	434	0.307306	ENSSSCG00000028115
1	32625000	32775000	435	0.32051
1	32700000	32850000	436	0.492815
1	32775000	32925000	437	0.41122
1	32850000	33000000	438	0.403956
1	32925000	33075000	439	0.42974
1	33000000	33150000	440	0.271028
1	33075000	33225000	441	0.221818
1	33150000	33300000	442	0.376039	SGK1
1	33225000	33375000	443	0.423033	SGK1,SLC2A12
1	33300000	33450000	444	0.531409	SLC2A12,TBPL1
1	33375000	33525000	445	0.678975	SLC2A12,TBPL1,TCF21
1	33450000	33600000	446	0.657046	TCF21
1	33525000	33675000	447	0.270802
1	33600000	33750000	448	0.194824
1	33675000	33825000	449	0.484769	ENSSSCG00000023999
1	33750000	33900000	450		ENSSSCG00000023999
1	33825000	33975000	451	0.749301	ENSSSCG00000023999
1	33900000	34050000	452	0.668055
1	33975000	34125000	453	0.311015
1	34050000	34200000	454	0.267432
1	34125000	34275000	455	0.107665
1	34200000	34350000	456	0.219676
1	34275000	34425000	457	0.615903
1	34350000	34500000	458	0.599884	RPS12,SLC18B1,VNN2
1	34425000	34575000	459	0.428231	RPS12,SLC18B1,VNN2,VNN3,VNN1,TAAR1
1	34500000	34650000	460	0.355381	VNN3,VNN1,TAAR1,TAAR2,ENSSSCG00000004184,TAAR5,TAAR8,ENSSSCG00000027456
1	34575000	34725000	461	0.413862	TAAR2,ENSSSCG00000004184,TAAR5,TAAR8,ENSSSCG00000027456,ENSSSCG00000004187,TAAR6,TAAR9,STX7
1	34650000	34800000	462	0.511798	ENSSSCG00000004187,TAAR6,TAAR9,STX7
1	34725000	34875000	463	0.529378	STX7,MOXD1
1	34800000	34950000	464	0.705591	MOXD1
1	34875000	35025000	465	0.679563	MOXD1
1	34950000	35100000	466	0.648443
1	35025000	35175000	467	0.590166	CTGF
1	35100000	35250000	468	0.29711	CTGF,ENPP1
1	35175000	35325000	469	0.376539	ENPP1
1	35250000	35400000	470	0.75675	ENPP1,ENSSSCG00000028817,ENPP3,ENPP3
1	35325000	35475000	471	0.809718	ENSSSCG00000028817,ENPP3,ENPP3,ENSSSCG00000023740,ARG1,ARG1,ENSSSCG00000004196,ENSSSCG00000004196
1	35400000	35550000	472	0.808445	ENPP3,ENPP3,ENSSSCG00000023740,ARG1,ARG1,ENSSSCG00000004196,ENSSSCG00000004196
1	35475000	35625000	473	0.702235	ENSSSCG00000004196,ENSSSCG00000004196,ENSSSCG00000029065,ARG1
1	35550000	35700000	474	0.668097	ENSSSCG00000029065,ARG1
1	35625000	35775000	475	0.371036
1	35700000	35850000	476	0.263652	ENSSSCG00000022533
1	35775000	35925000	477	0.586731	ENSSSCG00000022533,ENSSSCG00000004199
1	35850000	36000000	478	0.641093	ENSSSCG00000022533,ENSSSCG00000004199
1	35925000	36075000	479	0.506276	ENSSSCG00000004199,SMLR1
1	36000000	36150000	480	0.511917	ENSSSCG00000004199,SMLR1
1	36075000	36225000	481	0.313522
1	36150000	36300000	482	0.0892652
1	36225000	36375000	483	0.306521
1	36300000	36450000	484	0.496651	TMEM200A
1	36375000	36525000	485	0.40288	TMEM200A
1	36450000	36600000	486	0.340327	SAMD3
1	36525000	36675000	487	0.21695	SAMD3,L3MBTL3
1	36600000	36750000	488	0.327893	SAMD3,L3MBTL3
1	36675000	36825000	489	0.503314	L3MBTL3
1	36750000	36900000	490	0.400532
1	36825000	36975000	491	0.404291
1	36900000	37050000	492	0.487098	TMEM244
1	36975000	37125000	493	0.46342	TMEM244,ENSSSCG00000004205
1	37050000	37200000	494	0.158246	ENSSSCG00000004205
1	37125000	37275000	495	0.0733996	ENSSSCG00000004205,ENSSSCG00000004207
1	37200000	37350000	496	0.420918	ENSSSCG00000004207,ENSSSCG00000004206
1	37275000	37425000	497	0.556049	ENSSSCG00000004207,ENSSSCG00000004206,ENSSSCG00000025669
1	37350000	37500000	498	-0.198565	ENSSSCG00000004207,ENSSSCG00000004206,ENSSSCG00000025669
1	37425000	37575000	499	-0.038658	ENSSSCG00000004207,ENSSSCG00000025669,ENSSSCG00000029684
1	37500000	37650000	500	0.448472	ENSSSCG00000004207,ENSSSCG00000029684
1	37575000	37725000	501	0.0769838
1	37650000	37800000	502	-0.0281384
1	37725000	37875000	503	0.162804
1	37800000	37950000	504	0.468452
1	37875000	38025000	505	0.528634
1	37950000	38100000	506	0.331444
1	38025000	38175000	507	0.127842
1	38100000	38250000	508	-0.0736625	PTPRK
1	38175000	38325000	509	-0.044483	PTPRK
1	38250000	38400000	510	0.515894	PTPRK
1	38325000	38475000	511	0.393895	PTPRK
1	38400000	38550000	512	0.149702	PTPRK
1	38475000	38625000	513	0.303922	PTPRK
1	38550000	38700000	514	0.396328	PTPRK
1	38625000	38775000	515	0.626448	PTPRK
1	38700000	38850000	516	0.653221	PTPRK
1	38775000	38925000	517	0.615349	PTPRK
1	38850000	39000000	518	0.769425	THEMIS
1	38925000	39075000	519	0.722358	THEMIS
1	39000000	39150000	520	0.617315
1	39075000	39225000	521	0.286697	ENSSSCG00000004213
1	39150000	39300000	522	-0.105189	ENSSSCG00000004213,C6orf58
1	39225000	39375000	523	-0.019957	C6orf58
1	39300000	39450000	524	-0.241507	ENSSSCG00000004214
1	39375000	39525000	525	0.242511	ENSSSCG00000004214,KIAA0408
1	39450000	39600000	526	0.371001	KIAA0408,ENSSSCG00000004216,RNF146
1	39525000	39675000	527	-0.0890386	ENSSSCG00000004216,RNF146,ENSSSCG00000026970,RSPO3
1	39600000	39750000	528	-0.436498	ENSSSCG00000026970,RSPO3
1	39675000	39825000	529	0.251346	RSPO3
1	39750000	39900000	530	0.577798	RSPO3
1	39825000	39975000	531	0.796383
1	39900000	40050000	532	1.04156
1	39975000	40125000	533	0.935699
1	40050000	40200000	534	0.727092
1	40125000	40275000	535	0.238912
1	40200000	40350000	536	0.0417321
1	40275000	40425000	537	-0.155084
1	40350000	40500000	538	-0.147894	CENPW
1	40425000	40575000	539	-0.04902	CENPW
1	40500000	40650000	540	0.128695
1	40575000	40725000	541	0.121001	TRMT11
1	40650000	40800000	542	0.2726	TRMT11,HINT3
1	40725000	40875000	543	0.313648	TRMT11,HINT3,NCOA7,NCOA7
1	40800000	40950000	544	0.300838	NCOA7,NCOA7
1	40875000	41025000	545	0.378667	NCOA7,NCOA7,HEY2
1	40950000	41100000	546	-0.102945	NCOA7,NCOA7,HEY2
1	41025000	41175000	547	-0.0695965
1	41100000	41250000	548	0.298162
1	41175000	41325000	549	0.33791
1	41250000	41400000	550	0.126892	HDDC2
1	41325000	41475000	551	0.198451	HDDC2,TPD52L1
1	41400000	41550000	552	0.285067	HDDC2,TPD52L1
1	41475000	41625000	553	0.368003
1	41550000	41700000	554	0.0639847	RNF217
1	41625000	41775000	555	0.186106	RNF217
1	41700000	41850000	556	0.454653	RNF217
1	41775000	41925000	557	-0.0288916	RNF217
1	41850000	42000000	558	0.20755	RNF217
1	41925000	42075000	559	0.315562	NKAIN2
1	42000000	42150000	560	0.21206	NKAIN2
1	42075000	42225000	561	0.35458	NKAIN2
1	42150000	42300000	562	0.559377	NKAIN2
1	42225000	42375000	563	0.230673
1	42300000	42450000	564	0.487552
1	42375000	42525000	565	0.125217
1	42450000	42600000	566	-0.231817	ENSSSCG00000024066
1	42525000	42675000	567	0.702495	ENSSSCG00000024066
1	42600000	42750000	568	0.501396	ENSSSCG00000030090
1	42675000	42825000	569	0.685857	ENSSSCG00000030090
1	42750000	42900000	570	0.751386
1	42825000	42975000	571	0.579612
1	42900000	43050000	572	0.530835
1	42975000	43125000	573	0.0238378
1	43050000	43200000	574	0.0603534
1	43125000	43275000	575	0.210741
1	43200000	43350000	576	0.499272
1	43275000	43425000	577	0.741247
1	43350000	43500000	578	0.541191	TRDN
1	43425000	43575000	579	0.447272	TRDN
1	43500000	43650000	580	0.506266	TRDN
1	43575000	43725000	581	0.590122
1	43650000	43800000	582	0.560073	TRIADIN
1	43725000	43875000	583	0.290191	TRIADIN
1	43800000	43950000	584	0.36585	CLVS2
1	43875000	44025000	585	0.563347	CLVS2
1	43950000	44100000	586	0.34927	CLVS2,SMPDL3A,SMPDL3A,SMPDL3A,FABP7
1	44025000	44175000	587	0.36573	SMPDL3A,SMPDL3A,SMPDL3A,FABP7,ENSSSCG00000004235,ENSSSCG00000004236
1	44100000	44250000	588	0.748035	FABP7,ENSSSCG00000004235,ENSSSCG00000004236
1	44175000	44325000	589	0.814075
1	44250000	44400000	590	0.574284
1	44325000	44475000	591	-0.0608235	ENSSSCG00000004237,HSF2
1	44400000	44550000	592	-0.201717	ENSSSCG00000004237,HSF2,ENSSSCG00000025075
1	44475000	44625000	593	-0.130106	ENSSSCG00000025075
1	44550000	44700000	594	-0.00891916
1	44625000	44775000	595	0.598043
1	44700000	44850000	596	-0.208805
1	44775000	44925000	597	-0.748733
1	44850000	45000000	598	-0.44468
1	44925000	45075000	599	-0.622457
1	45000000	45150000	600	-0.368438
1	45075000	45225000	601	-0.203535
1	45150000	45300000	602	-0.353801
1	45225000	45375000	603	-0.184354
1	45300000	45450000	604	-0.313886	ENSSSCG00000028308
1	45375000	45525000	605	0.327735	ENSSSCG00000028308
1	45450000	45600000	606	0.794499	GJA1
1	45525000	45675000	607	0.909575	GJA1,TBC1D32
1	45600000	45750000	608	1.12619	TBC1D32
1	45675000	45825000	609	1.22648	TBC1D32
1	45750000	45900000	610	0.935502	TBC1D32
1	45825000	45975000	611	0.90186
1	45900000	46050000	612	0.852505
1	45975000	46125000	613	0.613942
1	46050000	46200000	614	0.168563
1	46125000	46275000	615	0.0784729
1	46200000	46350000	616	0.0912077
1	46275000	46425000	617	-0.663483
1	46350000	46500000	618	-0.50622
1	46425000	46575000	619	0.0349043
1	46500000	46650000	620	0.0179792
1	46575000	46725000	621	0.059089
1	46650000	46800000	622	0.41224
1	46725000	46875000	623	0.37308
1	46800000	46950000	624	0.629105
1	46875000	47025000	625	0.282479
1	46950000	47100000	626	0.0500985
1	47025000	47175000	627	-0.0708506
1	47100000	47250000	628	-0.0551383
1	47175000	47325000	629	0.846898
1	47250000	47400000	630	0.219465
1	47325000	47475000	631	0.772588
1	47400000	47550000	632	1.00702
1	47475000	47625000	633	0.618432
1	47550000	47700000	634	0.135673
1	47625000	47775000	635	0.203585
1	47700000	47850000	636	0.405712
1	47775000	47925000	637	0.288198	MAN1A1
1	47850000	48000000	638	0.183775	MAN1A1
1	47925000	48075000	639	0.215979	MAN1A1
1	48000000	48150000	640	0.377868	MAN1A1
1	48075000	48225000	641	0.648668	FAM184A
1	48150000	48300000	642	0.744816	FAM184A
1	48225000	48375000	643	0.587675	FAM184A,MCM9,ASF1A
1	48300000	48450000	644	0.517898	MCM9,ASF1A
1	48375000	48525000	645	0.36927	MCM9,ENSSSCG00000030488
1	48450000	48600000	646	0.308392	ENSSSCG00000030488
1	48525000	48675000	647	0.262185	CEP85L
1	48600000	48750000	648	0.043118	CEP85L,PLN,ENSSSCG00000023536
1	48675000	48825000	649	0.0246553	CEP85L,PLN,ENSSSCG00000023536
1	48750000	48900000	650	0.126747	CEP85L
1	48825000	48975000	651	0.459454
1	48900000	49050000	652	0.516291	SLC35F1
1	48975000	49125000	653	0.407847	SLC35F1
1	49050000	49200000	654	0.65709	SLC35F1
1	49125000	49275000	655	0.785192	SLC35F1
1	49200000	49350000	656	0.428527
1	49275000	49425000	657	0.124933
1	49350000	49500000	658	0.655218
1	49425000	49575000	659	0.587552	NUS1,ENSSSCG00000004252
1	49500000	49650000	660	0.430305	NUS1,ENSSSCG00000004252,GOPC,DCBLD1
1	49575000	49725000	661	0.591153	ENSSSCG00000004252,GOPC,DCBLD1
1	49650000	49800000	662	0.39023	DCBLD1,ROS1
1	49725000	49875000	663	0.168077	ROS1
1	49800000	49950000	664	0.187812	ROS1,VGLL2,ENSSSCG00000004256,ENSSSCG00000004257
1	49875000	50025000	665	0.28864	VGLL2,ENSSSCG00000004256,ENSSSCG00000004257
1	49950000	50100000	666	0.510914
1	50025000	50175000	667	0.556859	ENSSSCG00000004259,FAM162B,ENSSSCG00000004261,ENSSSCG00000004262
1	50100000	50250000	668	0.58512	ENSSSCG00000004259,FAM162B,ENSSSCG00000004261,ENSSSCG00000004262,ENSSSCG00000004263
1	50175000	50325000	669	0.456026	ENSSSCG00000004262,ENSSSCG00000004263,ENSSSCG00000023834
1	50250000	50400000	670	0.251068	ENSSSCG00000023834,ENSSSCG00000027649,ENSSSCG00000029062,ENSSSCG00000025496
1	50325000	50475000	671	0.85528	ENSSSCG00000027649,ENSSSCG00000029062,ENSSSCG00000025496
1	50400000	50550000	672	1.02335	ENSSSCG00000025941
1	50475000	50625000	673	1.22438	ENSSSCG00000025941
1	50550000	50700000	674	1.26036	ENSSSCG00000023510
1	50625000	50775000	675	0.444853	ENSSSCG00000023510
1	50700000	50850000	676		ENSSSCG00000023510
1	50775000	50925000	677	0.506862
1	50850000	51000000	678	0.852904
1	50925000	51075000	679	1.11359
1	51000000	51150000	680	0.923591
1	51075000	51225000	681	0.607913
1	51150000	51300000	682	0.449253
1	51225000	51375000	683	0.223271
1	51300000	51450000	684	0.322935
1	51375000	51525000	685	0.545648
1	51450000	51600000	686	0.561336
1	51525000	51675000	687	0.573845
1	51600000	51750000	688	0.686871
1	51675000	51825000	689	0.245917
1	51750000	51900000	690	-0.0040301
1	51825000	51975000	691	0.580967
1	51900000	52050000	692	0.103896
1	51975000	52125000	693	-0.508256
1	52050000	52200000	694	-0.337024	ENSSSCG00000004269
1	52125000	52275000	695	0.330771	ENSSSCG00000004269
1	52200000	52350000	696	0.946589	ENSSSCG00000004269
1	52275000	52425000	697	0.663397	ENSSSCG00000004269
1	52350000	52500000	698	0.489147
1	52425000	52575000	699	0.465131
1	52500000	52650000	700	0.341372
1	52575000	52725000	701	0.19124
1	52650000	52800000	702	-1.1759
1	52725000	52875000	703	0.339044
1	52800000	52950000	704	0.960569
1	52875000	53025000	705	0.598049
1	52950000	53100000	706	0.263153
1	53025000	53175000	707	0.577682
1	53100000	53250000	708	0.946941
1	53175000	53325000	709	1.19488
1	53250000	53400000	710	0.686987
1	53325000	53475000	711	0.531444
1	53400000	53550000	712	0.357137
1	53475000	53625000	713	0.177856
1	53550000	53700000	714	0.411574
1	53625000	53775000	715	0.663717
1	53700000	53850000	716	0.877991
1	53775000	53925000	717	0.123065
1	53850000	54000000	718	0.489841
1	53925000	54075000	719	0.389639
1	54000000	54150000	720	0.469234
1	54075000	54225000	721	0.499299
1	54150000	54300000	722	0.0783013
1	54225000	54375000	723	-0.119671
1	54300000	54450000	724	-0.781616
1	54375000	54525000	725	0.688676
1	54450000	54600000	726	-0.132826
1	54525000	54675000	727	-1.47507
1	54600000	54750000	728	0.26365
1	54675000	54825000	729	0.424044
1	54750000	54900000	730	0.525004
1	54825000	54975000	731	0.378334
1	54900000	55050000	732	0.285959	ENSSSCG00000029872
1	54975000	55125000	733	0.113245	ENSSSCG00000029872
1	55050000	55200000	734	-0.142207
1	55125000	55275000	735	-0.244951
1	55200000	55350000	736	-0.468331	BAI3
1	55275000	55425000	737	-0.544118	BAI3
1	55350000	55500000	738	-0.507431	BAI3
1	55425000	55575000	739	-0.722372	BAI3
1	55500000	55650000	740	-0.58892	BAI3
1	55575000	55725000	741	-0.433291	BAI3
1	55650000	55800000	742	-0.476364	BAI3
1	55725000	55875000	743	-0.158708	BAI3
1	55800000	55950000	744	0.337027
1	55875000	56025000	745	0.156625
1	55950000	56100000	746	-0.357925	LMBRD1
1	56025000	56175000	747	-0.326711	LMBRD1
1	56100000	56250000	748	-0.307682	LMBRD1,COL19A1
1	56175000	56325000	749	-0.36757	COL19A1
1	56250000	56400000	750	-0.545162	COL19A1
1	56325000	56475000	751	-0.384313	COL19A1
1	56400000	56550000	752	-0.138378	COL19A1
1	56475000	56625000	753	-0.394048	COL19A1
1	56550000	56700000	754	-1.0306	COL19A1,COL9A1
1	56625000	56775000	755	-0.535056	COL9A1
1	56700000	56850000	756	-0.719245	COL9A1
1	56775000	56925000	757	-0.9278	FAM135A
1	56850000	57000000	758	-0.712881	FAM135A,C6orf57
1	56925000	57075000	759	-0.729671	FAM135A,C6orf57,SMAP1
1	57000000	57150000	760	-0.732302	C6orf57,SMAP1
1	57075000	57225000	761	-0.558525	SMAP1
1	57150000	57300000	762	-0.572386	SMAP1,B3GAT2
1	57225000	57375000	763	-0.69572	SMAP1,B3GAT2
1	57300000	57450000	764	-0.0836672	B3GAT2
1	57375000	57525000	765	0.302756	B3GAT2
1	57450000	57600000	766	-0.0425173
1	57525000	57675000	767	-0.308188	OGFRL1
1	57600000	57750000	768	-0.516379	OGFRL1
1	57675000	57825000	769	-0.730873
1	57750000	57900000	770	-0.129527
1	57825000	57975000	771	0.0968722
1	57900000	58050000	772	0.0265603
1	57975000	58125000	773	-0.0317991
1	58050000	58200000	774	-0.158366
1	58125000	58275000	775	0.0408487
1	58200000	58350000	776	0.0666611	RIMS1
1	58275000	58425000	777	0.0506845	RIMS1
1	58350000	58500000	778	-0.0476191	RIMS1
1	58425000	58575000	779	-0.0995406	RIMS1
1	58500000	58650000	780	0.293853	RIMS1
1	58575000	58725000	781	0.321703	RIMS1
1	58650000	58800000	782	0.342865
1	58725000	58875000	783	0.263308
1	58800000	58950000	784	-0.654231
1	58875000	59025000	785	-0.2844
1	58950000	59100000	786	-0.381844
1	59025000	59175000	787	-0.978656	KCNQ5,KCNQ5,KCNQ5
1	59100000	59250000	788	-0.676695	KCNQ5,KCNQ5,KCNQ5
1	59175000	59325000	789	-0.571468	KCNQ5,KCNQ5,KCNQ5,ENSSSCG00000004282,DPPA5
1	59250000	59400000	790	-0.416437	KCNQ5,KCNQ5,KCNQ5,ENSSSCG00000004282,DPPA5,KHDC3L,OOEP,DDX43,CYB5R4
1	59325000	59475000	791	-0.292376	KHDC3L,OOEP,DDX43,CYB5R4,ENSSSCG00000028526
1	59400000	59550000	792	-0.814059	DDX43,ENSSSCG00000028526
1	59475000	59625000	793	-1.02388	ENSSSCG00000028526,MRAP2
1	59550000	59700000	794	-0.767434	MRAP2,KIAA1009
1	59625000	59775000	795	-0.155704	MRAP2,KIAA1009
1	59700000	59850000	796	0.117289	KIAA1009
1	59775000	59925000	797	-0.292655
1	59850000	60000000	798	-0.95945
1	59925000	60075000	799	-1.10716
1	60000000	60150000	800	-1.24112
1	60075000	60225000	801	-1.1519	TBX18
1	60150000	60300000	802	-0.873935	TBX18
1	60225000	60375000	803	-0.863273
1	60300000	60450000	804	-1.04096
1	60375000	60525000	805	-1.10311
1	60450000	60600000	806	-0.872409
1	60525000	60675000	807	-0.776508
1	60600000	60750000	808	-1.38697
1	60675000	60825000	809	-1.44963
1	60750000	60900000	810	-1.21546	NT5E,NT5E,SNX14
1	60825000	60975000	811	-1.19766	NT5E,NT5E,SNX14
1	60900000	61050000	812	-1.28866	SNX14,SYNCRIP
1	60975000	61125000	813	-0.825369	SNX14,SYNCRIP
1	61050000	61200000	814	-0.93966
1	61125000	61275000	815	-1.34479
1	61200000	61350000	816	-0.95348
1	61275000	61425000	817	-0.940035
1	61350000	61500000	818	-0.93683
1	61425000	61575000	819	-0.911344
1	61500000	61650000	820	-1.03838
1	61575000	61725000	821	-1.20079
1	61650000	61800000	822	-1.19503
1	61725000	61875000	823	-1.10805
1	61800000	61950000	824	-0.646424
1	61875000	62025000	825	-0.657494	ENSSSCG00000004295
1	61950000	62100000	826	-1.30736	ENSSSCG00000004295
1	62025000	62175000	827	-1.17994
1	62100000	62250000	828	-1.2493	ENSSSCG00000004296,CGA
1	62175000	62325000	829	-1.35146	ENSSSCG00000004296,CGA,ZNF292
1	62250000	62400000	830	-1.07423	CGA,ZNF292
1	62325000	62475000	831	-0.633167	ZNF292,GJB7,ENSSSCG00000004300,C6orf163
1	62400000	62550000	832	-0.687793	ZNF292,GJB7,ENSSSCG00000004300,C6orf163,ENSSSCG00000004302
1	62475000	62625000	833	-0.931945	C6orf163,ENSSSCG00000004302,SLC35A1,ENSSSCG00000004303
1	62550000	62700000	834	-0.494447	SLC35A1,ENSSSCG00000004303,RARS2,ORC3
1	62625000	62775000	835	-0.468558	ENSSSCG00000004303,RARS2,ORC3
1	62700000	62850000	836	-1.32452	ORC3,AKIRIN2
1	62775000	62925000	837	-0.789231	ORC3,AKIRIN2
1	62850000	63000000	838	-0.568595
1	62925000	63075000	839	-0.691246
1	63000000	63150000	840	-0.687988	SPACA1
1	63075000	63225000	841	-0.540207	SPACA1,CNR1
1	63150000	63300000	842	-0.677705	CNR1
1	63225000	63375000	843	-0.690063
1	63300000	63450000	844	-0.680125	ENSSSCG00000029003
1	63375000	63525000	845	-0.501426	ENSSSCG00000029003
1	63450000	63600000	846	-0.0986184	ENSSSCG00000025426
1	63525000	63675000	847	0.156496	ENSSSCG00000025426
1	63600000	63750000	848	0.0330298	ENSSSCG00000025426,ENSSSCG00000004311
1	63675000	63825000	849	-0.231232	ENSSSCG00000025426,ENSSSCG00000004311,SRSF12
1	63750000	63900000	850	0.475511	ENSSSCG00000004311,SRSF12,PNRC1
1	63825000	63975000	851	0.0508673	PNRC1,PM20D2
1	63900000	64050000	852	-0.467082	PM20D2,GABRR1
1	63975000	64125000	853	-0.534628	PM20D2,GABRR1,GABRR2,UBE2J1
1	64050000	64200000	854	-0.498482	GABRR2,UBE2J1,RRAGD
1	64125000	64275000	855	-0.156913	UBE2J1,RRAGD
1	64200000	64350000	856	-1.32566
1	64275000	64425000	857	-1.13646
1	64350000	64500000	858	-1.13914	ANKRD6,ANKRD6
1	64425000	64575000	859	-1.13662	ANKRD6,ANKRD6,LYRM2
1	64500000	64650000	860	-0.584218	ANKRD6,ANKRD6,LYRM2,ENSSSCG00000004328
1	64575000	64725000	861	0.489952	ENSSSCG00000004328,ENSSSCG00000030625,ENSSSCG00000004327,ENSSSCG00000004329
1	64650000	64800000	862	-0.506275	ENSSSCG00000004328,ENSSSCG00000030625,ENSSSCG00000004327,ENSSSCG00000004329,CH242-196P17.1
1	64725000	64875000	863	-0.813183	ENSSSCG00000030625,ENSSSCG00000004329,CH242-196P17.1,GJA10
1	64800000	64950000	864	-1.30236	CH242-196P17.1,GJA10,BACH2,BACH2
1	64875000	65025000	865	-1.23372	BACH2,BACH2
1	64950000	65100000	866	-1.20339	BACH2,BACH2
1	65025000	65175000	867	-1.30265	BACH2,BACH2
1	65100000	65250000	868	-1.45146	BACH2,BACH2
1	65175000	65325000	869	-1.47269	BACH2,BACH2
1	65250000	65400000	870	-1.60418
1	65325000	65475000	871	-1.54074
1	65400000	65550000	872	-1.46238
1	65475000	65625000	873	-1.32116
1	65550000	65700000	874	-1.24729
1	65625000	65775000	875
1	65700000	65850000	876	0.718936
1	65775000	65925000	877	0.369183
1	65850000	66000000	878	0.316038
1	65925000	66075000	879	0.577156
1	66000000	66150000	880	0.427213
1	66075000	66225000	881	0.0761859
1	66150000	66300000	882	-0.0462791
1	66225000	66375000	883	-1.05237
1	66300000	66450000	884	-1.39144
1	66375000	66525000	885	-1.32322
1	66450000	66600000	886	-0.171802
1	66525000	66675000	887	-0.0654457
1	66600000	66750000	888	-0.11236
1	66675000	66825000	889	-0.381073
1	66750000	66900000	890	-1.13281
1	66825000	66975000	891	-0.742563
1	66900000	67050000	892	-0.436214
1	66975000	67125000	893	-0.402619
1	67050000	67200000	894	-0.394177
1	67125000	67275000	895	-0.328786
1	67200000	67350000	896	-1.60398
1	67275000	67425000	897	-1.10696
1	67350000	67500000	898	0.397116
1	67425000	67575000	899	0.424827
1	67500000	67650000	900	0.483623
1	67575000	67725000	901	0.530998
1	67650000	67800000	902	0.467273
1	67725000	67875000	903	-0.576334
1	67800000	67950000	904	-0.625009
1	67875000	68025000	905	-0.825494
1	67950000	68100000	906	-0.876314
1	68025000	68175000	907	-0.929956
1	68100000	68250000	908	-1.13944
1	68175000	68325000	909	-0.445752	EPHA7
1	68250000	68400000	910	-0.221565	EPHA7
1	68325000	68475000	911	-1.06684	EPHA7
1	68400000	68550000	912	-1.50612	EPHA7
1	68475000	68625000	913	-1.35024
1	68550000	68700000	914
1	68625000	68775000	915
1	68700000	68850000	916
1	68775000	68925000	917	-0.578682
1	68850000	69000000	918	-0.380604
1	68925000	69075000	919	-0.622443
1	69000000	69150000	920	-0.379086
1	69075000	69225000	921	0.105959
1	69150000	69300000	922	0.371441
1	69225000	69375000	923	0.207864
1	69300000	69450000	924	0.118102
1	69375000	69525000	925	-1.44166
1	69450000	69600000	926	-1.46989
1	69525000	69675000	927	-1.45112
1	69600000	69750000	928	-1.36637
1	69675000	69825000	929	-0.594925
1	69750000	69900000	930	-0.398297
1	69825000	69975000	931	-1.1468
1	69900000	70050000	932	-1.00872
1	69975000	70125000	933	-0.853003
1	70050000	70200000	934	-1.32
1	70125000	70275000	935	-1.3548
1	70200000	70350000	936	-1.32568
1	70275000	70425000	937	-0.0319102
1	70350000	70500000	938	0.584895
1	70425000	70575000	939	0.591993
1	70500000	70650000	940	0.146843
1	70575000	70725000	941	-0.128492
1	70650000	70800000	942	-0.336344
1	70725000	70875000	943	-1.74857
1	70800000	70950000	944	-0.674111
1	70875000	71025000	945	-1.08862
1	70950000	71100000	946	-1.49624	MANEA
1	71025000	71175000	947	-1.49047	MANEA
1	71100000	71250000	948	0.49335
1	71175000	71325000	949	0.899515
1	71250000	71400000	950	-0.147941
1	71325000	71475000	951	-0.903133
1	71400000	71550000	952	-1.43868
1	71475000	71625000	953	-1.73431
1	71550000	71700000	954	-1.54586
1	71625000	71775000	955	-0.727058
1	71700000	71850000	956	-0.510105	FUT9
1	71775000	71925000	957	-0.840443	FUT9
1	71850000	72000000	958	-1.17728
1	71925000	72075000	959	-1.24089	ENSSSCG00000004339,FHL5
1	72000000	72150000	960	-1.44566	ENSSSCG00000004339,FHL5
1	72075000	72225000	961	-1.15411	FHL5
1	72150000	72300000	962	-0.916422	GPR63
1	72225000	72375000	963	-0.869033	GPR63
1	72300000	72450000	964	-0.981035	NDUFAF4,NDUFAF4,ENSSSCG00000028811
1	72375000	72525000	965	-0.655479	NDUFAF4,NDUFAF4,ENSSSCG00000028811
1	72450000	72600000	966	-0.343986	ENSSSCG00000028811
1	72525000	72675000	967	-0.223327	ENSSSCG00000028811,ENSSSCG00000027002,ENSSSCG00000004343
1	72600000	72750000	968	-0.688389	ENSSSCG00000027002,ENSSSCG00000004343,ENSSSCG00000004344
1	72675000	72825000	969	-0.655215	ENSSSCG00000027002,ENSSSCG00000004344
1	72750000	72900000	970	-0.383003	ENSSSCG00000004344,ENSSSCG00000004345
1	72825000	72975000	971	-0.0633986	ENSSSCG00000004344,ENSSSCG00000004345
1	72900000	73050000	972	-0.0150975
1	72975000	73125000	973	-0.402266
1	73050000	73200000	974	-0.361022
1	73125000	73275000	975	-0.393666
1	73200000	73350000	976	0.176185
1	73275000	73425000	977	-0.256322
1	73350000	73500000	978	-0.511724
1	73425000	73575000	979	-2.54513
1	73500000	73650000	980	-2.77961
1	73575000	73725000	981	-2.9232
1	73650000	73800000	982
1	73725000	73875000	983
1	73800000	73950000	984	-0.790428
1	73875000	74025000	985	-0.407181
1	73950000	74100000	986	0.699246
1	74025000	74175000	987	0.953986
1	74100000	74250000	988
1	74175000	74325000	989	1.36795
1	74250000	74400000	990	1.37321	POU3F2
1	74325000	74475000	991	1.33344	POU3F2,FBXL4
1	74400000	74550000	992	1.07901	FBXL4
1	74475000	74625000	993	1.04596	FBXL4
1	74550000	74700000	994
1	74625000	74775000	995
1	74700000	74850000	996	0.250074
1	74775000	74925000	997	0.715196
1	74850000	75000000	998	0.71527	ENSSSCG00000004348,ENSSSCG00000004349,ENSSSCG00000023154
1	74925000	75075000	999	0.608904	ENSSSCG00000004348,ENSSSCG00000004349,ENSSSCG00000023154,ENSSSCG00000004350,USP45,USP45
1	75000000	75150000	1000	1.02399	ENSSSCG00000023154,ENSSSCG00000004350,USP45,USP45,ENSSSCG00000029638,CCNC
1	75075000	75225000	1001	1.01794	USP45,USP45,ENSSSCG00000029638,CCNC,PRDM13
1	75150000	75300000	1002	1.31038	CCNC,PRDM13
1	75225000	75375000	1003	1.22537
1	75300000	75450000	1004	1.17875
1	75375000	75525000	1005	1.30964
1	75450000	75600000	1006	0.568616	MCHR2
1	75525000	75675000	1007	0.242401	MCHR2
1	75600000	75750000	1008	0.931995
1	75675000	75825000	1009	0.873271
1	75750000	75900000	1010	-0.727589
1	75825000	75975000	1011	1.19922
1	75900000	76050000	1012	1.10737	SIM1
1	75975000	76125000	1013	0.507766	SIM1,ENSSSCG00000004358
1	76050000	76200000	1014	0.243057	SIM1,ENSSSCG00000004358
1	76125000	76275000	1015	-0.918488	ENSSSCG00000004358,ENSSSCG00000004359,ENSSSCG00000028744
1	76200000	76350000	1016	0.679471	ENSSSCG00000004359,ENSSSCG00000028744,ENSSSCG00000024589
1	76275000	76425000	1017	0.886141	ENSSSCG00000024589,ENSSSCG00000029707,ENSSSCG00000004360
1	76350000	76500000	1018	0.246029	ENSSSCG00000024589,ENSSSCG00000029707,ENSSSCG00000004360,ENSSSCG00000021300
1	76425000	76575000	1019	-0.898479	ENSSSCG00000021300
1	76500000	76650000	1020	-0.56539
1	76575000	76725000	1021	-1.26753
1	76650000	76800000	1022	-2.42353
1	76725000	76875000	1023	-0.334425
1	76800000	76950000	1024	0.267433	ENSSSCG00000029152
1	76875000	77025000	1025	0.279484	ENSSSCG00000029152
1	76950000	77100000	1026	0.952889
1	77025000	77175000	1027	0.391335	GRIK2,GRIK2,GRIK2,GRIK2,GRIK2
1	77100000	77250000	1028	0.139966	GRIK2,GRIK2,GRIK2,GRIK2,GRIK2
1	77175000	77325000	1029	-0.4411	GRIK2,GRIK2,GRIK2,GRIK2,GRIK2
1	77250000	77400000	1030	-0.242775	GRIK2,GRIK2,GRIK2,GRIK2,GRIK2
1	77325000	77475000	1031	0.427294	GRIK2,GRIK2,GRIK2,GRIK2,GRIK2
1	77400000	77550000	1032	0.214249	GRIK2,GRIK2,GRIK2,GRIK2,GRIK2
1	77475000	77625000	1033	0.445689	GRIK2,GRIK2,GRIK2,GRIK2,GRIK2
1	77550000	77700000	1034	0.801266	GRIK2,GRIK2,GRIK2,GRIK2,GRIK2
1	77625000	77775000	1035	0.77935
1	77700000	77850000	1036	0.624464
1	77775000	77925000	1037	0.580986
1	77850000	78000000	1038	0.251661
1	77925000	78075000	1039	0.740246
1	78000000	78150000	1040	0.771049
1	78075000	78225000	1041	0.600149
1	78150000	78300000	1042	-1.73759
1	78225000	78375000	1043	-1.48803
1	78300000	78450000	1044	-1.13851
1	78375000	78525000	1045	-1.27274
1	78450000	78600000	1046	0.207581
1	78525000	78675000	1047	0.661813
1	78600000	78750000	1048	1.06682
1	78675000	78825000	1049	1.09179
1	78750000	78900000	1050	1.25051
1	78825000	78975000	1051	1.32472
1	78900000	79050000	1052	1.09825
1	78975000	79125000	1053	1.2553
1	79050000	79200000	1054	1.05966
1	79125000	79275000	1055	0.565732
1	79200000	79350000	1056	0.387554
1	79275000	79425000	1057	0.427375
1	79350000	79500000	1058	0.270135
1	79425000	79575000	1059	0.628907
1	79500000	79650000	1060	0.954475
1	79575000	79725000	1061	0.927854
1	79650000	79800000	1062	1.12694
1	79725000	79875000	1063	1.38932
1	79800000	79950000	1064	1.46438
1	79875000	80025000	1065	1.26787
1	79950000	80100000	1066	0.491179
1	80025000	80175000	1067	-0.667264
1	80100000	80250000	1068	-0.897606	HACE1
1	80175000	80325000	1069	-1.32738	HACE1
1	80250000	80400000	1070	0.826347	HACE1
1	80325000	80475000	1071	1.3976	HACE1,LIN28B
1	80400000	80550000	1072	1.21704	LIN28B
1	80475000	80625000	1073	0.269829	LIN28B
1	80550000	80700000	1074	-0.216866	LIN28B,BVES,BVES
1	80625000	80775000	1075	0.552235	BVES,BVES,POPDC3
1	80700000	80850000	1076	0.863674	POPDC3,PREP
1	80775000	80925000	1077	0.508318	PREP
1	80850000	81000000	1078	0.260625	PREP
1	80925000	81075000	1079	0.727436
1	81000000	81150000	1080	1.26236
1	81075000	81225000	1081	1.27003
1	81150000	81300000	1082	1.10118
1	81225000	81375000	1083	0.196051
1	81300000	81450000	1084	0.569237
1	81375000	81525000	1085	1.11098
1	81450000	81600000	1086	0.822132	ENSSSCG00000004369
1	81525000	81675000	1087	0.645771	ENSSSCG00000004369
1	81600000	81750000	1088	0.366069	ENSSSCG00000004369
1	81675000	81825000	1089	0.468064
1	81750000	81900000	1090	0.707025
1	81825000	81975000	1091	0.679874
1	81900000	82050000	1092	0.771185	AIM1,AIM1,AIM1,AIM1,AIM1,AIM1,AIM1
1	81975000	82125000	1093	0.879984	AIM1,AIM1,AIM1,AIM1,AIM1,AIM1,AIM1,ENSSSCG00000004373,ENSSSCG00000004374
1	82050000	82200000	1094	0.823248	AIM1,AIM1,AIM1,AIM1,AIM1,AIM1,AIM1,ENSSSCG00000004373,ENSSSCG00000004374
1	82125000	82275000	1095	0.704445	ENSSSCG00000004374,CD24
1	82200000	82350000	1096	0.832118	CD24
1	82275000	82425000	1097	0.818009
1	82350000	82500000	1098	0.683526
1	82425000	82575000	1099	0.687591
1	82500000	82650000	1100	0.570927
1	82575000	82725000	1101	0.539355
1	82650000	82800000	1102	0.636732
1	82725000	82875000	1103	0.524718
1	82800000	82950000	1104	0.528938	SOBP
1	82875000	83025000	1105	0.416957	SOBP
1	82950000	83100000	1106	0.399922
1	83025000	83175000	1107	0.653172	ENSSSCG00000004380,SCML4
1	83100000	83250000	1108	0.596947	ENSSSCG00000004380,SCML4
1	83175000	83325000	1109	0.629208	SEC63
1	83250000	83400000	1110	0.646341	SEC63
1	83325000	83475000	1111	0.683265	SEC63,GL
1	83400000	83550000	1112	0.695755	GL,NR2E1,NR2E1
1	83475000	83625000	1113	0.719032	NR2E1,NR2E1,SNX3
1	83550000	83700000	1114	0.777471	NR2E1,NR2E1,SNX3,ENSSSCG00000024176,ENSSSCG00000004386
1	83625000	83775000	1115	0.702073	ENSSSCG00000024176,ENSSSCG00000004386
1	83700000	83850000	1116	0.603613	ENSSSCG00000004386
1	83775000	83925000	1117	0.586903	ENSSSCG00000004386,FOXO3A
1	83850000	84000000	1118	0.606563	FOXO3A
1	83925000	84075000	1119	0.575956	FOXO3A
1	84000000	84150000	1120	0.711826	FOXO3A
1	84075000	84225000	1121	0.919851
1	84150000	84300000	1122	0.939139	ARMC2
1	84225000	84375000	1123	0.745605	ARMC2,SESN1
1	84300000	84450000	1124	0.642699	ARMC2,SESN1,ENSSSCG00000004389,ENSSSCG00000020883
1	84375000	84525000	1125	0.556428	ENSSSCG00000004389,ENSSSCG00000020883,CEP57L1,CEP57L1
1	84450000	84600000	1126	0.492315	ENSSSCG00000020883,CEP57L1,CEP57L1,ENSSSCG00000030406
1	84525000	84675000	1127	0.608925	CEP57L1,CEP57L1,ENSSSCG00000030406,ENSSSCG00000004415
1	84600000	84750000	1128	0.796036	ENSSSCG00000030406,ENSSSCG00000004415,CD164,CD164,PPIL6
1	84675000	84825000	1129	0.624511	ENSSSCG00000004415,CD164,CD164,PPIL6,SMPD2,MICAL1,ZBTB24
1	84750000	84900000	1130	0.67464	PPIL6,SMPD2,MICAL1,ZBTB24,ENSSSCG00000004410
1	84825000	84975000	1131	0.309406	ZBTB24,ENSSSCG00000004410,ENSSSCG00000020960,ENSSSCG00000028519
1	84900000	85050000	1132	0.269619	ENSSSCG00000020960,ENSSSCG00000028519,ENSSSCG00000022201
1	84975000	85125000	1133	0.313153	ENSSSCG00000028519,ENSSSCG00000022201
1	85050000	85200000	1134	0.53409
1	85125000	85275000	1135	0.705756	GPR6
1	85200000	85350000	1136	0.915223	GPR6
1	85275000	85425000	1137	0.170642
1	85350000	85500000	1138	0.440297	ENSSSCG00000004405
1	85425000	85575000	1139	0.562477	ENSSSCG00000004405
1	85500000	85650000	1140	0.638029	ENSSSCG00000004405,WASF1
1	85575000	85725000	1141	0.726741	WASF1,CDC40
1	85650000	85800000	1142	0.656896	WASF1,CDC40,METTL24
1	85725000	85875000	1143	0.651722	METTL24,DDO
1	85800000	85950000	1144	0.692368	METTL24,DDO
1	85875000	86025000	1145	0.638726	DDO
1	85950000	86100000	1146	0.790749	SLC22A16
1	86025000	86175000	1147	0.529996	SLC22A16
1	86100000	86250000	1148	0.260621	CDK19
1	86175000	86325000	1149	0.707566	CDK19,RPF2
1	86250000	86400000	1150	0.738716	RPF2,GTF3C6,GTF3C6,AMD1
1	86325000	86475000	1151	0.71616	RPF2,GTF3C6,GTF3C6,AMD1
1	86400000	86550000	1152	0.888358	AMD1
1	86475000	86625000	1153	0.913205	ENSSSCG00000025703
1	86550000	86700000	1154	0.341629	ENSSSCG00000025703,KIAA1919
1	86625000	86775000	1155	0.387918	ENSSSCG00000025703,KIAA1919,ENSSSCG00000004417
1	86700000	86850000	1156	0.528553	ENSSSCG00000004417,ENSSSCG00000004418
1	86775000	86925000	1157	0.479728	ENSSSCG00000004418,ENSSSCG00000025574,ENSSSCG00000025439
1	86850000	87000000	1158	0.378177	ENSSSCG00000004418,ENSSSCG00000025574,ENSSSCG00000025439
1	86925000	87075000	1159	0.51745	ENSSSCG00000025439,TRAF3IP2
1	87000000	87150000	1160	0.741637	TRAF3IP2,FYN,FYN,FYN,FYN,FYN,FYN,FYN,FYN
1	87075000	87225000	1161	0.921328	TRAF3IP2,FYN,FYN,FYN,FYN,FYN,FYN,FYN,FYN
1	87150000	87300000	1162	0.676351	FYN,FYN,FYN,FYN,FYN,FYN,FYN,FYN
1	87225000	87375000	1163	0.684723	FYN,FYN,FYN,FYN,FYN,FYN,FYN,FYN
1	87300000	87450000	1164	0.575181	FYN,FYN,FYN,FYN,FYN,FYN,FYN,FYN
1	87375000	87525000	1165	0.488939	FYN,FYN,FYN,FYN,FYN,FYN,FYN,FYN
1	87450000	87600000	1166	0.291821
1	87525000	87675000	1167	0.502677	WISP3
1	87600000	87750000	1168	0.595676	WISP3,TUBE1,FAM229B,ENSSSCG00000004425
1	87675000	87825000	1169	0.453697	WISP3,TUBE1,FAM229B,ENSSSCG00000004425,ENSSSCG00000004428
1	87750000	87900000	1170	0.478221	ENSSSCG00000004425,ENSSSCG00000004428
1	87825000	87975000	1171		ENSSSCG00000004428
1	87900000	88050000	1172		ENSSSCG00000004428
1	87975000	88125000	1173	0.366944	ENSSSCG00000004428,ENSSSCG00000004427
1	88050000	88200000	1174	0.357685	ENSSSCG00000004427,RFPL4B,RFPL4B
1	88125000	88275000	1175	0.661743	RFPL4B,RFPL4B
1	88200000	88350000	1176	0.975287
1	88275000	88425000	1177	0.281353
1	88350000	88500000	1178	-0.342987
1	88425000	88575000	1179	-0.549804
1	88500000	88650000	1180	-0.496663
1	88575000	88725000	1181	-0.50736
1	88650000	88800000	1182	-0.528739
1	88725000	88875000	1183	0.256424
1	88800000	88950000	1184	0.587512
1	88875000	89025000	1185	0.926051
1	88950000	89100000	1186	1.17143
1	89025000	89175000	1187	1.01724
1	89100000	89250000	1188	-0.681674
1	89175000	89325000	1189	-0.260662
1	89250000	89400000	1190	0.334722
1	89325000	89475000	1191	0.113655
1	89400000	89550000	1192	-0.034455
1	89475000	89625000	1193	0.0700492
1	89550000	89700000	1194	-0.46633
1	89625000	89775000	1195	-0.396417
1	89700000	89850000	1196	0.568756
1	89775000	89925000	1197	0.680083	MARCKS
1	89850000	90000000	1198	0.690924	MARCKS,HDAC2
1	89925000	90075000	1199	0.691653	HDAC2,HS3ST5
1	90000000	90150000	1200	0.511027	HS3ST5
1	90075000	90225000	1201	0.507286
1	90150000	90300000	1202	0.708552
1	90225000	90375000	1203	0.586591
1	90300000	90450000	1204	-0.399174
1	90375000	90525000	1205	0.0758934
1	90450000	90600000	1206	0.643654
1	90525000	90675000	1207	0.77653
1	90600000	90750000	1208	0.787643
1	90675000	90825000	1209	0.96681
1	90750000	90900000	1210	1.09899
1	90825000	90975000	1211	1.16782
1	90900000	91050000	1212	1.05575
1	90975000	91125000	1213	0.577243
1	91050000	91200000	1214	0.902196
1	91125000	91275000	1215	0.91921
1	91200000	91350000	1216	0.246949
1	91275000	91425000	1217	-0.350884
1	91350000	91500000	1218	-0.435937
1	91425000	91575000	1219	-0.346147
1	91500000	91650000	1220	-0.0708396
1	91575000	91725000	1221	0.110206	FRK
1	91650000	91800000	1222	-0.0258284	FRK
1	91725000	91875000	1223	-0.19769	FRK,NT5DC1,NT5DC1
1	91800000	91950000	1224	-0.347249	FRK,NT5DC1,NT5DC1,COL10A1
1	91875000	92025000	1225	0.334001	NT5DC1,NT5DC1,COL10A1,TSPYL4,TSPYL1
1	91950000	92100000	1226	0.642437	NT5DC1,NT5DC1,TSPYL4,TSPYL1
1	92025000	92175000	1227	0.406035	TSPYL1
1	92100000	92250000	1228	-0.237911	DSE
1	92175000	92325000	1229	-0.732407	DSE
1	92250000	92400000	1230	-0.650053	DSE,FAM26F,FAM26F,FAM26D,RWDD1
1	92325000	92475000	1231	-0.302779	FAM26F,FAM26F,FAM26D,RWDD1
1	92400000	92550000	1232	-0.218802	RWDD1,ENSSSCG00000025656
1	92475000	92625000	1233	-0.344605	ENSSSCG00000025656
1	92550000	92700000	1234	-0.253981	LGSN,RIPPLY2
1	92625000	92775000	1235	-0.204314	LGSN,RIPPLY2
1	92700000	92850000	1236	-0.189615	SNAP91
1	92775000	92925000	1237	-0.111826	SNAP91
1	92850000	93000000	1238	0.119704	SNAP91,PRSS35
1	92925000	93075000	1239	0.395042	SNAP91,PRSS35
1	93000000	93150000	1240	1.0373	ME1
1	93075000	93225000	1241	0.762437	ME1
1	93150000	93300000	1242	0.0170068	ME1,RWDD2A,PGM3,DOPEY1,DOPEY1,DOPEY1
1	93225000	93375000	1243	-0.106532	ME1,RWDD2A,PGM3,DOPEY1,DOPEY1,DOPEY1
1	93300000	93450000	1244	-0.0539483	DOPEY1,DOPEY1,DOPEY1,ENSSSCG00000026346
1	93375000	93525000	1245	-0.130889	DOPEY1,DOPEY1,DOPEY1,ENSSSCG00000026346,UBE3D
1	93450000	93600000	1246	-0.157141	ENSSSCG00000026346,UBE3D
1	93525000	93675000	1247	-0.116893	UBE3D
1	93600000	93750000	1248
1	93675000	93825000	1249
1	93750000	93900000	1250
1	93825000	93975000	1251
1	93900000	94050000	1252	-0.165798
1	93975000	94125000	1253	-0.369409
1	94050000	94200000	1254	-0.101884
1	94125000	94275000	1255	0.877593
1	94200000	94350000	1256	1.22263
1	94275000	94425000	1257	1.02629	TPBG
1	94350000	94500000	1258	0.513703	TPBG
1	94425000	94575000	1259	0.555589	IBTK
1	94500000	94650000	1260	0.687618	IBTK
1	94575000	94725000	1261	0.531842	IBTK
1	94650000	94800000	1262	-0.0894692
1	94725000	94875000	1263	-0.189285
1	94800000	94950000	1264	-0.489478
1	94875000	95025000	1265	-0.280765
1	94950000	95100000	1266	-0.114331
1	95025000	95175000	1267	0.0732423	FAM46A
1	95100000	95250000	1268	0.0378433	FAM46A
1	95175000	95325000	1269	0.163609
1	95250000	95400000	1270	-0.0277758
1	95325000	95475000	1271	0.00944956
1	95400000	95550000	1272	0.0919487
1	95475000	95625000	1273	-0.504952
1	95550000	95700000	1274	-0.514313
1	95625000	95775000	1275	0.181735
1	95700000	95850000	1276	0.0941184
1	95775000	95925000	1277	0.18328
1	95850000	96000000	1278	-0.00783473
1	95925000	96075000	1279	-0.94302
1	96000000	96150000	1280	-1.31838
1	96075000	96225000	1281	-0.910195
1	96150000	96300000	1282	-1.25214
1	96225000	96375000	1283	-2.20661	ENSSSCG00000022379
1	96300000	96450000	1284	-2.69733	ENSSSCG00000022379,BCKDHB
1	96375000	96525000	1285	-2.4195	BCKDHB
1	96450000	96600000	1286	-1.87537	BCKDHB
1	96525000	96675000	1287	-0.312774	BCKDHB,ENSSSCG00000004465
1	96600000	96750000	1288	0.318696	ENSSSCG00000004465
1	96675000	96825000	1289	-0.610897	ENSSSCG00000004465,TTK
1	96750000	96900000	1290	-1.08555	TTK,ENSSSCG00000028080
1	96825000	96975000	1291	-1.93851	TTK,ENSSSCG00000028080
1	96900000	97050000	1292	0.206895
1	96975000	97125000	1293	-0.119151
1	97050000	97200000	1294	0.79304	SH3BGRL2,SH3BGRL2
1	97125000	97275000	1295	1.11402	SH3BGRL2,SH3BGRL2
1	97200000	97350000	1296	0.791397	LCA5
1	97275000	97425000	1297	0.210852	LCA5
1	97350000	97500000	1298	-0.0231314	LCA5
1	97425000	97575000	1299	-0.622651
1	97500000	97650000	1300	-0.826823
1	97575000	97725000	1301	-0.701474
1	97650000	97800000	1302	-1.04455	HMGN3
1	97725000	97875000	1303	-0.407911	HMGN3
1	97800000	97950000	1304	-0.223341	ENSSSCG00000004473
1	97875000	98025000	1305	-0.318371	ENSSSCG00000004473
1	97950000	98100000	1306	-0.378108	ENSSSCG00000004473,IRAK1BP1
1	98025000	98175000	1307	-0.102426	IRAK1BP1
1	98100000	98250000	1308	0.356815
1	98175000	98325000	1309	-0.656322
1	98250000	98400000	1310	-0.888132
1	98325000	98475000	1311	-1.27079
1	98400000	98550000	1312	-0.607203
1	98475000	98625000	1313	-0.25796
1	98550000	98700000	1314	-0.40871
1	98625000	98775000	1315	-0.408378
1	98700000	98850000	1316	-0.126448
1	98775000	98925000	1317	-0.299189
1	98850000	99000000	1318	-0.0759573
1	98925000	99075000	1319	0.112756
1	99000000	99150000	1320	-0.414753
1	99075000	99225000	1321	-0.70615
1	99150000	99300000	1322	-0.911586
1	99225000	99375000	1323	-1.5905
1	99300000	99450000	1324	-1.21745
1	99375000	99525000	1325	-0.39322	HTR1B
1	99450000	99600000	1326	0.579136	HTR1B
1	99525000	99675000	1327	0.549976
1	99600000	99750000	1328	-0.367993
1	99675000	99825000	1329	-1.78666
1	99750000	99900000	1330	-2.2401
1	99825000	99975000	1331	-0.353123
1	99900000	100050000	1332	0.357054
1	99975000	100125000	1333	0.500274
1	100050000	100200000	1334	0.523065
1	100125000	100275000	1335	0.713669
1	100200000	100350000	1336	0.629217
1	100275000	100425000	1337	0.966593
1	100350000	100500000	1338	1.25108
1	100425000	100575000	1339	1.02251
1	100500000	100650000	1340	0.418455
1	100575000	100725000	1341	0.22039
1	100650000	100800000	1342	0.432142
1	100725000	100875000	1343	1.0174	IMPG1,IMPG1,IMPG1
1	100800000	100950000	1344	1.05367	IMPG1,IMPG1,IMPG1
1	100875000	101025000	1345	0.746548	IMPG1,IMPG1,IMPG1,MYO6
1	100950000	101100000	1346	0.648126	IMPG1,IMPG1,IMPG1,MYO6
1	101025000	101175000	1347	0.576194	MYO6,SENP6
1	101100000	101250000	1348	0.900536	SENP6,ENSSSCG00000028780
1	101175000	101325000	1349	0.839235	SENP6,ENSSSCG00000028780
1	101250000	101400000	1350	0.432087	ENSSSCG00000028780
1	101325000	101475000	1351	0.229484
1	101400000	101550000	1352	0.799566
1	101475000	101625000	1353	1.36777	FILIP1
1	101550000	101700000	1354	1.0887	FILIP1,COL12A1
1	101625000	101775000	1355	0.241905	FILIP1,COL12A1,ENSSSCG00000004484
1	101700000	101850000	1356	-0.82009	ENSSSCG00000004484,COX7A2
1	101775000	101925000	1357	0.74075	ENSSSCG00000004484,COX7A2
1	101850000	102000000	1358	-0.668434	ENSSSCG00000004484
1	101925000	102075000	1359	-2.78755
1	102000000	102150000	1360	-2.60374
1	102075000	102225000	1361	-1.73955
1	102150000	102300000	1362	-0.0635601
1	102225000	102375000	1363	0.187685
1	102300000	102450000	1364	0.322772
1	102375000	102525000	1365	1.06462
1	102450000	102600000	1366	0.712788
1	102525000	102675000	1367	0.635964
1	102600000	102750000	1368	1.238
1	102675000	102825000	1369	1.2946
1	102750000	102900000	1370	-1.67964
1	102825000	102975000	1371	-1.47502
1	102900000	103050000	1372	-1.06293
1	102975000	103125000	1373	-1.17913
1	103050000	103200000	1374	-1.00631	CD109,CD109,CD109
1	103125000	103275000	1375	-0.128085	CD109,CD109,CD109
1	103200000	103350000	1376	-0.151614	CD109,CD109,CD109,SLC17A5
1	103275000	103425000	1377	-0.471596	CD109,CD109,CD109,SLC17A5
1	103350000	103500000	1378	-0.466679	SLC17A5,EF1ALPHA
1	103425000	103575000	1379	-0.0118475	EF1ALPHA,MTO1,MTO1,MB21D1
1	103500000	103650000	1380	0.800572	MTO1,MTO1,MB21D1
1	103575000	103725000	1381	0.963574
1	103650000	103800000	1382	0.812537
1	103725000	103875000	1383	0.250543
1	103800000	103950000	1384	-0.237781	ENSSSCG00000025743
1	103875000	104025000	1385	-0.0339663	ENSSSCG00000025743
1	103950000	104100000	1386	0.691121
1	104025000	104175000	1387	-0.195675
1	104100000	104250000	1388	-0.0922781
1	104175000	104325000	1389	0.648093
1	104250000	104400000	1390	1.33745
1	104325000	104475000	1391	-2.10903	SETBP1
1	104400000	104550000	1392	-2.29804	SETBP1
1	104475000	104625000	1393	-2.49272	SETBP1
1	104550000	104700000	1394	-2.0244
1	104625000	104775000	1395	-2.27804
1	104700000	104850000	1396	-2.67094
1	104775000	104925000	1397	1.0084
1	104850000	105000000	1398	0.680896
1	104925000	105075000	1399	0.782928
1	105000000	105150000	1400	0.941963
1	105075000	105225000	1401	0.260406
1	105150000	105300000	1402	-0.495033
1	105225000	105375000	1403	-1.50268	SLC14A2
1	105300000	105450000	1404	-1.07653	SLC14A2,SLC14A1
1	105375000	105525000	1405	-1.15022	SLC14A2,SLC14A1
1	105450000	105600000	1406	-1.27907	SIGLEC15,ENSSSCG00000004494,ENSSSCG00000004494
1	105525000	105675000	1407	-0.905857	SIGLEC15,ENSSSCG00000004494,ENSSSCG00000004494
1	105600000	105750000	1408	-1.13786	ENSSSCG00000021072
1	105675000	105825000	1409	-1.56738	ENSSSCG00000021072,ENSSSCG00000021219,PSTPIP2
1	105750000	105900000	1410	-1.33837	ENSSSCG00000021072,ENSSSCG00000021219,PSTPIP2
1	105825000	105975000	1411	-0.0391884	PSTPIP2,HAUS1,ATP5A1
1	105900000	106050000	1412	-0.154464	HAUS1,ATP5A1,C18orf25
1	105975000	106125000	1413	-2.71234	C18orf25
1	106050000	106200000	1414	-2.79626	C18orf25
1	106125000	106275000	1415	-2.21843	ENSSSCG00000004501,RNF165,RNF165
1	106200000	106350000	1416	-2.03674	ENSSSCG00000004501,RNF165,RNF165,ENSSSCG00000004503,ENSSSCG00000004503,ENSSSCG00000004503
1	106275000	106425000	1417	-2.02492	RNF165,RNF165,ENSSSCG00000004503,ENSSSCG00000004503,ENSSSCG00000004503
1	106350000	106500000	1418	-0.663682	ENSSSCG00000004503,ENSSSCG00000004503,ENSSSCG00000004503
1	106425000	106575000	1419	-0.940934	ENSSSCG00000004503,ENSSSCG00000004503,ENSSSCG00000004503
1	106500000	106650000	1420	-1.924	ENSSSCG00000004503,ENSSSCG00000004503,ENSSSCG00000004503
1	106575000	106725000	1421	0.408702
1	106650000	106800000	1422	0.958303
1	106725000	106875000	1423	0.936434
1	106800000	106950000	1424	0.428538	SMAD2
1	106875000	107025000	1425	0.443056	SMAD2
1	106950000	107100000	1426	-0.28228	SMAD2,ZBTB7C
1	107025000	107175000	1427	-0.556629	ZBTB7C
1	107100000	107250000	1428	0.151047	ZBTB7C
1	107175000	107325000	1429	0.10008
1	107250000	107400000	1430	-0.143201
1	107325000	107475000	1431	0.105117
1	107400000	107550000	1432	-0.0991336
1	107475000	107625000	1433	-0.0713236
1	107550000	107700000	1434	0.18171	CTIF
1	107625000	107775000	1435	0.099403	CTIF
1	107700000	107850000	1436	0.313643	CTIF
1	107775000	107925000	1437	0.158389	CTIF
1	107850000	108000000	1438	0.396825	CTIF
1	107925000	108075000	1439	0.85162	CTIF
1	108000000	108150000	1440	0.843733	CTIF,SMAD7
1	108075000	108225000	1441	0.364189	SMAD7,ENSSSCG00000004508
1	108150000	108300000	1442	-0.0884801	ENSSSCG00000004508
1	108225000	108375000	1443	-0.462938	ENSSSCG00000004508
1	108300000	108450000	1444	-1.30409	ENSSSCG00000004508,RPL17
1	108375000	108525000	1445	-0.662264	RPL17,ENSSSCG00000027951
1	108450000	108600000	1446	-0.35295	RPL17,ENSSSCG00000027951,ENSSSCG00000025083,ENSSSCG00000030463
1	108525000	108675000	1447	-0.587691	ENSSSCG00000025083,ENSSSCG00000030463,LIPG,LIPG,LIPG,LIPG
1	108600000	108750000	1448	0.213465	ENSSSCG00000025083,LIPG,LIPG,LIPG,LIPG
1	108675000	108825000	1449	0.160717
1	108750000	108900000	1450	-0.843159	ACAA2
1	108825000	108975000	1451	-0.869403	ACAA2
1	108900000	109050000	1452	-0.490141	MYO5B
1	108975000	109125000	1453	-0.39614	MYO5B,ENSSSCG00000025161
1	109050000	109200000	1454	-0.406505	MYO5B,ENSSSCG00000025161
1	109125000	109275000	1455	-0.647682	MYO5B
1	109200000	109350000	1456	-0.296608	MYO5B
1	109275000	109425000	1457	-0.104428	MYO5B,ENSSSCG00000004513
1	109350000	109500000	1458	-0.132911	ENSSSCG00000004513
1	109425000	109575000	1459	-1.44152	ENSSSCG00000004515,ENSSSCG00000027690
1	109500000	109650000	1460	-1.25856	ENSSSCG00000004515,ENSSSCG00000027690,MBD1,CXXC1
1	109575000	109725000	1461	-1.09678	ENSSSCG00000027690,MBD1,CXXC1,SKA1
1	109650000	109800000	1462	-1.35198	SKA1
1	109725000	109875000	1463	-1.06981	SKA1
1	109800000	109950000	1464	-1.21452
1	109875000	110025000	1465	-2.23657
1	109950000	110100000	1466	-2.19325	MAPK4,MAPK4,MAPK4
1	110025000	110175000	1467	-1.69925	MAPK4,MAPK4,MAPK4
1	110100000	110250000	1468	-1.67019	MAPK4,MAPK4,MAPK4,MRO
1	110175000	110325000	1469	-1.88646	MRO
1	110250000	110400000	1470	-1.91005	MRO,ME2
1	110325000	110475000	1471	-1.94575	ME2,ELAC1
1	110400000	110550000	1472	-1.84188	ME2,ELAC1,SMAD4
1	110475000	110625000	1473	-1.55689	SMAD4,MEX3C
1	110550000	110700000	1474	-1.60445	SMAD4,MEX3C
1	110625000	110775000	1475	-1.79695
1	110700000	110850000	1476	-1.89446
1	110775000	110925000	1477	-1.71198
1	110850000	111000000	1478	-1.64958
1	110925000	111075000	1479	-1.50508
1	111000000	111150000	1480	-1.4473
1	111075000	111225000	1481
1	111150000	111300000	1482	-1.77623
1	111225000	111375000	1483	-1.82741
1	111300000	111450000	1484	-1.5935
1	111375000	111525000	1485	-1.31124
1	111450000	111600000	1486	-1.14115
1	111525000	111675000	1487	-0.409684
1	111600000	111750000	1488	-1.23708
1	111675000	111825000	1489	-1.80094
1	111750000	111900000	1490	-1.64922
1	111825000	111975000	1491	-1.28302
1	111900000	112050000	1492	-0.804751
1	111975000	112125000	1493	-0.382989
1	112050000	112200000	1494	0.027428
1	112125000	112275000	1495	0.106302
1	112200000	112350000	1496	-0.719212
1	112275000	112425000	1497	-1.1136
1	112350000	112500000	1498	-0.13241
1	112425000	112575000	1499	-0.484878
1	112500000	112650000	1500	-1.37267
1	112575000	112725000	1501	-1.14092
1	112650000	112800000	1502	-0.28853
1	112725000	112875000	1503	0.0387254
1	112800000	112950000	1504	-0.265452
1	112875000	113025000	1505	-1.5966
1	112950000	113100000	1506	-1.42871
1	113025000	113175000	1507	-0.817606
1	113100000	113250000	1508	-0.494538
1	113175000	113325000	1509	-0.54573
1	113250000	113400000	1510	-0.903064
1	113325000	113475000	1511	-0.904903
1	113400000	113550000	1512	-1.00839
1	113475000	113625000	1513	-1.22958
1	113550000	113700000	1514	-1.4297
1	113625000	113775000	1515	-1.35394
1	113700000	113850000	1516	-1.00479
1	113775000	113925000	1517	-0.943301
1	113850000	114000000	1518	-0.967064	MBD2
1	113925000	114075000	1519	-0.480163	MBD2
1	114000000	114150000	1520	-0.15299	MBD2,POLI
1	114075000	114225000	1521	0.423823	POLI,ENSSSCG00000004530,C18orf54
1	114150000	114300000	1522	0.726241	ENSSSCG00000004530,C18orf54
1	114225000	114375000	1523	0.455186
1	114300000	114450000	1524	0.461557
1	114375000	114525000	1525	-0.86342	ENSSSCG00000004532
1	114450000	114600000	1526	-1.16293	ENSSSCG00000004532
1	114525000	114675000	1527	-1.01889
1	114600000	114750000	1528	-1.09704	RAB27B
1	114675000	114825000	1529	-1.2901	RAB27B,CCDC68
1	114750000	114900000	1530	-1.54783	RAB27B,CCDC68
1	114825000	114975000	1531	-1.12103
1	114900000	115050000	1532	0.575336
1	114975000	115125000	1533	1.34478	TCF4,TCF4,TCF4
1	115050000	115200000	1534	1.27227	TCF4,TCF4,TCF4
1	115125000	115275000	1535	1.1167	TCF4,TCF4,TCF4
1	115200000	115350000	1536	1.40732	TCF4,TCF4,TCF4
1	115275000	115425000	1537	1.48351
1	115350000	115500000	1538	1.36864
1	115425000	115575000	1539	-0.25381
1	115500000	115650000	1540	0.356174
1	115575000	115725000	1541
1	115650000	115800000	1542
1	115725000	115875000	1543
1	115800000	115950000	1544
1	115875000	116025000	1545	-1.40172
1	115950000	116100000	1546	-1.80854
1	116025000	116175000	1547	0.0701926
1	116100000	116250000	1548	0.592659
1	116175000	116325000	1549	0.553868
1	116250000	116400000	1550	0.756144
1	116325000	116475000	1551	0.920856
1	116400000	116550000	1552
1	116475000	116625000	1553
1	116550000	116700000	1554	-2.08086
1	116625000	116775000	1555	0.052347	TXNL1
1	116700000	116850000	1556	0.481111	TXNL1,WDR7
1	116775000	116925000	1557	0.688313	WDR7
1	116850000	117000000	1558	0.971151	WDR7,ENSSSCG00000029836
1	116925000	117075000	1559	0.932302	ENSSSCG00000029836
1	117000000	117150000	1560	-0.832131	ENSSSCG00000029836
1	117075000	117225000	1561	-0.625263
1	117150000	117300000	1562	-0.382136	ONECUT2
1	117225000	117375000	1563	-1.23299	ONECUT2,ENSSSCG00000004539
1	117300000	117450000	1564	0.324726	ENSSSCG00000004539
1	117375000	117525000	1565	0.590065	FECH,NARS
1	117450000	117600000	1566	-2.42782	FECH,NARS
1	117525000	117675000	1567	-2.19462	MTFMT,MTFMT
1	117600000	117750000	1568	-0.528018	MTFMT,MTFMT,ENSSSCG00000004544
1	117675000	117825000	1569	0.595049	ENSSSCG00000004544,ANKDD1A
1	117750000	117900000	1570	1.04665	ANKDD1A,SUMO1
1	117825000	117975000	1571	1.09333	ANKDD1A,SUMO1,ENSSSCG00000026645
1	117900000	118050000	1572	0.851839	ENSSSCG00000026645,PLEKHO2,PIF1,ENSSSCG00000020916
1	117975000	118125000	1573	0.588967	PLEKHO2,PIF1,ENSSSCG00000020916,RBPMS2
1	118050000	118200000	1574	-0.367051	ENSSSCG00000020916,RBPMS2,OAZ2,ZNF609
1	118125000	118275000	1575	-0.430552	RBPMS2,OAZ2,ZNF609
1	118200000	118350000	1576	0.254487	ZNF609
1	118275000	118425000	1577	0.695079	ZNF609,TRIP4
1	118350000	118500000	1578	0.578053	ZNF609,TRIP4,ENSSSCG00000004554
1	118425000	118575000	1579	0.168974	TRIP4,ENSSSCG00000004554
1	118500000	118650000	1580	0.0238237	TRIP4,ENSSSCG00000004554,ENSSSCG00000022697,ENSSSCG00000004555,ENSSSCG00000004555
1	118575000	118725000	1581	0.562293	ENSSSCG00000022697,ENSSSCG00000004555,ENSSSCG00000004555,ENSSSCG00000004558
1	118650000	118800000	1582	0.884324	ENSSSCG00000004558
1	118725000	118875000	1583	0.921727	ENSSSCG00000004558,ENSSSCG00000004557,ENSSSCG00000004556
1	118800000	118950000	1584	0.612649	ENSSSCG00000004557,ENSSSCG00000004556,ENSSSCG00000004560
1	118875000	119025000	1585	0.206795	ENSSSCG00000004560,ENSSSCG00000021588
1	118950000	119100000	1586	0.219608	ENSSSCG00000004560,ENSSSCG00000021588
1	119025000	119175000	1587	0.448573	ENSSSCG00000021588
1	119100000	119250000	1588
1	119175000	119325000	1589
1	119250000	119400000	1590
1	119325000	119475000	1591		HERC1
1	119400000	119550000	1592		HERC1
1	119475000	119625000	1593		HERC1,ENSSSCG00000028737,USP3
1	119550000	119700000	1594	-0.718857	HERC1,ENSSSCG00000028737,USP3,ENSSSCG00000029654
1	119625000	119775000	1595	-0.846228	ENSSSCG00000029654
1	119700000	119850000	1596	-0.487514	ENSSSCG00000029654
1	119775000	119925000	1597	0.0496217	CA12
1	119850000	120000000	1598	-0.361038	CA12,APH1B,RAB8B
1	119925000	120075000	1599	-0.653205	APH1B,RAB8B
1	120000000	120150000	1600	1.01729	RAB8B,RPS27L,LACTB
1	120075000	120225000	1601	0.638074	RPS27L,LACTB,ENSSSCG00000004570
1	120150000	120300000	1602	0.818694	ENSSSCG00000004570
1	120225000	120375000	1603	1.24868	ENSSSCG00000004570
1	120300000	120450000	1604	1.16009	ENSSSCG00000024088
1	120375000	120525000	1605	0.827499	ENSSSCG00000024088,ENSSSCG00000024863,ENSSSCG00000029795
1	120450000	120600000	1606	0.258707	ENSSSCG00000024863,ENSSSCG00000029795,ENSSSCG00000004571
1	120525000	120675000	1607	0.399181	ENSSSCG00000004571,ENSSSCG00000025668
1	120600000	120750000	1608	0.820772	ENSSSCG00000025668
1	120675000	120825000	1609	0.877553
1	120750000	120900000	1610	-0.789211
1	120825000	120975000	1611	-0.398857
1	120900000	121050000	1612	0.975504
1	120975000	121125000	1613	0.530774
1	121050000	121200000	1614	-0.06841	ENSSSCG00000004572
1	121125000	121275000	1615		ENSSSCG00000004572
1	121200000	121350000	1616	0.63885
1	121275000	121425000	1617	0.902875	ENSSSCG00000004573,ENSSSCG00000030636,ENSSSCG00000024949
1	121350000	121500000	1618		ENSSSCG00000004573,ENSSSCG00000030636,ENSSSCG00000024949,ENSSSCG00000027318,ENSSSCG00000023568,ENSSSCG00000023100,ENSSSCG00000026189
1	121425000	121575000	1619	1.51529	ENSSSCG00000027318,ENSSSCG00000023568,ENSSSCG00000023100,ENSSSCG00000026189,ENSSSCG00000025747
1	121500000	121650000	1620	1.49113	ENSSSCG00000026189,ENSSSCG00000025747
1	121575000	121725000	1621	1.0652
1	121650000	121800000	1622	0.0230582
1	121725000	121875000	1623	-0.153978
1	121800000	121950000	1624	-0.357896
1	121875000	122025000	1625	-0.0985027
1	121950000	122100000	1626	0.0394206
1	122025000	122175000	1627
1	122100000	122250000	1628
1	122175000	122325000	1629	0.468155
1	122250000	122400000	1630	0.590956
1	122325000	122475000	1631	0.475153
1	122400000	122550000	1632	0.455349
1	122475000	122625000	1633	0.642889
1	122550000	122700000	1634	0.135446
1	122625000	122775000	1635	-0.178416
1	122700000	122850000	1636	-0.146051
1	122775000	122925000	1637	-0.509953
1	122850000	123000000	1638	-0.842612
1	122925000	123075000	1639	-0.333723
1	123000000	123150000	1640	-0.408366	RORA
1	123075000	123225000	1641	-0.593594	RORA
1	123150000	123300000	1642	0.0280185	RORA,NARG2,NARG2
1	123225000	123375000	1643	0.897427	RORA,NARG2,NARG2,ANXA2,ANXA2
1	123300000	123450000	1644	0.741363	NARG2,NARG2,ANXA2,ANXA2,ENSSSCG00000004579
1	123375000	123525000	1645	-0.246145	ANXA2,ANXA2,ENSSSCG00000004579
1	123450000	123600000	1646	-0.445425
1	123525000	123675000	1647	-0.047197
1	123600000	123750000	1648	-0.742319
1	123675000	123825000	1649
1	123750000	123900000	1650
1	123825000	123975000	1651	-2.04682
1	123900000	124050000	1652	-1.42595
1	123975000	124125000	1653	-1.29107
1	124050000	124200000	1654	-1.96242
1	124125000	124275000	1655	-1.91207	ENSSSCG00000004582
1	124200000	124350000	1656	-1.57312	ENSSSCG00000004582,GTF2A2
1	124275000	124425000	1657	-1.86914	ENSSSCG00000004582,GTF2A2,GCNT3
1	124350000	124500000	1658	-1.90644	GCNT3,ENSSSCG00000004585
1	124425000	124575000	1659	0.0433137	ENSSSCG00000004585,FAM81A
1	124500000	124650000	1660	0.374104	FAM81A
1	124575000	124725000	1661	0.409165	FAM81A,MYO1E
1	124650000	124800000	1662	-0.164341	MYO1E
1	124725000	124875000	1663	-0.57023	MYO1E
1	124800000	124950000	1664	-1.19776	MYO1E,CCNB2
1	124875000	125025000	1665	-1.77499	MYO1E,CCNB2,RNF111
1	124950000	125100000	1666	-1.8001	RNF111
1	125025000	125175000	1667	-1.84284	RNF111,ENSSSCG00000004592
1	125100000	125250000	1668	-1.48495	RNF111,ENSSSCG00000004592,ENSSSCG00000004590,ENSSSCG00000023625,ENSSSCG00000024131
1	125175000	125325000	1669	-0.0291724	ENSSSCG00000004590,ENSSSCG00000023625,ENSSSCG00000024131
1	125250000	125400000	1670	-0.0436325	ENSSSCG00000024131,ADAM10,ADAM10
1	125325000	125475000	1671	-0.473256	ADAM10,ADAM10,ENSSSCG00000029184,ENSSSCG00000024660,ENSSSCG00000021143,ADAM10,ADAM10
1	125400000	125550000	1672	-0.682343	ENSSSCG00000029184,ENSSSCG00000024660,ENSSSCG00000021143,ADAM10,ADAM10,ENSSSCG00000004596
1	125475000	125625000	1673	-0.970687	ADAM10,ADAM10,ENSSSCG00000004596
1	125550000	125700000	1674	-0.954732	ENSSSCG00000004596
1	125625000	125775000	1675	-0.893607	ENSSSCG00000004596
1	125700000	125850000	1676	-0.525254
1	125775000	125925000	1677	-0.0442974	AQP9
1	125850000	126000000	1678	-0.968936	AQP9
1	125925000	126075000	1679	-1.25178	AQP9
1	126000000	126150000	1680	-0.734147	ALDH1A2,ENSSSCG00000023356
1	126075000	126225000	1681	-0.498547	ALDH1A2,ENSSSCG00000023356
1	126150000	126300000	1682	-0.40819	ENSSSCG00000023356
1	126225000	126375000	1683	0.274725
1	126300000	126450000	1684	0.289467	POLR2M,MYZAP
1	126375000	126525000	1685	0.335137	POLR2M,MYZAP
1	126450000	126600000	1686	0.418894	MYZAP
1	126525000	126675000	1687	0.38196	ENSSSCG00000026445
1	126600000	126750000	1688	0.0107232	ENSSSCG00000026445
1	126675000	126825000	1689	0.075193
1	126750000	126900000	1690	0.269032
1	126825000	126975000	1691	0.55101
1	126900000	127050000	1692	-0.349503
1	126975000	127125000	1693	-0.721022
1	127050000	127200000	1694	-0.7886
1	127125000	127275000	1695	-0.678125
1	127200000	127350000	1696	-0.727349
1	127275000	127425000	1697
1	127350000	127500000	1698	-0.48108
1	127425000	127575000	1699	-0.676838
1	127500000	127650000	1700	-0.658229	ZNF280D
1	127575000	127725000	1701	-0.628376	ZNF280D
1	127650000	127800000	1702	-0.808819	ZNF280D,MNS1
1	127725000	127875000	1703	-1.80694	MNS1
1	127800000	127950000	1704	-1.59357	MNS1
1	127875000	128025000	1705	-1.20172	TEX9
1	127950000	128100000	1706	-0.923417	TEX9
1	128025000	128175000	1707	-0.692877	TEX9
1	128100000	128250000	1708	-0.688457	ENSSSCG00000024210
1	128175000	128325000	1709	-0.777078	ENSSSCG00000024210,RFX7
1	128250000	128400000	1710	-0.739127	ENSSSCG00000024210,RFX7,ENSSSCG00000029459
1	128325000	128475000	1711	-0.654678	ENSSSCG00000029459,ENSSSCG00000024042
1	128400000	128550000	1712	-1.00573	ENSSSCG00000029459,ENSSSCG00000024042,NEDD4
1	128475000	128625000	1713	-1.19282	ENSSSCG00000029459,NEDD4
1	128550000	128700000	1714	-0.33706	NEDD4
1	128625000	128775000	1715	0.617474
1	128700000	128850000	1716	0.63469	PYGO1,DYX1C1,DYX1C1
1	128775000	128925000	1717	0.280076	PYGO1,DYX1C1,DYX1C1
1	128850000	129000000	1718	-0.0317624	DYX1C1,DYX1C1
1	128925000	129075000	1719	0.0871892	CCPG1,ENSSSCG00000024046,ENSSSCG00000023260,RAB27A
1	129000000	129150000	1720	1.50495	CCPG1,ENSSSCG00000024046,ENSSSCG00000023260,RAB27A,RSL24D1
1	129075000	129225000	1721	1.36664	RAB27A,RSL24D1
1	129150000	129300000	1722	1.02863	RSL24D1
1	129225000	129375000	1723	1.0686
1	129300000	129450000	1724	1.31688
1	129375000	129525000	1725	1.36349
1	129450000	129600000	1726
1	129525000	129675000	1727	1.37595
1	129600000	129750000	1728	1.37931
1	129675000	129825000	1729	1.3679	UNC13C
1	129750000	129900000	1730	1.40231	UNC13C
1	129825000	129975000	1731	1.51068	UNC13C
1	129900000	130050000	1732	1.45014	UNC13C
1	129975000	130125000	1733	1.13692	UNC13C
1	130050000	130200000	1734	0.918447	UNC13C
1	130125000	130275000	1735	0.374507	UNC13C
1	130200000	130350000	1736	-0.332198	UNC13C
1	130275000	130425000	1737	-0.323565	UNC13C
1	130350000	130500000	1738	-0.477934	UNC13C
1	130425000	130575000	1739	-0.640606	UNC13C
1	130500000	130650000	1740	-0.161081
1	130575000	130725000	1741	0.507818	ENSSSCG00000025257,ENSSSCG00000024057
1	130650000	130800000	1742	0.542403	ENSSSCG00000025257,ENSSSCG00000024057,ENSSSCG00000004615
1	130725000	130875000	1743	0.163665	ENSSSCG00000024057,ENSSSCG00000004615
1	130800000	130950000	1744	0.196443	ENSSSCG00000004615
1	130875000	131025000	1745	0.100243
1	130950000	131100000	1746	0.357623
1	131025000	131175000	1747	0.290838
1	131100000	131250000	1748	-0.186308
1	131175000	131325000	1749	0.00844178
1	131250000	131400000	1750	-0.392892
1	131325000	131475000	1751
1	131400000	131550000	1752
1	131475000	131625000	1753	-1.28299
1	131550000	131700000	1754	-0.426519
1	131625000	131775000	1755	0.471579
1	131700000	131850000	1756	0.349124
1	131775000	131925000	1757
1	131850000	132000000	1758	-1.08891	ONECUT1
1	131925000	132075000	1759	-1.39341	ONECUT1
1	132000000	132150000	1760	-1.32803	ONECUT1,FAM214A
1	132075000	132225000	1761	-1.00035	FAM214A,ARPP19
1	132150000	132300000	1762	-0.631788	FAM214A,ARPP19
1	132225000	132375000	1763	-0.255046	MYO5A
1	132300000	132450000	1764	-0.237246	MYO5A
1	132375000	132525000	1765	-0.392743	MYO5A,MYO5C
1	132450000	132600000	1766	-0.422123	MYO5A,MYO5C
1	132525000	132675000	1767	-1.06298	MYO5C,GNB5,GNB5
1	132600000	132750000	1768	-1.70783	MYO5C,GNB5,GNB5,BCL2L10
1	132675000	132825000	1769	-1.49711	GNB5,GNB5,BCL2L10,MAPK6
1	132750000	132900000	1770	-1.42897	MAPK6,LEO1
1	132825000	132975000	1771	-1.462	MAPK6,LEO1,TMOD3
1	132900000	133050000	1772	-1.31038	LEO1,TMOD3
1	132975000	133125000	1773	-0.316931	TMOD3,SCG3
1	133050000	133200000	1774	-0.433416	SCG3,LYSMD2
1	133125000	133275000	1775	0.507426	SCG3,LYSMD2,TMOD2
1	133200000	133350000	1776	0.66508	LYSMD2,TMOD2
1	133275000	133425000	1777	-0.872473	DMXL2
1	133350000	133500000	1778	-0.948777	DMXL2,GLDN
1	133425000	133575000	1779	-0.526219	DMXL2,GLDN
1	133500000	133650000	1780	-0.485739	GLDN
1	133575000	133725000	1781	-1.05475
1	133650000	133800000	1782	-1.34275
1	133725000	133875000	1783	-1.38776
1	133800000	133950000	1784	0.960411	CYP19A1,CYP19A1
1	133875000	134025000	1785	1.1827	CYP19A1,CYP19A1
1	133950000	134100000	1786
1	134025000	134175000	1787	1.50494	TNFAIP8L3
1	134100000	134250000	1788	1.50494	TNFAIP8L3
1	134175000	134325000	1789	0.26389	AP4E1,AP4E1
1	134250000	134400000	1790	0.143508	AP4E1,AP4E1
1	134325000	134475000	1791	0.132174	AP4E1,AP4E1
1	134400000	134550000	1792	0.133229	SPPL2A
1	134475000	134625000	1793	0.379713	SPPL2A,TRPM7
1	134550000	134700000	1794	0.883694	SPPL2A,TRPM7
1	134625000	134775000	1795	0.533406	TRPM7,USP50,USP8
1	134700000	134850000	1796	0.23699	USP50,USP8
1	134775000	134925000	1797	0.425102	USP8,ENSSSCG00000020721
1	134850000	135000000	1798		ENSSSCG00000020721,ENSSSCG00000004642,GABPB1
1	134925000	135075000	1799		ENSSSCG00000004642,GABPB1
1	135000000	135150000	1800	-0.334014	GABPB1,HDC
1	135075000	135225000	1801	-0.399282	GABPB1,HDC,SLC27A2
1	135150000	135300000	1802	-0.627924	HDC,SLC27A2,ATP8B4
1	135225000	135375000	1803	-0.571461	ATP8B4
1	135300000	135450000	1804	-0.6301	ATP8B4
1	135375000	135525000	1805		ATP8B4
1	135450000	135600000	1806	-0.968821	ATP8B4
1	135525000	135675000	1807	-0.722401	ATP8B4
1	135600000	135750000	1808	-0.504558	ATP8B4
1	135675000	135825000	1809	0.00440037	DTWD1,ENSSSCG00000004648
1	135750000	135900000	1810	0.6247	DTWD1,ENSSSCG00000004648,ENSSSCG00000027906
1	135825000	135975000	1811	-0.534462	ENSSSCG00000004648,ENSSSCG00000027906,ENSSSCG00000020664
1	135900000	136050000	1812	-1.0829	ENSSSCG00000004648,ENSSSCG00000020664,ENSSSCG00000004650
1	135975000	136125000	1813	-0.959239	ENSSSCG00000004650,ENSSSCG00000020800
1	136050000	136200000	1814	-1.0644	ENSSSCG00000020800,GALK2
1	136125000	136275000	1815	-0.781422	GALK2
1	136200000	136350000	1816	-0.300072	GALK2,COPS2
1	136275000	136425000	1817	0.0200635	GALK2,COPS2
1	136350000	136500000	1818	-0.0566726	COPS2,SECISBP2L
1	136425000	136575000	1819	-0.055346	SECISBP2L,SHC4
1	136500000	136650000	1820	-0.0382953	SECISBP2L,SHC4,EID1
1	136575000	136725000	1821	-0.204556	SHC4,EID1,CEP152,CEP152
1	136650000	136800000	1822	0.391467	SHC4,CEP152,CEP152
1	136725000	136875000	1823	0.532971	CEP152,CEP152
1	136800000	136950000	1824	-0.00438289	CEP152,CEP152
1	136875000	137025000	1825
1	136950000	137100000	1826	-0.276371
1	137025000	137175000	1827	-0.328463	FBN1
1	137100000	137250000	1828	-0.417905	FBN1
1	137175000	137325000	1829	-0.447042	FBN1
1	137250000	137400000	1830	0.16772	FBN1
1	137325000	137475000	1831	-0.200376
1	137400000	137550000	1832	-0.339254	DUT,SLC12A1
1	137475000	137625000	1833	-0.28989	DUT,SLC12A1
1	137550000	137700000	1834	0.728392	SLC12A1,MYEF2,SLC24A5
1	137625000	137775000	1835	0.909513	MYEF2,SLC24A5
1	137700000	137850000	1836	0.0723419
1	137775000	137925000	1837	0.798084
1	137850000	138000000	1838	1.02467
1	137925000	138075000	1839	0.650936	SEMA6D,SEMA6D
1	138000000	138150000	1840	0.0214598	SEMA6D,SEMA6D
1	138075000	138225000	1841	-0.347524	SEMA6D,SEMA6D
1	138150000	138300000	1842	-0.483713
1	138225000	138375000	1843	0.211932
1	138300000	138450000	1844	0.190322
1	138375000	138525000	1845	-0.230369
1	138450000	138600000	1846	-1.11691
1	138525000	138675000	1847	-1.09564
1	138600000	138750000	1848	1.1647
1	138675000	138825000	1849	0.660957
1	138750000	138900000	1850	-0.00560096
1	138825000	138975000	1851	0.255302
1	138900000	139050000	1852	0.692508
1	138975000	139125000	1853	0.162401
1	139050000	139200000	1854	-1.32735
1	139125000	139275000	1855	-0.0418031
1	139200000	139350000	1856	0.157842
1	139275000	139425000	1857	0.789883
1	139350000	139500000	1858	0.803746
1	139425000	139575000	1859	1.00947
1	139500000	139650000	1860	1.13051	ENSSSCG00000004664
1	139575000	139725000	1861	1.09475	ENSSSCG00000004664
1	139650000	139800000	1862	1.12614
1	139725000	139875000	1863	1.17588
1	139800000	139950000	1864	1.10142
1	139875000	140025000	1865	-0.787389
1	139950000	140100000	1866	-0.775462
1	140025000	140175000	1867
1	140100000	140250000	1868
1	140175000	140325000	1869	-0.0940644
1	140250000	140400000	1870	0.207149
1	140325000	140475000	1871	0.975409	ENSSSCG00000004665
1	140400000	140550000	1872	1.29831	ENSSSCG00000004665
1	140475000	140625000	1873	1.37771
1	140550000	140700000	1874	1.428	ENSSSCG00000004666
1	140625000	140775000	1875	1.30618	ENSSSCG00000004666,PLDN,SLC30A4
1	140700000	140850000	1876	1.03584	ENSSSCG00000004666,PLDN,SLC30A4,GATM
1	140775000	140925000	1877	0.279992	SLC30A4,GATM,SPATA5L1,C15orf48
1	140850000	141000000	1878	0.802457	GATM,SPATA5L1,C15orf48
1	140925000	141075000	1879	0.631694	SLC28A2
1	141000000	141150000	1880	-0.453743	SLC28A2,SHF
1	141075000	141225000	1881	-0.110138	SLC28A2,SHF,DUOX1,DUOX1,DUOX1,DUOXA2,DUOXA1,DUOX2,DUOX2
1	141150000	141300000	1882	0.440643	SHF,DUOX1,DUOX1,DUOX1,DUOXA2,DUOXA1,DUOX2,DUOX2,SORD
1	141225000	141375000	1883	0.653613	DUOX2,DUOX2,SORD,C15orf43
1	141300000	141450000	1884	0.731655	SORD,C15orf43,TRIM69,B2M,B2M
1	141375000	141525000	1885	0.745139	TRIM69,B2M,B2M,ENSSSCG00000004684
1	141450000	141600000	1886	1.11709	B2M,B2M,ENSSSCG00000004684,B2M,PATL2,ENSSSCG00000024783
1	141525000	141675000	1887		B2M,PATL2,ENSSSCG00000024783,ENSSSCG00000030483,ENSSSCG00000026172
1	141600000	141750000	1888		ENSSSCG00000024783,ENSSSCG00000030483,ENSSSCG00000026172,CASC4,ENSSSCG00000028089,EIF3J
1	141675000	141825000	1889		CASC4,ENSSSCG00000028089,EIF3J,CTDSPL2
1	141750000	141900000	1890		CASC4,CTDSPL2
1	141825000	141975000	1891		CASC4,ENSSSCG00000004693
1	141900000	142050000	1892	-0.395082	CASC4,ENSSSCG00000004693
1	141975000	142125000	1893	-1.66429	ENSSSCG00000004693
1	142050000	142200000	1894	-2.02624
1	142125000	142275000	1895	0.0759686	ENSSSCG00000027562
1	142200000	142350000	1896	1.1211	ENSSSCG00000027562
1	142275000	142425000	1897	1.30042
1	142350000	142500000	1898	1.1796	FRMD5,WDR76
1	142425000	142575000	1899	-0.473784	FRMD5,WDR76
1	142500000	142650000	1900	-0.368091	WDR76,ENSSSCG00000025604,HYPK,SERINC4,SERINC4,ENSSSCG00000024263,ELL3,GRP-58,CATSPER2
1	142575000	142725000	1901	0.597241	ENSSSCG00000025604,HYPK,SERINC4,SERINC4,ENSSSCG00000024263,ELL3,GRP-58,CATSPER2,STRC,ENSSSCG00000004703,TP53BP1,PPIP5K1
1	142650000	142800000	1902	0.726102	CATSPER2,STRC,ENSSSCG00000004703,TP53BP1,PPIP5K1,ENSSSCG00000004705,ENSSSCG00000004705
1	142725000	142875000	1903	0.699733	PPIP5K1,ENSSSCG00000004705,ENSSSCG00000004705,ENSSSCG00000004706
1	142800000	142950000	1904	-0.0109062	ENSSSCG00000004706,TUBGCP4,ZSCAN29
1	142875000	143025000	1905	0.374475	TUBGCP4,ZSCAN29,ADAL,LCMT2
1	142950000	143100000	1906	0.920462	ZSCAN29,ADAL,LCMT2,TGM7,TGM5,ENSSSCG00000028721
1	143025000	143175000	1907	0.958734	TGM7,TGM5,ENSSSCG00000028721,CCNDBP1,EPB42,ENSSSCG00000023179
1	143100000	143250000	1908	0.971446	CCNDBP1,EPB42,ENSSSCG00000023179,ENSSSCG00000004716,UBR1,UBR1
1	143175000	143325000	1909	0.987413	ENSSSCG00000004716,UBR1,UBR1
1	143250000	143400000	1910	0.97831	UBR1,UBR1,TTBK2
1	143325000	143475000	1911	0.757654	TTBK2
1	143400000	143550000	1912	0.62576	TTBK2,CDAN1
1	143475000	143625000	1913	0.77779	TTBK2,CDAN1,ENSSSCG00000004720,ENSSSCG00000004720,STARD9
1	143550000	143700000	1914	0.737536	CDAN1,ENSSSCG00000004720,ENSSSCG00000004720,STARD9
1	143625000	143775000	1915	0.74065	HAUS2,LRRC57,SNAP23
1	143700000	143850000	1916	0.770994	HAUS2,LRRC57,SNAP23,ZNF106
1	143775000	143925000	1917	0.917114	SNAP23,ZNF106,P94,P94,GANC
1	143850000	144000000	1918	0.951245	P94,P94,GANC,TMEM87A
1	143925000	144075000	1919	0.812427	GANC,TMEM87A
1	144000000	144150000	1920	0.777399	TMEM87A,VPS39,PLA2G4F
1	144075000	144225000	1921	0.565396	VPS39,PLA2G4F,PLA2G4D,PLA2G4D
1	144150000	144300000	1922	0.780853	PLA2G4F,PLA2G4D,PLA2G4D,ENSSSCG00000004734,ENSSSCG00000025080
1	144225000	144375000	1923	1.08363	ENSSSCG00000004734,ENSSSCG00000025080,ENSSSCG00000024566,ENSSSCG00000004735
1	144300000	144450000	1924	1.06749	ENSSSCG00000024566,ENSSSCG00000004735,ENSSSCG00000022540
1	144375000	144525000	1925	0.814584	ENSSSCG00000004735,ENSSSCG00000022540,ENSSSCG00000027182,ENSSSCG00000004738,ENSSSCG00000004738
1	144450000	144600000	1926	0.509834	ENSSSCG00000027182,ENSSSCG00000004738,ENSSSCG00000004738,ENSSSCG00000004741,ENSSSCG00000004737,SPTBN5
1	144525000	144675000	1927	0.672914	ENSSSCG00000004738,ENSSSCG00000004738,ENSSSCG00000004741,ENSSSCG00000004737,SPTBN5,EHD4
1	144600000	144750000	1928	0.602513	SPTBN5,EHD4,MGA,ENSSSCG00000023579
1	144675000	144825000	1929	0.433709	MGA,ENSSSCG00000023579,JMJD7,JMJD7,ENSSSCG00000024969
1	144750000	144900000	1930	0.13969	JMJD7,JMJD7,ENSSSCG00000024969,TYRO3
1	144825000	144975000	1931	-0.00940172	TYRO3,RPAP1,ITPKA,RTF1,RTF1
1	144900000	145050000	1932	0.718052	TYRO3,RPAP1,ITPKA,RTF1,RTF1
1	144975000	145125000	1933	0.96217	RTF1,RTF1,ENSSSCG00000004750,ENSSSCG00000024401
1	145050000	145200000	1934	0.84484	ENSSSCG00000004750,ENSSSCG00000024401,NDUFAF1
1	145125000	145275000	1935	0.868101	NDUFAF1,ENSSSCG00000004751,ENSSSCG00000026091,ENSSSCG00000004752
1	145200000	145350000	1936	0.983598	ENSSSCG00000004751,ENSSSCG00000026091,ENSSSCG00000004752
1	145275000	145425000	1937	1.13489	ENSSSCG00000004752,INO80
1	145350000	145500000	1938	0.955642	INO80
1	145425000	145575000	1939	0.39867	INO80,CHAC1,DLL4,VPS18
1	145500000	145650000	1940	0.945491	INO80,CHAC1,DLL4,VPS18,RHOV,ENSSSCG00000004759,PPP1R14D
1	145575000	145725000	1941	0.796266	VPS18,RHOV,ENSSSCG00000004759,PPP1R14D,ZFYVE19,DNAJC17,C15orf62,GCHFR
1	145650000	145800000	1942	0.793272	PPP1R14D,ZFYVE19,DNAJC17,C15orf62,GCHFR,RMDN3,PIGRAD51
1	145725000	145875000	1943	0.622687	PPP1R14D,RMDN3,PIGRAD51,CASC5
1	145800000	145950000	1944	0.129555	PPP1R14D,CASC5,CHST14,BAHD1
1	145875000	146025000	1945	0.0823524	CHST14,BAHD1,IVD,KNSTRN,ENSSSCG00000004776
1	145950000	146100000	1946	-0.23197	BAHD1,IVD,KNSTRN,ENSSSCG00000004776,C15orf52,C15orf52
1	146025000	146175000	1947	-0.554394	ENSSSCG00000004776,C15orf52,C15orf52,ENSSSCG00000025031,PAK6
1	146100000	146250000	1948	-0.194491	ENSSSCG00000025031,PAK6,ENSSSCG00000029381,ENSSSCG00000004782
1	146175000	146325000	1949	-0.000851202	ENSSSCG00000029381,ENSSSCG00000004782,ENSSSCG00000004784,ENSSSCG00000029702,PLCB2,ENSSSCG00000030580
1	146250000	146400000	1950	0.232462	ENSSSCG00000004784,ENSSSCG00000029702,PLCB2,ENSSSCG00000030580,ENSSSCG00000027242
1	146325000	146475000	1951	0.580864	ENSSSCG00000027242,EIF2AK4,ENSSSCG00000004785
1	146400000	146550000	1952	0.78677	EIF2AK4,ENSSSCG00000004785
1	146475000	146625000	1953	0.696821
1	146550000	146700000	1954	0.5287	GPR176
1	146625000	146775000	1955	0.60581	GPR176
1	146700000	146850000	1956	0.789123	FSIP1
1	146775000	146925000	1957	0.736539	FSIP1,THBS1,THBS1,THBS1
1	146850000	147000000	1958	0.772161	FSIP1,THBS1,THBS1,THBS1
1	146925000	147075000	1959	0.625609
1	147000000	147150000	1960	0.804353
1	147075000	147225000	1961	0.467616
1	147150000	147300000	1962	-0.0219739	ENV
1	147225000	147375000	1963	0.431956	ENV
1	147300000	147450000	1964	0.873456
1	147375000	147525000	1965	0.865414
1	147450000	147600000	1966	0.314722
1	147525000	147675000	1967	-0.0700864
1	147600000	147750000	1968	0.212628
1	147675000	147825000	1969	0.146691
1	147750000	147900000	1970	0.157223
1	147825000	147975000	1971	0.252791
1	147900000	148050000	1972	0.750588
1	147975000	148125000	1973	0.864092
1	148050000	148200000	1974	0.981335	RASGRP1
1	148125000	148275000	1975	0.980014	RASGRP1,FAM98B,FAM98B
1	148200000	148350000	1976	0.99696	RASGRP1,FAM98B,FAM98B
1	148275000	148425000	1977	1.04231	FAM98B,FAM98B
1	148350000	148500000	1978	1.04323	SPRED1
1	148425000	148575000	1979	1.06179	SPRED1
1	148500000	148650000	1980	1.07638
1	148575000	148725000	1981	1.32991
1	148650000	148800000	1982	1.36005
1	148725000	148875000	1983	1.39014	TMCO5A,TMCO5A
1	148800000	148950000	1984	1.50731	TMCO5A,TMCO5A
1	148875000	149025000	1985	1.41507
1	148950000	149100000	1986	1.43003
1	149025000	149175000	1987	1.50936
1	149100000	149250000	1988	0.83488
1	149175000	149325000	1989	1.13462
1	149250000	149400000	1990	1.10932
1	149325000	149475000	1991	1.14979
1	149400000	149550000	1992	1.30013
1	149475000	149625000	1993	1.31623
1	149550000	149700000	1994	1.33721
1	149625000	149775000	1995	1.21284	ENSSSCG00000004795
1	149700000	149850000	1996	0.944218	ENSSSCG00000004795
1	149775000	149925000	1997	0.764059	ENSSSCG00000022680
[truncated: 30,653 more rows]
