# Supplementary material for: Whole-genome resequencing analyses of five pig breeds, including Korean wild and native, and three European origin breeds
Source: DNA Res. 2015 Jun 27;22(4):259–67. doi: 10.1093/dnares/dsv011 (PMC4535618; doi:10.1093/dnares/dsv011)
Supplement: Supplementary Data [file supp_dsv011_dsv011supp_table6.xlsx]

## Sheet: Autosomal
Supplementary Table S6. All candidate selective Sweeps identified from DUR
Chr	Start	End	Bin	DUR.ZHp	GeneList
1	0	150000	0
1	75000	225000	1		ENSSSCG00000030218
1	150000	300000	2	-0.129235	ENSSSCG00000030218,ENSSSCG00000029697,DLL1
1	225000	375000	3	-0.131272	ENSSSCG00000029697,DLL1
1	300000	450000	4
1	375000	525000	5	0.329342	CH242-271M12.1
1	450000	600000	6	-0.0825261	CH242-271M12.1
1	525000	675000	7	-0.115738
1	600000	750000	8	0.193066
1	675000	825000	9	0.34136
1	750000	900000	10	0.299994
1	825000	975000	11	0.251198	TCTE3,ENSSSCG00000030155,ENSSSCG00000027842,ENSSSCG00000025112
1	900000	1050000	12	0.186463	TCTE3,ENSSSCG00000030155,ENSSSCG00000027842,ENSSSCG00000025112,WDR27
1	975000	1125000	13	0.674423	WDR27,ERMARD,ENSSSCG00000027123
1	1050000	1200000	14	0.685525	WDR27,ERMARD,ENSSSCG00000027123,ENSSSCG00000027750,ENSSSCG00000021794
1	1125000	1275000	15	0.447186	WDR27,ENSSSCG00000027123,ENSSSCG00000027750,ENSSSCG00000021794
1	1200000	1350000	16	0.449088
1	1275000	1425000	17	0.50074
1	1350000	1500000	18	0.857426
1	1425000	1575000	19
1	1500000	1650000	20	0.65217	THBS2
1	1575000	1725000	21	0.651615	THBS2
1	1650000	1800000	22
1	1725000	1875000	23	0.62465
1	1800000	1950000	24	0.477026
1	1875000	2025000	25	0.441623	SMOC2
1	1950000	2100000	26	0.478749	SMOC2
1	2025000	2175000	27	0.541298
1	2100000	2250000	28	0.592049	SMOC2
1	2175000	2325000	29	0.453162	SMOC2
1	2250000	2400000	30	0.128039	SMOC2
1	2325000	2475000	31	0.346692	SMOC2,DACT2
1	2400000	2550000	32	0.47791	DACT2
1	2475000	2625000	33	0.511679
1	2550000	2700000	34	0.435509	FRMD1,FRMD1,KIF25
1	2625000	2775000	35	0.331977	FRMD1,FRMD1,KIF25,MLLT4
1	2700000	2850000	36	0.525308	KIF25,MLLT4
1	2775000	2925000	37	0.757752	MLLT4
1	2850000	3000000	38	0.0786192
1	2925000	3075000	39	-0.356088
1	3000000	3150000	40	-0.0409726	ENSSSCG00000027404
1	3075000	3225000	41	0.461176	ENSSSCG00000027404
1	3150000	3300000	42	0.473279	FGFR1OP,ENSSSCG00000004024
1	3225000	3375000	43	0.472765	FGFR1OP,ENSSSCG00000004024
1	3300000	3450000	44	0.489146	ENSSSCG00000004024
1	3375000	3525000	45	0.609665
1	3450000	3600000	46	0.58525	RPS6KA2
1	3525000	3675000	47	0.473442	RPS6KA2
1	3600000	3750000	48	0.264849	RPS6KA2,SFT2D1,PRR18
1	3675000	3825000	49	0.116889	SFT2D1,PRR18
1	3750000	3900000	50	0.277817
1	3825000	3975000	51	0.488806
1	3900000	4050000	52	-0.31977
1	3975000	4125000	53	0.365548
1	4050000	4200000	54	0.464963
1	4125000	4275000	55	0.138714
1	4200000	4350000	56	0.029029
1	4275000	4425000	57	-0.252785
1	4350000	4500000	58	-0.295756	ENSSSCG00000029213
1	4425000	4575000	59	-0.176896	ENSSSCG00000029213
1	4500000	4650000	60	0.131575	PDE10A
1	4575000	4725000	61	-0.113635	PDE10A
1	4650000	4800000	62	-0.134277	PDE10A,C6orf118
1	4725000	4875000	63	-0.160571	PDE10A,C6orf118
1	4800000	4950000	64	-0.139083
1	4875000	5025000	65	-0.00892895
1	4950000	5100000	66	-0.170267
1	5025000	5175000	67	-0.58095
1	5100000	5250000	68	-0.4568
1	5175000	5325000	69	-0.172462
1	5250000	5400000	70	-0.0642389
1	5325000	5475000	71	0.195506
1	5400000	5550000	72	0.22529
1	5475000	5625000	73	0.59345
1	5550000	5700000	74	0.932697
1	5625000	5775000	75	0.967825
1	5700000	5850000	76
1	5775000	5925000	77	0.956643
1	5850000	6000000	78	1.03552
1	5925000	6075000	79	0.849196
1	6000000	6150000	80	0.80874
1	6075000	6225000	81	0.793549
1	6150000	6300000	82	0.597814
1	6225000	6375000	83	0.673227
1	6300000	6450000	84	0.764021	QKI
1	6375000	6525000	85	0.479778	QKI
1	6450000	6600000	86	0.666514	QKI
1	6525000	6675000	87	0.637571
1	6600000	6750000	88	0.145185
1	6675000	6825000	89	0.415329
1	6750000	6900000	90	0.624238
1	6825000	6975000	91	0.508693
1	6900000	7050000	92	0.385184
1	6975000	7125000	93	0.0533335
1	7050000	7200000	94	0.191951	PARK2
1	7125000	7275000	95	0.155671	PARK2
1	7200000	7350000	96	-0.0569939	PARK2
1	7275000	7425000	97	-0.0419974	PARK2
1	7350000	7500000	98	-0.369481	PARK2
1	7425000	7575000	99	-0.382661	PARK2
1	7500000	7650000	100	-0.123264	PARK2
1	7575000	7725000	101	0.326171	PARK2
1	7650000	7800000	102	0.422895	PARK2
1	7725000	7875000	103	0.549503	PARK2
1	7800000	7950000	104	0.556638	PARK2
1	7875000	8025000	105	0.434471
1	7950000	8100000	106	0.244945	ENSSSCG00000026205
1	8025000	8175000	107	0.362713	ENSSSCG00000026205
1	8100000	8250000	108	0.490296	ENSSSCG00000026205
1	8175000	8325000	109	0.680385	ENSSSCG00000026205,MAP3K4,MAP3K4
1	8250000	8400000	110	0.866793	ENSSSCG00000026205,MAP3K4,MAP3K4,AGPAT4
1	8325000	8475000	111	0.517935	AGPAT4
1	8400000	8550000	112	0.297025	AGPAT4,ENSSSCG00000025030,ENSSSCG00000004037
1	8475000	8625000	113	-0.435968	ENSSSCG00000025030,ENSSSCG00000004037,ENSSSCG00000029556
1	8550000	8700000	114	-1.86884	ENSSSCG00000029556
1	8625000	8775000	115	-0.462149	PLG
1	8700000	8850000	116	-0.745737	PLG,SLC22A3
1	8775000	8925000	117	-0.584129	PLG,SLC22A3
1	8850000	9000000	118	0.421797	SLC22A3,ENSSSCG00000026300,ENSSSCG00000022084,ENSSSCG00000004040
1	8925000	9075000	119	0.875321	ENSSSCG00000026300,ENSSSCG00000022084,ENSSSCG00000004040,ENSSSCG00000004042
1	9000000	9150000	120	0.774787	ENSSSCG00000004040,ENSSSCG00000004042,ENSSSCG00000004043,ENSSSCG00000029477,ENSSSCG00000004041
1	9075000	9225000	121	-0.828838	ENSSSCG00000004043,ENSSSCG00000029477,ENSSSCG00000004041,IGF2R
1	9150000	9300000	122	-0.329177	ENSSSCG00000004041,IGF2R
1	9225000	9375000	123	0.454316	IGF2R,MAS1,PNLDC1
1	9300000	9450000	124	0.0117021	MAS1,PNLDC1,MRPL18,TCP1,ACAT2,WTAP
1	9375000	9525000	125	-0.399968	PNLDC1,MRPL18,TCP1,ACAT2,WTAP,SOD2,SOD2,SOD2
1	9450000	9600000	126	-0.34557	SOD2,SOD2,SOD2
1	9525000	9675000	127	-0.308551
1	9600000	9750000	128	-0.30081
1	9675000	9825000	129	-0.279173
1	9750000	9900000	130	-0.607222	FNDC1
1	9825000	9975000	131	-0.643486	FNDC1
1	9900000	10050000	132	-0.308965	FNDC1,TAGAP
1	9975000	10125000	133	0.162045	TAGAP,RPS15A,RSPH3
1	10050000	10200000	134	0.318152	TAGAP,RPS15A,RSPH3
1	10125000	10275000	135	0.317232	RSPH3
1	10200000	10350000	136	0.261496
1	10275000	10425000	137	0.155458	ENSSSCG00000024876,DYNLT1,ENSSSCG00000024378,EZR
1	10350000	10500000	138	0.0496986	ENSSSCG00000024876,DYNLT1,ENSSSCG00000024378,EZR,SYTL3
1	10425000	10575000	139	0.0751125	EZR,SYTL3,ENSSSCG00000004059,ENSSSCG00000021348
1	10500000	10650000	140	0.299846	ENSSSCG00000004059,ENSSSCG00000021348
1	10575000	10725000	141	0.438709	ENSSSCG00000029686,ENSSSCG00000022710
1	10650000	10800000	142	0.445506	ENSSSCG00000029686,ENSSSCG00000022710
1	10725000	10875000	143	0.459267	ENSSSCG00000022710
1	10800000	10950000	144	0.423914	ENSSSCG00000022710,ENSSSCG00000023471,GTF2H5,ENSSSCG00000012314
1	10875000	11025000	145	0.396383	ENSSSCG00000023471,GTF2H5,ENSSSCG00000012314,ENSSSCG00000021649
1	10950000	11100000	146	0.475246	ENSSSCG00000012314,ENSSSCG00000021649
1	11025000	11175000	147	0.0195093	ENSSSCG00000021649,ENSSSCG00000012315,ENSSSCG00000012315,ENSSSCG00000012315
1	11100000	11250000	148	0.699665	ENSSSCG00000012315,ENSSSCG00000012315,ENSSSCG00000012315
1	11175000	11325000	149	1.01838	ENSSSCG00000012315,ENSSSCG00000012315,ENSSSCG00000012315,SNX9
1	11250000	11400000	150	0.331892	SNX9
1	11325000	11475000	151	-0.373423	ZDHHC14
1	11400000	11550000	152	1.18496	ZDHHC14
1	11475000	11625000	153	1.20054	ZDHHC14
1	11550000	11700000	154	0.906092
1	11625000	11775000	155	0.938488	ENSSSCG00000004063
1	11700000	11850000	156	0.781198	ENSSSCG00000004063,ARID1B
1	11775000	11925000	157	0.36965	ARID1B
1	11850000	12000000	158	0.415084	ARID1B
1	11925000	12075000	159	0.528412
1	12000000	12150000	160	0.526018
1	12075000	12225000	161	0.471147
1	12150000	12300000	162	0.261511
1	12225000	12375000	163	0.269496
1	12300000	12450000	164	0.201888
1	12375000	12525000	165	0.301323
1	12450000	12600000	166	0.669511
1	12525000	12675000	167	0.807187
1	12600000	12750000	168	0.68449
1	12675000	12825000	169	0.580602
1	12750000	12900000	170	0.730909
1	12825000	12975000	171	0.321828
1	12900000	13050000	172	0.488593
1	12975000	13125000	173	0.86802
1	13050000	13200000	174	1.16913
1	13125000	13275000	175	0.969276
1	13200000	13350000	176	1.06091
1	13275000	13425000	177	1.28344
1	13350000	13500000	178	1.20396
1	13425000	13575000	179	1.10512	TFB1M
1	13500000	13650000	180	0.667774	TFB1M,CLDN20,TIAM2,TIAM2
1	13575000	13725000	181	0.719525	TFB1M,CLDN20,TIAM2,TIAM2
1	13650000	13800000	182	0.913922	TIAM2,TIAM2
1	13725000	13875000	183	1.06634
1	13800000	13950000	184	1.05685	ENSSSCG00000026474
1	13875000	14025000	185	1.0848	ENSSSCG00000026474,SCAF8
1	13950000	14100000	186	1.30275	SCAF8
1	14025000	14175000	187	1.33711	SCAF8
1	14100000	14250000	188	1.21503	SCAF8
1	14175000	14325000	189	1.05941
1	14250000	14400000	190	0.86323
1	14325000	14475000	191	0.798131	ENSSSCG00000004071,ENSSSCG00000026391
1	14400000	14550000	192	0.810493	ENSSSCG00000004071,ENSSSCG00000026391,ENSSSCG00000025154
1	14475000	14625000	193	0.917338	ENSSSCG00000025154,ENSSSCG00000004072
1	14550000	14700000	194	0.880234	ENSSSCG00000004072
1	14625000	14775000	195	1.01961	ENSSSCG00000025352,MOR
1	14700000	14850000	196	0.99698	ENSSSCG00000025352,MOR
1	14775000	14925000	197	0.432381	MOR
1	14850000	15000000	198	0.402114
1	14925000	15075000	199	1.04219
1	15000000	15150000	200	1.05117
1	15075000	15225000	201	1.01707
1	15150000	15300000	202	1.14789
1	15225000	15375000	203	1.23531
1	15300000	15450000	204	1.22391
1	15375000	15525000	205	1.14263
1	15450000	15600000	206	1.10941	RGS17
1	15525000	15675000	207	1.20382	RGS17
1	15600000	15750000	208	1.07374	RGS17,MTRF1L,FBXO5
1	15675000	15825000	209	1.19465	RGS17,MTRF1L,FBXO5
1	15750000	15900000	210	1.19619	VIP
1	15825000	15975000	211	1.06355	VIP,MYCT1
1	15900000	16050000	212	0.840041	MYCT1
1	15975000	16125000	213	0.605944	ENSSSCG00000004081,ENSSSCG00000004081
1	16050000	16200000	214	0.826994	ENSSSCG00000004081,ENSSSCG00000004081
1	16125000	16275000	215	0.837353	ENSSSCG00000004081,ENSSSCG00000004081,ENSSSCG00000024114
1	16200000	16350000	216	0.75657	ENSSSCG00000004081,ENSSSCG00000004081,ENSSSCG00000024114,ENSSSCG00000021273
1	16275000	16425000	217	1.05401	ENSSSCG00000021273,ENSSSCG00000004082
1	16350000	16500000	218	0.742232	ENSSSCG00000021273,ENSSSCG00000004082
1	16425000	16575000	219	0.552947	ENSSSCG00000004082,ER,ER,ER,ER,ER
1	16500000	16650000	220	-0.208869	ENSSSCG00000004082,ER,ER,ER,ER,ER,ENSSSCG00000004084
1	16575000	16725000	221	-0.68024	ER,ER,ER,ER,ER,ENSSSCG00000004084
1	16650000	16800000	222	-0.43759	ER,ER,ER,ER,ER,ENSSSCG00000004084
1	16725000	16875000	223	-0.238837	ER,ER,ER,ER,ER
1	16800000	16950000	224	0.518906	ER,ER,ER,ER,ER
1	16875000	17025000	225	0.540293	ER,ER,ER,ER,ER
1	16950000	17100000	226	0.797048	CCDC170,CCDC170
1	17025000	17175000	227	0.866159	CCDC170,CCDC170
1	17100000	17250000	228	0.467879	CCDC170,CCDC170,C6orf211,RMND1
1	17175000	17325000	229	0.380113	C6orf211,RMND1,ZBTB2,AKAP12
1	17250000	17400000	230	1.06637	RMND1,ZBTB2,AKAP12
1	17325000	17475000	231	1.20347
1	17400000	17550000	232	1.01945
1	17475000	17625000	233	0.749066	ENSSSCG00000004092
1	17550000	17700000	234	0.745948	ENSSSCG00000004092
1	17625000	17775000	235	0.219071	ENSSSCG00000004092
1	17700000	17850000	236	-0.0722955
1	17775000	17925000	237	0.793277	IYD
1	17850000	18000000	238	0.854911	IYD,PPP1R14C
1	17925000	18075000	239	0.956063	PPP1R14C
1	18000000	18150000	240	0.79415	PPP1R14C
1	18075000	18225000	241	0.0686202	PPP1R14C,ENSSSCG00000004098,ENSSSCG00000004096
1	18150000	18300000	242	-0.282782	ENSSSCG00000004098,ENSSSCG00000004096
1	18225000	18375000	243	-0.245959	ULBP1
1	18300000	18450000	244	-0.263803	ULBP1,PCMT1
1	18375000	18525000	245	1.20739	PCMT1,LRP11
1	18450000	18600000	246	1.02963	PCMT1,LRP11,ULBP1,ENSSSCG00000028948,ENSSSCG00000028948,NUP43
1	18525000	18675000	247	0.86413	LRP11,ULBP1,ENSSSCG00000028948,ENSSSCG00000028948,NUP43,LATS1,ENSSSCG00000021892,KATNA1
1	18600000	18750000	248	1.24195	LATS1,ENSSSCG00000021892,KATNA1,PPIL4,ENSSSCG00000004108,GINM1
1	18675000	18825000	249	1.27584	ENSSSCG00000021892,PPIL4,ENSSSCG00000004108,GINM1,ZC3H12D
1	18750000	18900000	250	1.23844	PPIL4,ZC3H12D,TAB2,TAB2
1	18825000	18975000	251	0.977355	TAB2,TAB2
1	18900000	19050000	252	0.140688	TAB2,TAB2
1	18975000	19125000	253	0.28374
1	19050000	19200000	254
1	19125000	19275000	255	0.918384
1	19200000	19350000	256	0.935362	ENSSSCG00000028974
1	19275000	19425000	257	1.00985	ENSSSCG00000028974
1	19350000	19500000	258	0.977734	ENSSSCG00000028974
1	19425000	19575000	259	-0.887715	ENSSSCG00000028974
1	19500000	19650000	260	-0.579382
1	19575000	19725000	261	-0.39166
1	19650000	19800000	262
1	19725000	19875000	263	0.753558
1	19800000	19950000	264	0.330794
1	19875000	20025000	265	0.113168
1	19950000	20100000	266	0.73916
1	20025000	20175000	267	0.929098
1	20100000	20250000	268	0.626119
1	20175000	20325000	269	0.55667
1	20250000	20400000	270	0.461222
1	20325000	20475000	271	0.0176949	SAMD5
1	20400000	20550000	272	0.239655	SAMD5,ENSSSCG00000004113
1	20475000	20625000	273	0.757895	SAMD5,ENSSSCG00000004113
1	20550000	20700000	274		ENSSSCG00000004113
1	20625000	20775000	275	-0.572474	ENSSSCG00000004113
1	20700000	20850000	276	1.13699	ENSSSCG00000004113
1	20775000	20925000	277	1.0783
1	20850000	21000000	278	0.784882
1	20925000	21075000	279	0.0649034	ADGB,ADGB
1	21000000	21150000	280	-0.0304183	ADGB,ADGB
1	21075000	21225000	281	0.70696	ADGB,ADGB
1	21150000	21300000	282	0.608834	ADGB,ADGB
1	21225000	21375000	283	0.627819	ADGB,ADGB,RAB32
1	21300000	21450000	284	0.437199	RAB32
1	21375000	21525000	285	0.3308	GRM1
1	21450000	21600000	286	0.0079062	GRM1
1	21525000	21675000	287	-0.180032	GRM1
1	21600000	21750000	288	0.221385	GRM1
1	21675000	21825000	289	0.240569	GRM1
1	21750000	21900000	290	-0.215741	GRM1,SHPRH
1	21825000	21975000	291	-0.609296	SHPRH
1	21900000	22050000	292	-0.225657	SHPRH,FBXO30
1	21975000	22125000	293	0.248237	FBXO30,EPM2A
1	22050000	22200000	294	0.500863	EPM2A
1	22125000	22275000	295	0.674737	EPM2A
1	22200000	22350000	296	0.433863
1	22275000	22425000	297	-0.121166
1	22350000	22500000	298	-0.37347
1	22425000	22575000	299	-0.799176
1	22500000	22650000	300	-0.685565
1	22575000	22725000	301	-0.50569
1	22650000	22800000	302	-0.340157
1	22725000	22875000	303	0.14042
1	22800000	22950000	304	0.336148
1	22875000	23025000	305	0.118942	ENSSSCG00000004123
1	22950000	23100000	306	0.115934	ENSSSCG00000004123
1	23025000	23175000	307	0.267984	ENSSSCG00000004123
1	23100000	23250000	308	-0.288467	ENSSSCG00000004123,DYTN
1	23175000	23325000	309	-0.299603	DYTN
1	23250000	23400000	310	-0.0817443	DYTN
1	23325000	23475000	311	0.124591
1	23400000	23550000	312	0.0363013	STX11
1	23475000	23625000	313	-0.212819	STX11
1	23550000	23700000	314	-0.155691	PLAGL1
1	23625000	23775000	315	-0.314763	PLAGL1,ZC2HC1B,ENSSSCG00000004132
1	23700000	23850000	316	-0.45452	PLAGL1,ZC2HC1B,ENSSSCG00000004132,ENSSSCG00000023897,ENSSSCG00000021733,ENSSSCG00000004130,ENSSSCG00000026897
1	23775000	23925000	317	-0.368675	ENSSSCG00000004132,ENSSSCG00000023897,ENSSSCG00000021733,ENSSSCG00000004130,ENSSSCG00000026897
1	23850000	24000000	318	-0.102209	ENSSSCG00000004132
1	23925000	24075000	319	0.101863	ENSSSCG00000004132
1	24000000	24150000	320	0.225717	FUCA2
1	24075000	24225000	321	-0.122641	FUCA2,PEX3,ADAT2
1	24150000	24300000	322	-1.08263	FUCA2,PEX3,ADAT2
1	24225000	24375000	323	-1.01651	AIG1
1	24300000	24450000	324	-1.16057	AIG1
1	24375000	24525000	325	-0.44257	AIG1
1	24450000	24600000	326	-0.434859
1	24525000	24675000	327	-0.421599
1	24600000	24750000	328	-0.387882
1	24675000	24825000	329	-0.823789
1	24750000	24900000	330	-1.06177	ENSSSCG00000004137
1	24825000	24975000	331	-1.21802	ENSSSCG00000004137,HIVEP2
1	24900000	25050000	332	-0.599713	HIVEP2
1	24975000	25125000	333	-0.644708
1	25050000	25200000	334	-1.2188
1	25125000	25275000	335	-0.953428
1	25200000	25350000	336	-0.201993	GPR126
1	25275000	25425000	337	-0.387967	GPR126
1	25350000	25500000	338	-0.39255	GPR126
1	25425000	25575000	339	-0.581731	VTA1
1	25500000	25650000	340	-1.02015	VTA1
1	25575000	25725000	341	-1.10943
1	25650000	25800000	342	-0.265737
1	25725000	25875000	343	0.400084	NMBR
1	25800000	25950000	344	0.112509	NMBR
1	25875000	26025000	345	-1.05631
1	25950000	26100000	346	-0.977478
1	26025000	26175000	347	-0.903914
1	26100000	26250000	348	-0.877146
1	26175000	26325000	349	-0.992574
1	26250000	26400000	350	-0.949445
1	26325000	26475000	351	-0.980933
1	26400000	26550000	352	-1.08518
1	26475000	26625000	353	-1.03713
1	26550000	26700000	354	-1.06005
1	26625000	26775000	355	-1.15542
1	26700000	26850000	356	-1.07049
1	26775000	26925000	357	-1.0461
1	26850000	27000000	358	-0.87034
1	26925000	27075000	359	-0.951052
1	27000000	27150000	360	-1.16405
1	27075000	27225000	361	-1.04426
1	27150000	27300000	362	-1.11575
1	27225000	27375000	363	-1.13621
1	27300000	27450000	364	-1.12957
1	27375000	27525000	365	-0.776948
1	27450000	27600000	366	0.310744
1	27525000	27675000	367	0.296236
1	27600000	27750000	368	-0.217115
1	27675000	27825000	369	-0.349017
1	27750000	27900000	370	-0.732864
1	27825000	27975000	371	-0.53857
1	27900000	28050000	372	-0.654591
1	27975000	28125000	373	-1.06786
1	28050000	28200000	374	-0.900227
1	28125000	28275000	375	-0.0767303
1	28200000	28350000	376	0.798405	CITED2
1	28275000	28425000	377	-0.195376	CITED2,TXLNB
1	28350000	28500000	378	-0.606008	TXLNB
1	28425000	28575000	379	-0.337822	HECA,ABRACL
1	28500000	28650000	380	-0.00636502	HECA,ABRACL,REPS1,REPS1
1	28575000	28725000	381	0.453702	ABRACL,REPS1,REPS1,ECT2L,ECT2L
1	28650000	28800000	382	-0.188166	REPS1,REPS1,ECT2L,ECT2L,CCDC28A
1	28725000	28875000	383	-0.428296	ECT2L,ECT2L,CCDC28A,NHSL1
1	28800000	28950000	384	-0.380718	NHSL1
1	28875000	29025000	385	-0.437582	NHSL1
1	28950000	29100000	386	0.632771	NHSL1
1	29025000	29175000	387	0.93882	NHSL1,HEBP2
1	29100000	29250000	388	0.914299	NHSL1,HEBP2
1	29175000	29325000	389	0.893251
1	29250000	29400000	390	0.826891
1	29325000	29475000	391	0.840127
1	29400000	29550000	392	1.11362
1	29475000	29625000	393	1.03757
1	29550000	29700000	394	-0.139628
1	29625000	29775000	395	-0.398318
1	29700000	29850000	396	-0.472308	TNFAIP3,TNFAIP3
1	29775000	29925000	397	-0.636137	TNFAIP3,TNFAIP3
1	29850000	30000000	398	-0.696799
1	29925000	30075000	399	-0.956244
1	30000000	30150000	400	-0.7917
1	30075000	30225000	401	-0.360394	OLIG3
1	30150000	30300000	402	0.744909	OLIG3
1	30225000	30375000	403	1.19496
1	30300000	30450000	404	1.01745	IFNGR1,IFNGR1
1	30375000	30525000	405	0.857477	IFNGR1,IFNGR1,IL22RA2,IL22RA2,IL22RA2
1	30450000	30600000	406	0.704233	IL22RA2,IL22RA2,IL22RA2,IL20RA
1	30525000	30675000	407	0.506381	IL20RA,SLC35D3
1	30600000	30750000	408	0.279535	SLC35D3,PEX7,ENSSSCG00000026041,MAP3K5
1	30675000	30825000	409	0.0992571	PEX7,ENSSSCG00000026041,MAP3K5
1	30750000	30900000	410	0.211748	PEX7,ENSSSCG00000026041,MAP3K5,ENSSSCG00000004161
1	30825000	30975000	411	0.264126	ENSSSCG00000026041,MAP3K5,ENSSSCG00000004161
1	30900000	31050000	412	0.235809	ENSSSCG00000026041
1	30975000	31125000	413	0.159767	ENSSSCG00000026041
1	31050000	31200000	414	-0.026796
1	31125000	31275000	415	-0.325116
1	31200000	31350000	416	-0.417522
1	31275000	31425000	417	-1.27138	PDE7B
1	31350000	31500000	418	-1.25634	PDE7B,MTFR2,BCLAF1
1	31425000	31575000	419	-1.22334	PDE7B,MTFR2,BCLAF1
1	31500000	31650000	420	-1.24835	BCLAF1
1	31575000	31725000	421	-1.31212
1	31650000	31800000	422	-1.35349
1	31725000	31875000	423	-1.34275
1	31800000	31950000	424	-1.30468
1	31875000	32025000	425	-1.29141
1	31950000	32100000	426	-1.1958	AHI1
1	32025000	32175000	427	-1.15544	AHI1
1	32100000	32250000	428	-1.21347	AHI1
1	32175000	32325000	429	-1.31144	AHI1,MYB,MYB
1	32250000	32400000	430	-1.03201	MYB,MYB
1	32325000	32475000	431	-0.463005	HBS1L
1	32400000	32550000	432	-0.324607	HBS1L
1	32475000	32625000	433	-0.424932	HBS1L,ENSSSCG00000028115
1	32550000	32700000	434	-0.397873	ENSSSCG00000028115
1	32625000	32775000	435	-0.330766
1	32700000	32850000	436	-0.307815
1	32775000	32925000	437	-0.306405
1	32850000	33000000	438	-0.34213
1	32925000	33075000	439	-0.260679
1	33000000	33150000	440	-0.229227
1	33075000	33225000	441	-0.260792
1	33150000	33300000	442	-0.301434	SGK1
1	33225000	33375000	443	-0.319376	SGK1,SLC2A12
1	33300000	33450000	444	-0.380042	SLC2A12,TBPL1
1	33375000	33525000	445	-0.238153	SLC2A12,TBPL1,TCF21
1	33450000	33600000	446	-0.015552	TCF21
1	33525000	33675000	447	0.520737
1	33600000	33750000	448	0.896617
1	33675000	33825000	449	0.918545	ENSSSCG00000023999
1	33750000	33900000	450		ENSSSCG00000023999
1	33825000	33975000	451	1.31389	ENSSSCG00000023999
1	33900000	34050000	452	1.30694
1	33975000	34125000	453	1.31821
1	34050000	34200000	454	1.31586
1	34125000	34275000	455	1.30225
1	34200000	34350000	456	1.26358
1	34275000	34425000	457	1.26668
1	34350000	34500000	458	1.22455	RPS12,SLC18B1,VNN2
1	34425000	34575000	459	0.610636	RPS12,SLC18B1,VNN2,VNN3,VNN1,TAAR1
1	34500000	34650000	460	0.324533	VNN3,VNN1,TAAR1,TAAR2,ENSSSCG00000004184,TAAR5,TAAR8,ENSSSCG00000027456
1	34575000	34725000	461	0.541187	TAAR2,ENSSSCG00000004184,TAAR5,TAAR8,ENSSSCG00000027456,ENSSSCG00000004187,TAAR6,TAAR9,STX7
1	34650000	34800000	462	0.685466	ENSSSCG00000004187,TAAR6,TAAR9,STX7
1	34725000	34875000	463	0.554861	STX7,MOXD1
1	34800000	34950000	464	0.472211	MOXD1
1	34875000	35025000	465	0.440674	MOXD1
1	34950000	35100000	466	0.466107
1	35025000	35175000	467	0.500659	CTGF
1	35100000	35250000	468	0.799673	CTGF,ENPP1
1	35175000	35325000	469	0.89668	ENPP1
1	35250000	35400000	470	0.205982	ENPP1,ENSSSCG00000028817,ENPP3,ENPP3
1	35325000	35475000	471	0.426045	ENSSSCG00000028817,ENPP3,ENPP3,ENSSSCG00000023740,ARG1,ARG1,ENSSSCG00000004196,ENSSSCG00000004196
1	35400000	35550000	472	0.467151	ENPP3,ENPP3,ENSSSCG00000023740,ARG1,ARG1,ENSSSCG00000004196,ENSSSCG00000004196
1	35475000	35625000	473	0.835666	ENSSSCG00000004196,ENSSSCG00000004196,ENSSSCG00000029065,ARG1
1	35550000	35700000	474	0.6003	ENSSSCG00000029065,ARG1
1	35625000	35775000	475	0.619486
1	35700000	35850000	476	0.805247	ENSSSCG00000022533
1	35775000	35925000	477	0.767526	ENSSSCG00000022533,ENSSSCG00000004199
1	35850000	36000000	478	0.550453	ENSSSCG00000022533,ENSSSCG00000004199
1	35925000	36075000	479	0.621126	ENSSSCG00000004199,SMLR1
1	36000000	36150000	480	0.430926	ENSSSCG00000004199,SMLR1
1	36075000	36225000	481	0.0895546
1	36150000	36300000	482	0.221323
1	36225000	36375000	483	0.431586
1	36300000	36450000	484	0.886645	TMEM200A
1	36375000	36525000	485	0.885673	TMEM200A
1	36450000	36600000	486	0.606862	SAMD3
1	36525000	36675000	487	0.953191	SAMD3,L3MBTL3
1	36600000	36750000	488	1.22695	SAMD3,L3MBTL3
1	36675000	36825000	489	0.837548	L3MBTL3
1	36750000	36900000	490	0.535515
1	36825000	36975000	491	0.0583796
1	36900000	37050000	492	0.461812	TMEM244
1	36975000	37125000	493	1.22699	TMEM244,ENSSSCG00000004205
1	37050000	37200000	494	1.03258	ENSSSCG00000004205
1	37125000	37275000	495	1.08338	ENSSSCG00000004205,ENSSSCG00000004207
1	37200000	37350000	496	1.16573	ENSSSCG00000004207,ENSSSCG00000004206
1	37275000	37425000	497	1.10398	ENSSSCG00000004207,ENSSSCG00000004206,ENSSSCG00000025669
1	37350000	37500000	498	0.561241	ENSSSCG00000004207,ENSSSCG00000004206,ENSSSCG00000025669
1	37425000	37575000	499	0.438083	ENSSSCG00000004207,ENSSSCG00000025669,ENSSSCG00000029684
1	37500000	37650000	500	0.566377	ENSSSCG00000004207,ENSSSCG00000029684
1	37575000	37725000	501	0.295967
1	37650000	37800000	502	0.633864
1	37725000	37875000	503	1.0235
1	37800000	37950000	504	1.19094
1	37875000	38025000	505	0.314443
1	37950000	38100000	506	0.197807
1	38025000	38175000	507	-5.70499e-06
1	38100000	38250000	508	0.279967	PTPRK
1	38175000	38325000	509	0.597882	PTPRK
1	38250000	38400000	510	0.346575	PTPRK
1	38325000	38475000	511	0.176183	PTPRK
1	38400000	38550000	512	0.185516	PTPRK
1	38475000	38625000	513	0.292646	PTPRK
1	38550000	38700000	514	0.58478	PTPRK
1	38625000	38775000	515	0.774355	PTPRK
1	38700000	38850000	516	-0.0895826	PTPRK
1	38775000	38925000	517	-0.349989	PTPRK
1	38850000	39000000	518	-0.288184	THEMIS
1	38925000	39075000	519	-0.16377	THEMIS
1	39000000	39150000	520	-0.16357
1	39075000	39225000	521	0.220643	ENSSSCG00000004213
1	39150000	39300000	522	0.84246	ENSSSCG00000004213,C6orf58
1	39225000	39375000	523	0.827139	C6orf58
1	39300000	39450000	524	0.99713	ENSSSCG00000004214
1	39375000	39525000	525	1.07646	ENSSSCG00000004214,KIAA0408
1	39450000	39600000	526	1.11907	KIAA0408,ENSSSCG00000004216,RNF146
1	39525000	39675000	527	0.887642	ENSSSCG00000004216,RNF146,ENSSSCG00000026970,RSPO3
1	39600000	39750000	528	0.458863	ENSSSCG00000026970,RSPO3
1	39675000	39825000	529	0.500194	RSPO3
1	39750000	39900000	530	0.0990315	RSPO3
1	39825000	39975000	531	0.0161592
1	39900000	40050000	532	0.242157
1	39975000	40125000	533	0.307004
1	40050000	40200000	534	0.228945
1	40125000	40275000	535	0.033372
1	40200000	40350000	536	0.547869
1	40275000	40425000	537	0.790177
1	40350000	40500000	538	0.882879	CENPW
1	40425000	40575000	539	0.85571	CENPW
1	40500000	40650000	540	0.516257
1	40575000	40725000	541	0.705843	TRMT11
1	40650000	40800000	542	0.810573	TRMT11,HINT3
1	40725000	40875000	543	0.547356	TRMT11,HINT3,NCOA7,NCOA7
1	40800000	40950000	544	0.152623	NCOA7,NCOA7
1	40875000	41025000	545	0.133695	NCOA7,NCOA7,HEY2
1	40950000	41100000	546	0.0861007	NCOA7,NCOA7,HEY2
1	41025000	41175000	547	0.656108
1	41100000	41250000	548	1.12067
1	41175000	41325000	549	1.13389
1	41250000	41400000	550	0.720272	HDDC2
1	41325000	41475000	551	0.904224	HDDC2,TPD52L1
1	41400000	41550000	552	1.17457	HDDC2,TPD52L1
1	41475000	41625000	553	1.314
1	41550000	41700000	554	0.783856	RNF217
1	41625000	41775000	555	0.410647	RNF217
1	41700000	41850000	556	0.285821	RNF217
1	41775000	41925000	557	1.03974	RNF217
1	41850000	42000000	558	1.21556	RNF217
1	41925000	42075000	559	1.16887	NKAIN2
1	42000000	42150000	560	0.943735	NKAIN2
1	42075000	42225000	561	0.676569	NKAIN2
1	42150000	42300000	562	0.451808	NKAIN2
1	42225000	42375000	563	0.582194
1	42300000	42450000	564	0.538663
1	42375000	42525000	565	0.419194
1	42450000	42600000	566	0.494702	ENSSSCG00000024066
1	42525000	42675000	567	0.861316	ENSSSCG00000024066
1	42600000	42750000	568	0.949744	ENSSSCG00000030090
1	42675000	42825000	569	0.945311	ENSSSCG00000030090
1	42750000	42900000	570	0.953363
1	42825000	42975000	571	0.974932
1	42900000	43050000	572	0.989521
1	42975000	43125000	573	0.9689
1	43050000	43200000	574	0.931423
1	43125000	43275000	575	0.864429
1	43200000	43350000	576	0.449393
1	43275000	43425000	577	-0.672846
1	43350000	43500000	578	0.229542	TRDN
1	43425000	43575000	579	0.607576	TRDN
1	43500000	43650000	580	0.809692	TRDN
1	43575000	43725000	581	0.940662
1	43650000	43800000	582	0.958273	TRIADIN
1	43725000	43875000	583	0.894097	TRIADIN
1	43800000	43950000	584	0.873714	CLVS2
1	43875000	44025000	585	0.836531	CLVS2
1	43950000	44100000	586	0.696293	CLVS2,SMPDL3A,SMPDL3A,SMPDL3A,FABP7
1	44025000	44175000	587	0.456437	SMPDL3A,SMPDL3A,SMPDL3A,FABP7,ENSSSCG00000004235,ENSSSCG00000004236
1	44100000	44250000	588	0.800851	FABP7,ENSSSCG00000004235,ENSSSCG00000004236
1	44175000	44325000	589	0.755036
1	44250000	44400000	590
1	44325000	44475000	591	0.624331	ENSSSCG00000004237,HSF2
1	44400000	44550000	592	0.493999	ENSSSCG00000004237,HSF2,ENSSSCG00000025075
1	44475000	44625000	593	0.281362	ENSSSCG00000025075
1	44550000	44700000	594	0.519487
1	44625000	44775000	595	1.24771
1	44700000	44850000	596	0.505527
1	44775000	44925000	597	-0.312518
1	44850000	45000000	598	0.702588
1	44925000	45075000	599	0.46831
1	45000000	45150000	600	-0.319034
1	45075000	45225000	601	1.01252
1	45150000	45300000	602	0.869658
1	45225000	45375000	603	0.0629289
1	45300000	45450000	604	1.06825	ENSSSCG00000028308
1	45375000	45525000	605	0.854013	ENSSSCG00000028308
1	45450000	45600000	606	0.562715	GJA1
1	45525000	45675000	607	0.621546	GJA1,TBC1D32
1	45600000	45750000	608	0.269889	TBC1D32
1	45675000	45825000	609	0.503446	TBC1D32
1	45750000	45900000	610	0.538102	TBC1D32
1	45825000	45975000	611	0.577479
1	45900000	46050000	612	0.535823
1	45975000	46125000	613	0.512037
1	46050000	46200000	614	0.960095
1	46125000	46275000	615	1.03127
1	46200000	46350000	616	1.00798
1	46275000	46425000	617	0.933733
1	46350000	46500000	618	0.905991
1	46425000	46575000	619	0.740323
1	46500000	46650000	620	0.995253
1	46575000	46725000	621	1.04715
1	46650000	46800000	622
1	46725000	46875000	623
1	46800000	46950000	624
1	46875000	47025000	625	0.891868
1	46950000	47100000	626	0.906722
1	47025000	47175000	627	0.942023
1	47100000	47250000	628	0.982197
1	47175000	47325000	629	1.09578
1	47250000	47400000	630	1.09777
1	47325000	47475000	631	1.03983
1	47400000	47550000	632	1.26369
1	47475000	47625000	633	1.09392
1	47550000	47700000	634	0.898921
1	47625000	47775000	635	0.846066
1	47700000	47850000	636	0.537663
1	47775000	47925000	637	0.767405	MAN1A1
1	47850000	48000000	638	0.92114	MAN1A1
1	47925000	48075000	639	0.742281	MAN1A1
1	48000000	48150000	640	0.730003	MAN1A1
1	48075000	48225000	641	0.503305	FAM184A
1	48150000	48300000	642	0.0699496	FAM184A
1	48225000	48375000	643	-0.720345	FAM184A,MCM9,ASF1A
1	48300000	48450000	644	0.386529	MCM9,ASF1A
1	48375000	48525000	645	1.23331	MCM9,ENSSSCG00000030488
1	48450000	48600000	646	0.81882	ENSSSCG00000030488
1	48525000	48675000	647	0.723161	CEP85L
1	48600000	48750000	648	0.910201	CEP85L,PLN,ENSSSCG00000023536
1	48675000	48825000	649	0.964809	CEP85L,PLN,ENSSSCG00000023536
1	48750000	48900000	650	0.52905	CEP85L
1	48825000	48975000	651	-0.172622
1	48900000	49050000	652	0.22569	SLC35F1
1	48975000	49125000	653	0.603201	SLC35F1
1	49050000	49200000	654	0.873458	SLC35F1
1	49125000	49275000	655	-0.0806866	SLC35F1
1	49200000	49350000	656	-0.232934
1	49275000	49425000	657	-0.555723
1	49350000	49500000	658	-0.511657
1	49425000	49575000	659	-0.489095	NUS1,ENSSSCG00000004252
1	49500000	49650000	660	-0.52528	NUS1,ENSSSCG00000004252,GOPC,DCBLD1
1	49575000	49725000	661	0.265144	ENSSSCG00000004252,GOPC,DCBLD1
1	49650000	49800000	662	0.705318	DCBLD1,ROS1
1	49725000	49875000	663	0.960739	ROS1
1	49800000	49950000	664	1.09731	ROS1,VGLL2,ENSSSCG00000004256,ENSSSCG00000004257
1	49875000	50025000	665	0.964569	VGLL2,ENSSSCG00000004256,ENSSSCG00000004257
1	49950000	50100000	666	0.537184
1	50025000	50175000	667	-0.179463	ENSSSCG00000004259,FAM162B,ENSSSCG00000004261,ENSSSCG00000004262
1	50100000	50250000	668	-0.718198	ENSSSCG00000004259,FAM162B,ENSSSCG00000004261,ENSSSCG00000004262,ENSSSCG00000004263
1	50175000	50325000	669	-1.31121	ENSSSCG00000004262,ENSSSCG00000004263,ENSSSCG00000023834
1	50250000	50400000	670	-1.95727	ENSSSCG00000023834,ENSSSCG00000027649,ENSSSCG00000029062,ENSSSCG00000025496
1	50325000	50475000	671	-0.550389	ENSSSCG00000027649,ENSSSCG00000029062,ENSSSCG00000025496
1	50400000	50550000	672	-0.181337	ENSSSCG00000025941
1	50475000	50625000	673	0.158532	ENSSSCG00000025941
1	50550000	50700000	674	1.10474	ENSSSCG00000023510
1	50625000	50775000	675	1.19976	ENSSSCG00000023510
1	50700000	50850000	676		ENSSSCG00000023510
1	50775000	50925000	677	0.990885
1	50850000	51000000	678	0.742839
1	50925000	51075000	679	0.171672
1	51000000	51150000	680	1.06869
1	51075000	51225000	681	1.31695
1	51150000	51300000	682	1.35787
1	51225000	51375000	683	1.24336
1	51300000	51450000	684	-0.311804
1	51375000	51525000	685	-0.105418
1	51450000	51600000	686	-0.112272
1	51525000	51675000	687	-0.647345
1	51600000	51750000	688	0.0574314
1	51675000	51825000	689	-0.23058
1	51750000	51900000	690	-0.319291
1	51825000	51975000	691	0.140001
1	51900000	52050000	692	1.21042
1	51975000	52125000	693	1.20243
1	52050000	52200000	694	0.548453	ENSSSCG00000004269
1	52125000	52275000	695	0.337173	ENSSSCG00000004269
1	52200000	52350000	696	0.160735	ENSSSCG00000004269
1	52275000	52425000	697	0.107917	ENSSSCG00000004269
1	52350000	52500000	698	-0.159766
1	52425000	52575000	699	-0.959123
1	52500000	52650000	700	-0.543476
1	52575000	52725000	701	0.934931
1	52650000	52800000	702	-0.174611
1	52725000	52875000	703	0.765999
1	52800000	52950000	704	0.996672
1	52875000	53025000	705	0.97031
1	52950000	53100000	706	0.927872
1	53025000	53175000	707	0.878176
1	53100000	53250000	708	0.583778
1	53175000	53325000	709	0.43658
1	53250000	53400000	710	-0.229202
1	53325000	53475000	711	0.0216628
1	53400000	53550000	712	0.420194
1	53475000	53625000	713	1.05879
1	53550000	53700000	714	0.800193
1	53625000	53775000	715	0.279756
1	53700000	53850000	716	-0.205634
1	53775000	53925000	717	1.14439
1	53850000	54000000	718	1.25644
1	53925000	54075000	719	1.08523
1	54000000	54150000	720	0.861398
1	54075000	54225000	721	1.02708
1	54150000	54300000	722	1.2467
1	54225000	54375000	723	1.28787
1	54300000	54450000	724	1.35852
1	54375000	54525000	725
1	54450000	54600000	726
1	54525000	54675000	727
1	54600000	54750000	728	1.35257
1	54675000	54825000	729	1.3625
1	54750000	54900000	730	1.34607
1	54825000	54975000	731	1.31579
1	54900000	55050000	732	1.26042	ENSSSCG00000029872
1	54975000	55125000	733	0.741136	ENSSSCG00000029872
1	55050000	55200000	734	-1.99545
1	55125000	55275000	735	-0.642884
1	55200000	55350000	736	-0.159244	BAI3
1	55275000	55425000	737		BAI3
1	55350000	55500000	738		BAI3
1	55425000	55575000	739	-1.20771	BAI3
1	55500000	55650000	740	-0.549526	BAI3
1	55575000	55725000	741	1.13748	BAI3
1	55650000	55800000	742	1.23269	BAI3
1	55725000	55875000	743	1.03578	BAI3
1	55800000	55950000	744	0.744526
1	55875000	56025000	745	0.705508
1	55950000	56100000	746	0.805597	LMBRD1
1	56025000	56175000	747	1.10989	LMBRD1
1	56100000	56250000	748	0.99032	LMBRD1,COL19A1
1	56175000	56325000	749	0.161072	COL19A1
1	56250000	56400000	750	0.844424	COL19A1
1	56325000	56475000	751	1.26457	COL19A1
1	56400000	56550000	752	1.26253	COL19A1
1	56475000	56625000	753	1.33966	COL19A1
1	56550000	56700000	754		COL19A1,COL9A1
1	56625000	56775000	755	0.782175	COL9A1
1	56700000	56850000	756	0.859721	COL9A1
1	56775000	56925000	757	1.12316	FAM135A
1	56850000	57000000	758	1.23924	FAM135A,C6orf57
1	56925000	57075000	759	1.04684	FAM135A,C6orf57,SMAP1
1	57000000	57150000	760	0.921574	C6orf57,SMAP1
1	57075000	57225000	761	1.21238	SMAP1
1	57150000	57300000	762	1.2328	SMAP1,B3GAT2
1	57225000	57375000	763	0.726994	SMAP1,B3GAT2
1	57300000	57450000	764	0.547527	B3GAT2
1	57375000	57525000	765	0.51355	B3GAT2
1	57450000	57600000	766	0.369376
1	57525000	57675000	767	0.218812	OGFRL1
1	57600000	57750000	768	0.138008	OGFRL1
1	57675000	57825000	769	0.4312
1	57750000	57900000	770	0.248459
1	57825000	57975000	771	0.157494
1	57900000	58050000	772	0.147044
1	57975000	58125000	773	0.264913
1	58050000	58200000	774	0.0393596
1	58125000	58275000	775	0.00719088
1	58200000	58350000	776	0.240123	RIMS1
1	58275000	58425000	777	0.335383	RIMS1
1	58350000	58500000	778	0.555699	RIMS1
1	58425000	58575000	779	0.570785	RIMS1
1	58500000	58650000	780	0.657369	RIMS1
1	58575000	58725000	781	0.726198	RIMS1
1	58650000	58800000	782	0.995152
1	58725000	58875000	783	1.16064
1	58800000	58950000	784	-0.778516
1	58875000	59025000	785	-0.196345
1	58950000	59100000	786	0.190829
1	59025000	59175000	787	-0.0286213	KCNQ5,KCNQ5,KCNQ5
1	59100000	59250000	788	0.143322	KCNQ5,KCNQ5,KCNQ5
1	59175000	59325000	789	0.0473821	KCNQ5,KCNQ5,KCNQ5,ENSSSCG00000004282,DPPA5
1	59250000	59400000	790	-0.0904797	KCNQ5,KCNQ5,KCNQ5,ENSSSCG00000004282,DPPA5,KHDC3L,OOEP,DDX43,CYB5R4
1	59325000	59475000	791	-0.883959	KHDC3L,OOEP,DDX43,CYB5R4,ENSSSCG00000028526
1	59400000	59550000	792	-1.13525	DDX43,ENSSSCG00000028526
1	59475000	59625000	793	-0.979676	ENSSSCG00000028526,MRAP2
1	59550000	59700000	794	-1.29369	MRAP2,KIAA1009
1	59625000	59775000	795	-0.939614	MRAP2,KIAA1009
1	59700000	59850000	796	-0.851801	KIAA1009
1	59775000	59925000	797	-1.14954
1	59850000	60000000	798	-1.16564
1	59925000	60075000	799	-1.06993
1	60000000	60150000	800	-0.964314
1	60075000	60225000	801	-0.836569	TBX18
1	60150000	60300000	802	-0.735122	TBX18
1	60225000	60375000	803	-0.760114
1	60300000	60450000	804	-1.01109
1	60375000	60525000	805	-1.05872
1	60450000	60600000	806	-0.95647
1	60525000	60675000	807	-0.704984
1	60600000	60750000	808	-1.0207
1	60675000	60825000	809	-1.05352
1	60750000	60900000	810	-0.155837	NT5E,NT5E,SNX14
1	60825000	60975000	811	0.448307	NT5E,NT5E,SNX14
1	60900000	61050000	812	0.657553	SNX14,SYNCRIP
1	60975000	61125000	813	-0.138194	SNX14,SYNCRIP
1	61050000	61200000	814	-0.265226
1	61125000	61275000	815	-0.362678
1	61200000	61350000	816
1	61275000	61425000	817	1.02832
1	61350000	61500000	818	1.15266
1	61425000	61575000	819
1	61500000	61650000	820	0.412361
1	61575000	61725000	821	-0.345214
1	61650000	61800000	822	-0.759346
1	61725000	61875000	823	-1.04285
1	61800000	61950000	824	-0.607438
1	61875000	62025000	825	-0.271312	ENSSSCG00000004295
1	61950000	62100000	826	0.0873297	ENSSSCG00000004295
1	62025000	62175000	827	0.0698814
1	62100000	62250000	828	-0.275051	ENSSSCG00000004296,CGA
1	62175000	62325000	829	-0.473959	ENSSSCG00000004296,CGA,ZNF292
1	62250000	62400000	830	-0.841293	CGA,ZNF292
1	62325000	62475000	831	-0.525352	ZNF292,GJB7,ENSSSCG00000004300,C6orf163
1	62400000	62550000	832	-0.530351	ZNF292,GJB7,ENSSSCG00000004300,C6orf163,ENSSSCG00000004302
1	62475000	62625000	833	-0.680879	C6orf163,ENSSSCG00000004302,SLC35A1,ENSSSCG00000004303
1	62550000	62700000	834	-0.668652	SLC35A1,ENSSSCG00000004303,RARS2,ORC3
1	62625000	62775000	835	-0.143608	ENSSSCG00000004303,RARS2,ORC3
1	62700000	62850000	836	1.02379	ORC3,AKIRIN2
1	62775000	62925000	837	0.327962	ORC3,AKIRIN2
1	62850000	63000000	838	0.336657
1	62925000	63075000	839	0.499152
1	63000000	63150000	840	-1.1797	SPACA1
1	63075000	63225000	841	-1.15943	SPACA1,CNR1
1	63150000	63300000	842	-0.672589	CNR1
1	63225000	63375000	843	0.360365
1	63300000	63450000	844	-0.0664354	ENSSSCG00000029003
1	63375000	63525000	845	0.119515	ENSSSCG00000029003
1	63450000	63600000	846	0.658928	ENSSSCG00000025426
1	63525000	63675000	847	1.11159	ENSSSCG00000025426
1	63600000	63750000	848	1.16572	ENSSSCG00000025426,ENSSSCG00000004311
1	63675000	63825000	849	0.235402	ENSSSCG00000025426,ENSSSCG00000004311,SRSF12
1	63750000	63900000	850	0.0527558	ENSSSCG00000004311,SRSF12,PNRC1
1	63825000	63975000	851	0.16231	PNRC1,PM20D2
1	63900000	64050000	852	0.747345	PM20D2,GABRR1
1	63975000	64125000	853	0.798823	PM20D2,GABRR1,GABRR2,UBE2J1
1	64050000	64200000	854	0.533059	GABRR2,UBE2J1,RRAGD
1	64125000	64275000	855	-0.323003	UBE2J1,RRAGD
1	64200000	64350000	856	-0.353967
1	64275000	64425000	857	1.36264
1	64350000	64500000	858	1.36953	ANKRD6,ANKRD6
1	64425000	64575000	859	1.2855	ANKRD6,ANKRD6,LYRM2
1	64500000	64650000	860	1.1757	ANKRD6,ANKRD6,LYRM2,ENSSSCG00000004328
1	64575000	64725000	861	0.143555	ENSSSCG00000004328,ENSSSCG00000030625,ENSSSCG00000004327,ENSSSCG00000004329
1	64650000	64800000	862	0.2925	ENSSSCG00000004328,ENSSSCG00000030625,ENSSSCG00000004327,ENSSSCG00000004329,CH242-196P17.1
1	64725000	64875000	863	0.405277	ENSSSCG00000030625,ENSSSCG00000004329,CH242-196P17.1,GJA10
1	64800000	64950000	864	-1.29157	CH242-196P17.1,GJA10,BACH2,BACH2
1	64875000	65025000	865	-0.414942	BACH2,BACH2
1	64950000	65100000	866	0.320667	BACH2,BACH2
1	65025000	65175000	867	0.799232	BACH2,BACH2
1	65100000	65250000	868	0.725312	BACH2,BACH2
1	65175000	65325000	869	-0.348535	BACH2,BACH2
1	65250000	65400000	870	1.0764
1	65325000	65475000	871	1.17434
1	65400000	65550000	872
1	65475000	65625000	873
1	65550000	65700000	874
1	65625000	65775000	875
1	65700000	65850000	876	0.505142
1	65775000	65925000	877	1.10614
1	65850000	66000000	878	0.585339
1	65925000	66075000	879	0.36905
1	66000000	66150000	880	0.66712
1	66075000	66225000	881	0.941854
1	66150000	66300000	882	0.990285
1	66225000	66375000	883	0.951738
1	66300000	66450000	884	1.02855
1	66375000	66525000	885	0.968924
1	66450000	66600000	886	1.2725
1	66525000	66675000	887	1.41462
1	66600000	66750000	888	0.622278
1	66675000	66825000	889	-0.637134
1	66750000	66900000	890	-0.132635
1	66825000	66975000	891	-0.975342
1	66900000	67050000	892	-0.162095
1	66975000	67125000	893	1.02261
1	67050000	67200000	894	1.03473
1	67125000	67275000	895	1.28537
1	67200000	67350000	896	-0.825547
1	67275000	67425000	897	-0.844032
1	67350000	67500000	898	1.13193
1	67425000	67575000	899	1.10307
1	67500000	67650000	900	1.14262
1	67575000	67725000	901	1.20729
1	67650000	67800000	902	1.25117
1	67725000	67875000	903	0.563298
1	67800000	67950000	904	-0.0529425
1	67875000	68025000	905	0.314951
1	67950000	68100000	906	0.463304
1	68025000	68175000	907	-0.437256
1	68100000	68250000	908	-0.504712
1	68175000	68325000	909	-0.538183	EPHA7
1	68250000	68400000	910	-0.75586	EPHA7
1	68325000	68475000	911	-1.50805	EPHA7
1	68400000	68550000	912	-2.10036	EPHA7
1	68475000	68625000	913	-2.0622
1	68550000	68700000	914
1	68625000	68775000	915
1	68700000	68850000	916
1	68775000	68925000	917	-0.134345
1	68850000	69000000	918	0.206365
1	68925000	69075000	919	1.37246
1	69000000	69150000	920	1.39932
1	69075000	69225000	921	1.11699
1	69150000	69300000	922	0.767633
1	69225000	69375000	923	1.34973
1	69300000	69450000	924	1.35926
1	69375000	69525000	925	1.21379
1	69450000	69600000	926	1.26653
1	69525000	69675000	927	1.29272
1	69600000	69750000	928	1.10226
1	69675000	69825000	929	0.439049
1	69750000	69900000	930	0.44119
1	69825000	69975000	931	-0.679362
1	69900000	70050000	932	-1.01191
1	69975000	70125000	933	-0.878013
1	70050000	70200000	934	-0.719695
1	70125000	70275000	935	-0.769221
1	70200000	70350000	936
1	70275000	70425000	937	-0.60421
1	70350000	70500000	938	-0.140434
1	70425000	70575000	939
1	70500000	70650000	940
1	70575000	70725000	941	-1.14891
1	70650000	70800000	942
1	70725000	70875000	943	-1.72709
1	70800000	70950000	944	-0.749025
1	70875000	71025000	945	-0.0966949
1	70950000	71100000	946	-0.976308	MANEA
1	71025000	71175000	947	1.14477	MANEA
1	71100000	71250000	948	1.31869
1	71175000	71325000	949	1.32425
1	71250000	71400000	950	1.0727
1	71325000	71475000	951	1.0066
1	71400000	71550000	952	1.03372
1	71475000	71625000	953	0.905681
1	71550000	71700000	954	0.146599
1	71625000	71775000	955
1	71700000	71850000	956	-1.06599	FUT9
1	71775000	71925000	957	-1.16693	FUT9
1	71850000	72000000	958	-1.19535
1	71925000	72075000	959	-1.25543	ENSSSCG00000004339,FHL5
1	72000000	72150000	960	-1.47646	ENSSSCG00000004339,FHL5
1	72075000	72225000	961	-0.889821	FHL5
1	72150000	72300000	962	0.566385	GPR63
1	72225000	72375000	963	0.547966	GPR63
1	72300000	72450000	964	0.442683	NDUFAF4,NDUFAF4,ENSSSCG00000028811
1	72375000	72525000	965	0.621084	NDUFAF4,NDUFAF4,ENSSSCG00000028811
1	72450000	72600000	966		ENSSSCG00000028811
1	72525000	72675000	967		ENSSSCG00000028811,ENSSSCG00000027002,ENSSSCG00000004343
1	72600000	72750000	968	-1.26956	ENSSSCG00000027002,ENSSSCG00000004343,ENSSSCG00000004344
1	72675000	72825000	969	0.652413	ENSSSCG00000027002,ENSSSCG00000004344
1	72750000	72900000	970	0.833131	ENSSSCG00000004344,ENSSSCG00000004345
1	72825000	72975000	971	0.64449	ENSSSCG00000004344,ENSSSCG00000004345
1	72900000	73050000	972	-0.322562
1	72975000	73125000	973
1	73050000	73200000	974	0.816475
1	73125000	73275000	975	0.827607
1	73200000	73350000	976	-0.183582
1	73275000	73425000	977	-1.01453
1	73350000	73500000	978
1	73425000	73575000	979	0.77645
1	73500000	73650000	980	0.785228
1	73575000	73725000	981	0.80441
1	73650000	73800000	982
1	73725000	73875000	983
1	73800000	73950000	984	0.915245
1	73875000	74025000	985	0.892654
1	73950000	74100000	986
1	74025000	74175000	987
1	74100000	74250000	988
1	74175000	74325000	989
1	74250000	74400000	990	-1.10125	POU3F2
1	74325000	74475000	991	-1.16537	POU3F2,FBXL4
1	74400000	74550000	992	-0.365629	FBXL4
1	74475000	74625000	993	0.56765	FBXL4
1	74550000	74700000	994
1	74625000	74775000	995
1	74700000	74850000	996
1	74775000	74925000	997	0.340197
1	74850000	75000000	998	0.415112	ENSSSCG00000004348,ENSSSCG00000004349,ENSSSCG00000023154
1	74925000	75075000	999	-0.36386	ENSSSCG00000004348,ENSSSCG00000004349,ENSSSCG00000023154,ENSSSCG00000004350,USP45,USP45
1	75000000	75150000	1000	-0.798278	ENSSSCG00000023154,ENSSSCG00000004350,USP45,USP45,ENSSSCG00000029638,CCNC
1	75075000	75225000	1001	0.147479	USP45,USP45,ENSSSCG00000029638,CCNC,PRDM13
1	75150000	75300000	1002	0.908723	CCNC,PRDM13
1	75225000	75375000	1003	0.848035
1	75300000	75450000	1004	0.0860271
1	75375000	75525000	1005	0.530958
1	75450000	75600000	1006	-0.691326	MCHR2
1	75525000	75675000	1007	-0.970357	MCHR2
1	75600000	75750000	1008	0.554362
1	75675000	75825000	1009	0.560265
1	75750000	75900000	1010
1	75825000	75975000	1011	-1.13477
1	75900000	76050000	1012	0.255854	SIM1
1	75975000	76125000	1013	1.03171	SIM1,ENSSSCG00000004358
1	76050000	76200000	1014	0.96416	SIM1,ENSSSCG00000004358
1	76125000	76275000	1015	0.0964041	ENSSSCG00000004358,ENSSSCG00000004359,ENSSSCG00000028744
1	76200000	76350000	1016	0.740971	ENSSSCG00000004359,ENSSSCG00000028744,ENSSSCG00000024589
1	76275000	76425000	1017	0.949391	ENSSSCG00000024589,ENSSSCG00000029707,ENSSSCG00000004360
1	76350000	76500000	1018	0.783482	ENSSSCG00000024589,ENSSSCG00000029707,ENSSSCG00000004360,ENSSSCG00000021300
1	76425000	76575000	1019	1.38237	ENSSSCG00000021300
1	76500000	76650000	1020	1.21827
1	76575000	76725000	1021	1.13983
1	76650000	76800000	1022	1.28152
1	76725000	76875000	1023	1.27302
1	76800000	76950000	1024	1.26909	ENSSSCG00000029152
1	76875000	77025000	1025	1.27865	ENSSSCG00000029152
1	76950000	77100000	1026	1.31534
1	77025000	77175000	1027	1.11895	GRIK2,GRIK2,GRIK2,GRIK2,GRIK2
1	77100000	77250000	1028	1.24814	GRIK2,GRIK2,GRIK2,GRIK2,GRIK2
1	77175000	77325000	1029	1.34737	GRIK2,GRIK2,GRIK2,GRIK2,GRIK2
1	77250000	77400000	1030	1.13856	GRIK2,GRIK2,GRIK2,GRIK2,GRIK2
1	77325000	77475000	1031	0.359865	GRIK2,GRIK2,GRIK2,GRIK2,GRIK2
1	77400000	77550000	1032	0.12188	GRIK2,GRIK2,GRIK2,GRIK2,GRIK2
1	77475000	77625000	1033	0.899506	GRIK2,GRIK2,GRIK2,GRIK2,GRIK2
1	77550000	77700000	1034	1.2067	GRIK2,GRIK2,GRIK2,GRIK2,GRIK2
1	77625000	77775000	1035	1.31651
1	77700000	77850000	1036	1.31087
1	77775000	77925000	1037	1.30557
1	77850000	78000000	1038	-0.682844
1	77925000	78075000	1039	1.14718
1	78000000	78150000	1040	1.21469
1	78075000	78225000	1041	0.895055
1	78150000	78300000	1042	-1.74253
1	78225000	78375000	1043	-1.29426
1	78300000	78450000	1044
1	78375000	78525000	1045
1	78450000	78600000	1046	-0.692019
1	78525000	78675000	1047	-0.173603
1	78600000	78750000	1048
1	78675000	78825000	1049
1	78750000	78900000	1050
1	78825000	78975000	1051	0.819299
1	78900000	79050000	1052	0.638405
1	78975000	79125000	1053	0.600368
1	79050000	79200000	1054	0.494226
1	79125000	79275000	1055	0.35295
1	79200000	79350000	1056
1	79275000	79425000	1057
1	79350000	79500000	1058	-1.07687
1	79425000	79575000	1059	-1.10391
1	79500000	79650000	1060	0.32516
1	79575000	79725000	1061	0.733814
1	79650000	79800000	1062	-1.10422
1	79725000	79875000	1063
1	79800000	79950000	1064	-1.54311
1	79875000	80025000	1065	-1.77598
1	79950000	80100000	1066
1	80025000	80175000	1067
1	80100000	80250000	1068		HACE1
1	80175000	80325000	1069	-1.119	HACE1
1	80250000	80400000	1070	-0.64635	HACE1
1	80325000	80475000	1071	-0.580332	HACE1,LIN28B
1	80400000	80550000	1072	-0.770556	LIN28B
1	80475000	80625000	1073	0.963903	LIN28B
1	80550000	80700000	1074	1.30572	LIN28B,BVES,BVES
1	80625000	80775000	1075	1.37054	BVES,BVES,POPDC3
1	80700000	80850000	1076	1.35863	POPDC3,PREP
1	80775000	80925000	1077	1.36527	PREP
1	80850000	81000000	1078	1.35875	PREP
1	80925000	81075000	1079	0.824249
1	81000000	81150000	1080	1.3857
1	81075000	81225000	1081	1.41241
1	81150000	81300000	1082	1.35342
1	81225000	81375000	1083	1.18093
1	81300000	81450000	1084	1.22117
1	81375000	81525000	1085	0.889979
1	81450000	81600000	1086	-1.26691	ENSSSCG00000004369
1	81525000	81675000	1087	-0.48816	ENSSSCG00000004369
1	81600000	81750000	1088	0.979413	ENSSSCG00000004369
1	81675000	81825000	1089	1.04746
1	81750000	81900000	1090	1.42935
1	81825000	81975000	1091	1.41906
1	81900000	82050000	1092	1.41438	AIM1,AIM1,AIM1,AIM1,AIM1,AIM1,AIM1
1	81975000	82125000	1093	1.41124	AIM1,AIM1,AIM1,AIM1,AIM1,AIM1,AIM1,ENSSSCG00000004373,ENSSSCG00000004374
1	82050000	82200000	1094	-0.30986	AIM1,AIM1,AIM1,AIM1,AIM1,AIM1,AIM1,ENSSSCG00000004373,ENSSSCG00000004374
1	82125000	82275000	1095	0.572847	ENSSSCG00000004374,CD24
1	82200000	82350000	1096	1.3212	CD24
1	82275000	82425000	1097	1.33174
1	82350000	82500000	1098	1.3402
1	82425000	82575000	1099	1.25533
1	82500000	82650000	1100	0.182425
1	82575000	82725000	1101	1.41861
1	82650000	82800000	1102	1.33945
1	82725000	82875000	1103	1.38239
1	82800000	82950000	1104		SOBP
1	82875000	83025000	1105	-1.03225	SOBP
1	82950000	83100000	1106	-1.98177
1	83025000	83175000	1107	1.3525	ENSSSCG00000004380,SCML4
1	83100000	83250000	1108	1.38234	ENSSSCG00000004380,SCML4
1	83175000	83325000	1109	1.37821	SEC63
1	83250000	83400000	1110	0.627255	SEC63
1	83325000	83475000	1111	0.779026	SEC63,GL
1	83400000	83550000	1112		GL,NR2E1,NR2E1
1	83475000	83625000	1113	0.443123	NR2E1,NR2E1,SNX3
1	83550000	83700000	1114	0.191185	NR2E1,NR2E1,SNX3,ENSSSCG00000024176,ENSSSCG00000004386
1	83625000	83775000	1115	0.802012	ENSSSCG00000024176,ENSSSCG00000004386
1	83700000	83850000	1116	1.41041	ENSSSCG00000004386
1	83775000	83925000	1117	1.43447	ENSSSCG00000004386,FOXO3A
1	83850000	84000000	1118		FOXO3A
1	83925000	84075000	1119		FOXO3A
1	84000000	84150000	1120	1.22337	FOXO3A
1	84075000	84225000	1121	1.29835
1	84150000	84300000	1122	0.78802	ARMC2
1	84225000	84375000	1123	0.0513901	ARMC2,SESN1
1	84300000	84450000	1124	0.165936	ARMC2,SESN1,ENSSSCG00000004389,ENSSSCG00000020883
1	84375000	84525000	1125	0.328963	ENSSSCG00000004389,ENSSSCG00000020883,CEP57L1,CEP57L1
1	84450000	84600000	1126	0.282574	ENSSSCG00000020883,CEP57L1,CEP57L1,ENSSSCG00000030406
1	84525000	84675000	1127	0.260976	CEP57L1,CEP57L1,ENSSSCG00000030406,ENSSSCG00000004415
1	84600000	84750000	1128	0.281075	ENSSSCG00000030406,ENSSSCG00000004415,CD164,CD164,PPIL6
1	84675000	84825000	1129	0.312868	ENSSSCG00000004415,CD164,CD164,PPIL6,SMPD2,MICAL1,ZBTB24
1	84750000	84900000	1130	0.446013	PPIL6,SMPD2,MICAL1,ZBTB24,ENSSSCG00000004410
1	84825000	84975000	1131	0.941521	ZBTB24,ENSSSCG00000004410,ENSSSCG00000020960,ENSSSCG00000028519
1	84900000	85050000	1132	0.899833	ENSSSCG00000020960,ENSSSCG00000028519,ENSSSCG00000022201
1	84975000	85125000	1133	0.904121	ENSSSCG00000028519,ENSSSCG00000022201
1	85050000	85200000	1134	1.00206
1	85125000	85275000	1135	0.992498	GPR6
1	85200000	85350000	1136	0.907425	GPR6
1	85275000	85425000	1137
1	85350000	85500000	1138		ENSSSCG00000004405
1	85425000	85575000	1139	0.674775	ENSSSCG00000004405
1	85500000	85650000	1140	0.284126	ENSSSCG00000004405,WASF1
1	85575000	85725000	1141	0.630435	WASF1,CDC40
1	85650000	85800000	1142	0.934898	WASF1,CDC40,METTL24
1	85725000	85875000	1143	0.922976	METTL24,DDO
1	85800000	85950000	1144	1.08076	METTL24,DDO
1	85875000	86025000	1145	1.05185	DDO
1	85950000	86100000	1146	0.34993	SLC22A16
1	86025000	86175000	1147	-0.58554	SLC22A16
1	86100000	86250000	1148	-1.7244	CDK19
1	86175000	86325000	1149	-0.8192	CDK19,RPF2
1	86250000	86400000	1150		RPF2,GTF3C6,GTF3C6,AMD1
1	86325000	86475000	1151	-0.0465511	RPF2,GTF3C6,GTF3C6,AMD1
1	86400000	86550000	1152	0.513384	AMD1
1	86475000	86625000	1153	0.634138	ENSSSCG00000025703
1	86550000	86700000	1154	-1.01218	ENSSSCG00000025703,KIAA1919
1	86625000	86775000	1155	-0.864382	ENSSSCG00000025703,KIAA1919,ENSSSCG00000004417
1	86700000	86850000	1156		ENSSSCG00000004417,ENSSSCG00000004418
1	86775000	86925000	1157		ENSSSCG00000004418,ENSSSCG00000025574,ENSSSCG00000025439
1	86850000	87000000	1158	-1.03418	ENSSSCG00000004418,ENSSSCG00000025574,ENSSSCG00000025439
1	86925000	87075000	1159	0.837613	ENSSSCG00000025439,TRAF3IP2
1	87000000	87150000	1160	0.523939	TRAF3IP2,FYN,FYN,FYN,FYN,FYN,FYN,FYN,FYN
1	87075000	87225000	1161	0.521754	TRAF3IP2,FYN,FYN,FYN,FYN,FYN,FYN,FYN,FYN
1	87150000	87300000	1162	1.13382	FYN,FYN,FYN,FYN,FYN,FYN,FYN,FYN
1	87225000	87375000	1163	0.903142	FYN,FYN,FYN,FYN,FYN,FYN,FYN,FYN
1	87300000	87450000	1164	0.335306	FYN,FYN,FYN,FYN,FYN,FYN,FYN,FYN
1	87375000	87525000	1165	0.315637	FYN,FYN,FYN,FYN,FYN,FYN,FYN,FYN
1	87450000	87600000	1166	0.391925
1	87525000	87675000	1167	0.291689	WISP3
1	87600000	87750000	1168	-0.00195889	WISP3,TUBE1,FAM229B,ENSSSCG00000004425
1	87675000	87825000	1169	0.223973	WISP3,TUBE1,FAM229B,ENSSSCG00000004425,ENSSSCG00000004428
1	87750000	87900000	1170	0.421413	ENSSSCG00000004425,ENSSSCG00000004428
1	87825000	87975000	1171		ENSSSCG00000004428
1	87900000	88050000	1172		ENSSSCG00000004428
1	87975000	88125000	1173	-0.118692	ENSSSCG00000004428,ENSSSCG00000004427
1	88050000	88200000	1174	-0.12338	ENSSSCG00000004427,RFPL4B,RFPL4B
1	88125000	88275000	1175	0.38203	RFPL4B,RFPL4B
1	88200000	88350000	1176	0.274577
1	88275000	88425000	1177	0.112625
1	88350000	88500000	1178	0.20295
1	88425000	88575000	1179	-0.0130661
1	88500000	88650000	1180	0.37408
1	88575000	88725000	1181	0.124226
1	88650000	88800000	1182	-0.133211
1	88725000	88875000	1183	-0.217706
1	88800000	88950000	1184	-0.188267
1	88875000	89025000	1185	-0.113557
1	88950000	89100000	1186	0.109349
1	89025000	89175000	1187	0.0289598
1	89100000	89250000	1188	-0.0240578
1	89175000	89325000	1189	0.135882
1	89250000	89400000	1190	0.102266
1	89325000	89475000	1191	-0.075289
1	89400000	89550000	1192	-0.0053012
1	89475000	89625000	1193	0.0442913
1	89550000	89700000	1194	-0.109403
1	89625000	89775000	1195	-0.298604
1	89700000	89850000	1196	-0.319253
1	89775000	89925000	1197	-0.285037	MARCKS
1	89850000	90000000	1198	-0.163168	MARCKS,HDAC2
1	89925000	90075000	1199	-0.325839	HDAC2,HS3ST5
1	90000000	90150000	1200	-0.0938507	HS3ST5
1	90075000	90225000	1201	0.481178
1	90150000	90300000	1202	0.313659
1	90225000	90375000	1203	-0.20103
1	90300000	90450000	1204	-0.375338
1	90375000	90525000	1205	0.337624
1	90450000	90600000	1206	0.96654
1	90525000	90675000	1207	1.32351
1	90600000	90750000	1208	1.30034
1	90675000	90825000	1209	1.13739
1	90750000	90900000	1210	1.10894
1	90825000	90975000	1211	1.12477
1	90900000	91050000	1212	1.07656
1	90975000	91125000	1213	0.957243
1	91050000	91200000	1214	0.722543
1	91125000	91275000	1215	0.757624
1	91200000	91350000	1216	0.199408
1	91275000	91425000	1217	-0.0746148
1	91350000	91500000	1218	0.722731
1	91425000	91575000	1219	0.753246
1	91500000	91650000	1220	0.0672969
1	91575000	91725000	1221	-0.356997	FRK
1	91650000	91800000	1222	-0.668111	FRK
1	91725000	91875000	1223	-1.07699	FRK,NT5DC1,NT5DC1
1	91800000	91950000	1224	-1.68822	FRK,NT5DC1,NT5DC1,COL10A1
1	91875000	92025000	1225	-2.10694	NT5DC1,NT5DC1,COL10A1,TSPYL4,TSPYL1
1	91950000	92100000	1226	-1.86836	NT5DC1,NT5DC1,TSPYL4,TSPYL1
1	92025000	92175000	1227	-1.35335	TSPYL1
1	92100000	92250000	1228	-1.61598	DSE
1	92175000	92325000	1229	-1.60485	DSE
1	92250000	92400000	1230	-1.4343	DSE,FAM26F,FAM26F,FAM26D,RWDD1
1	92325000	92475000	1231	0.996036	FAM26F,FAM26F,FAM26D,RWDD1
1	92400000	92550000	1232	1.07774	RWDD1,ENSSSCG00000025656
1	92475000	92625000	1233	0.974766	ENSSSCG00000025656
1	92550000	92700000	1234	0.954386	LGSN,RIPPLY2
1	92625000	92775000	1235	0.738401	LGSN,RIPPLY2
1	92700000	92850000	1236	0.407721	SNAP91
1	92775000	92925000	1237	1.00093	SNAP91
1	92850000	93000000	1238	1.16152	SNAP91,PRSS35
1	92925000	93075000	1239	1.27937	SNAP91,PRSS35
1	93000000	93150000	1240	1.26475	ME1
1	93075000	93225000	1241	1.28793	ME1
1	93150000	93300000	1242	1.30942	ME1,RWDD2A,PGM3,DOPEY1,DOPEY1,DOPEY1
1	93225000	93375000	1243	1.19377	ME1,RWDD2A,PGM3,DOPEY1,DOPEY1,DOPEY1
1	93300000	93450000	1244	0.604626	DOPEY1,DOPEY1,DOPEY1,ENSSSCG00000026346
1	93375000	93525000	1245	0.797109	DOPEY1,DOPEY1,DOPEY1,ENSSSCG00000026346,UBE3D
1	93450000	93600000	1246	1.01792	ENSSSCG00000026346,UBE3D
1	93525000	93675000	1247		UBE3D
1	93600000	93750000	1248
1	93675000	93825000	1249
1	93750000	93900000	1250
1	93825000	93975000	1251
1	93900000	94050000	1252
1	93975000	94125000	1253	0.510191
1	94050000	94200000	1254	1.10956
1	94125000	94275000	1255	1.10285
1	94200000	94350000	1256	0.949459
1	94275000	94425000	1257	1.26603	TPBG
1	94350000	94500000	1258	1.23495	TPBG
1	94425000	94575000	1259	1.20722	IBTK
1	94500000	94650000	1260	1.26715	IBTK
1	94575000	94725000	1261	1.23684	IBTK
1	94650000	94800000	1262	0.178818
1	94725000	94875000	1263	-0.072215
1	94800000	94950000	1264	-0.532687
1	94875000	95025000	1265	0.430341
1	94950000	95100000	1266	0.706199
1	95025000	95175000	1267	0.960061	FAM46A
1	95100000	95250000	1268		FAM46A
1	95175000	95325000	1269	-0.737722
1	95250000	95400000	1270	0.122408
1	95325000	95475000	1271	0.687767
1	95400000	95550000	1272	0.543184
1	95475000	95625000	1273	-0.236039
1	95550000	95700000	1274	0.220437
1	95625000	95775000	1275	1.31098
1	95700000	95850000	1276	1.06416
1	95775000	95925000	1277	0.874722
1	95850000	96000000	1278	0.34652
1	95925000	96075000	1279	-0.291402
1	96000000	96150000	1280	-0.841417
1	96075000	96225000	1281	-0.933857
1	96150000	96300000	1282	-1.22357
1	96225000	96375000	1283	-1.94552	ENSSSCG00000022379
1	96300000	96450000	1284	-2.35145	ENSSSCG00000022379,BCKDHB
1	96375000	96525000	1285	-2.05532	BCKDHB
1	96450000	96600000	1286	-1.53937	BCKDHB
1	96525000	96675000	1287	1.00924	BCKDHB,ENSSSCG00000004465
1	96600000	96750000	1288	0.520405	ENSSSCG00000004465
1	96675000	96825000	1289	0.942767	ENSSSCG00000004465,TTK
1	96750000	96900000	1290	0.972818	TTK,ENSSSCG00000028080
1	96825000	96975000	1291	0.811677	TTK,ENSSSCG00000028080
1	96900000	97050000	1292	0.423323
1	96975000	97125000	1293	0.117363
1	97050000	97200000	1294	0.836751	SH3BGRL2,SH3BGRL2
1	97125000	97275000	1295	1.04027	SH3BGRL2,SH3BGRL2
1	97200000	97350000	1296	1.07824	LCA5
1	97275000	97425000	1297	1.08076	LCA5
1	97350000	97500000	1298	0.875856	LCA5
1	97425000	97575000	1299	0.33621
1	97500000	97650000	1300	0.623689
1	97575000	97725000	1301	0.418955
1	97650000	97800000	1302	-0.714248	HMGN3
1	97725000	97875000	1303	0.210136	HMGN3
1	97800000	97950000	1304	0.0523448	ENSSSCG00000004473
1	97875000	98025000	1305	-0.464475	ENSSSCG00000004473
1	97950000	98100000	1306	-0.310887	ENSSSCG00000004473,IRAK1BP1
1	98025000	98175000	1307	0.112916	IRAK1BP1
1	98100000	98250000	1308	0.453838
1	98175000	98325000	1309
1	98250000	98400000	1310
1	98325000	98475000	1311	-0.437091
1	98400000	98550000	1312	0.0159595
1	98475000	98625000	1313	0.421381
1	98550000	98700000	1314	0.441204
1	98625000	98775000	1315	0.349066
1	98700000	98850000	1316	0.378806
1	98775000	98925000	1317	0.371923
1	98850000	99000000	1318	0.403238
1	98925000	99075000	1319	0.421224
1	99000000	99150000	1320	0.0903467
1	99075000	99225000	1321	-0.795081
1	99150000	99300000	1322	-1.22494
1	99225000	99375000	1323	-0.755102
1	99300000	99450000	1324	-0.52131
1	99375000	99525000	1325	-0.610653	HTR1B
1	99450000	99600000	1326	-0.367033	HTR1B
1	99525000	99675000	1327	-0.253963
1	99600000	99750000	1328	-0.241919
1	99675000	99825000	1329	0.0812295
1	99750000	99900000	1330	0.299907
1	99825000	99975000	1331	-0.335805
1	99900000	100050000	1332	-0.852568
1	99975000	100125000	1333	-0.974105
1	100050000	100200000	1334	0.165211
1	100125000	100275000	1335	0.433679
1	100200000	100350000	1336	0.357982
1	100275000	100425000	1337	0.275281
1	100350000	100500000	1338	0.383104
1	100425000	100575000	1339	0.454207
1	100500000	100650000	1340	0.269912
1	100575000	100725000	1341	0.220129
1	100650000	100800000	1342	0.0976829
1	100725000	100875000	1343	-0.19016	IMPG1,IMPG1,IMPG1
1	100800000	100950000	1344	-0.26823	IMPG1,IMPG1,IMPG1
1	100875000	101025000	1345	-0.019015	IMPG1,IMPG1,IMPG1,MYO6
1	100950000	101100000	1346	0.000385748	IMPG1,IMPG1,IMPG1,MYO6
1	101025000	101175000	1347	-0.40768	MYO6,SENP6
1	101100000	101250000	1348	-0.617799	SENP6,ENSSSCG00000028780
1	101175000	101325000	1349	-0.506676	SENP6,ENSSSCG00000028780
1	101250000	101400000	1350	-0.438563	ENSSSCG00000028780
1	101325000	101475000	1351	-0.715128
1	101400000	101550000	1352	-0.0649419
1	101475000	101625000	1353	0.442852	FILIP1
1	101550000	101700000	1354	0.444901	FILIP1,COL12A1
1	101625000	101775000	1355	0.316017	FILIP1,COL12A1,ENSSSCG00000004484
1	101700000	101850000	1356	0.00614676	ENSSSCG00000004484,COX7A2
1	101775000	101925000	1357	1.35713	ENSSSCG00000004484,COX7A2
1	101850000	102000000	1358	1.00895	ENSSSCG00000004484
1	101925000	102075000	1359	0.474769
1	102000000	102150000	1360	0.48322
1	102075000	102225000	1361	0.467503
1	102150000	102300000	1362	0.441822
1	102225000	102375000	1363	0.385531
1	102300000	102450000	1364	0.550067
1	102375000	102525000	1365	1.09575
1	102450000	102600000	1366	1.11331
1	102525000	102675000	1367	0.798599
1	102600000	102750000	1368	0.994173
1	102675000	102825000	1369	1.27617
1	102750000	102900000	1370	0.920807
1	102825000	102975000	1371	0.888201
1	102900000	103050000	1372	0.745012
1	102975000	103125000	1373	0.801419
1	103050000	103200000	1374	0.796428	CD109,CD109,CD109
1	103125000	103275000	1375	0.735192	CD109,CD109,CD109
1	103200000	103350000	1376	0.311587	CD109,CD109,CD109,SLC17A5
1	103275000	103425000	1377	-0.253225	CD109,CD109,CD109,SLC17A5
1	103350000	103500000	1378	0.500125	SLC17A5,EF1ALPHA
1	103425000	103575000	1379	0.829805	EF1ALPHA,MTO1,MTO1,MB21D1
1	103500000	103650000	1380	0.815151	MTO1,MTO1,MB21D1
1	103575000	103725000	1381	0.526225
1	103650000	103800000	1382	0.337724
1	103725000	103875000	1383	0.38223
1	103800000	103950000	1384	0.683132	ENSSSCG00000025743
1	103875000	104025000	1385	0.822888	ENSSSCG00000025743
1	103950000	104100000	1386	0.84236
1	104025000	104175000	1387	0.0754147
1	104100000	104250000	1388	-0.269752
1	104175000	104325000	1389	-0.169857
1	104250000	104400000	1390	-0.66181
1	104325000	104475000	1391	-0.905195	SETBP1
1	104400000	104550000	1392	-0.653147	SETBP1
1	104475000	104625000	1393	-0.412964	SETBP1
1	104550000	104700000	1394	-0.288051
1	104625000	104775000	1395	-0.46645
1	104700000	104850000	1396	-0.689815
1	104775000	104925000	1397	-0.858567
1	104850000	105000000	1398	-0.949028
1	104925000	105075000	1399	-0.507795
1	105000000	105150000	1400	-0.204701
1	105075000	105225000	1401	0.926775
1	105150000	105300000	1402	0.697142
1	105225000	105375000	1403	-0.125666	SLC14A2
1	105300000	105450000	1404	0.0859023	SLC14A2,SLC14A1
1	105375000	105525000	1405	0.0393745	SLC14A2,SLC14A1
1	105450000	105600000	1406	-0.35541	SIGLEC15,ENSSSCG00000004494,ENSSSCG00000004494
1	105525000	105675000	1407	-0.432061	SIGLEC15,ENSSSCG00000004494,ENSSSCG00000004494
1	105600000	105750000	1408	0.677495	ENSSSCG00000021072
1	105675000	105825000	1409	0.0909389	ENSSSCG00000021072,ENSSSCG00000021219,PSTPIP2
1	105750000	105900000	1410	-0.388107	ENSSSCG00000021072,ENSSSCG00000021219,PSTPIP2
1	105825000	105975000	1411	-0.162695	PSTPIP2,HAUS1,ATP5A1
1	105900000	106050000	1412	0.103255	HAUS1,ATP5A1,C18orf25
1	105975000	106125000	1413	-0.0405674	C18orf25
1	106050000	106200000	1414	-0.409905	C18orf25
1	106125000	106275000	1415	-0.922274	ENSSSCG00000004501,RNF165,RNF165
1	106200000	106350000	1416	-0.8497	ENSSSCG00000004501,RNF165,RNF165,ENSSSCG00000004503,ENSSSCG00000004503,ENSSSCG00000004503
1	106275000	106425000	1417	-0.830332	RNF165,RNF165,ENSSSCG00000004503,ENSSSCG00000004503,ENSSSCG00000004503
1	106350000	106500000	1418	0.241595	ENSSSCG00000004503,ENSSSCG00000004503,ENSSSCG00000004503
1	106425000	106575000	1419	0.699594	ENSSSCG00000004503,ENSSSCG00000004503,ENSSSCG00000004503
1	106500000	106650000	1420	0.557192	ENSSSCG00000004503,ENSSSCG00000004503,ENSSSCG00000004503
1	106575000	106725000	1421	0.181316
1	106650000	106800000	1422	0.202602
1	106725000	106875000	1423	0.136714
1	106800000	106950000	1424	-1.01153	SMAD2
1	106875000	107025000	1425	-0.993433	SMAD2
1	106950000	107100000	1426	-0.953164	SMAD2,ZBTB7C
1	107025000	107175000	1427	-1.03386	ZBTB7C
1	107100000	107250000	1428	-1.03167	ZBTB7C
1	107175000	107325000	1429	-1.08702
1	107250000	107400000	1430	-1.10903
1	107325000	107475000	1431	-1.05355
1	107400000	107550000	1432	-1.56063
1	107475000	107625000	1433	-1.47381
1	107550000	107700000	1434	-0.944446	CTIF
1	107625000	107775000	1435	-0.695668	CTIF
1	107700000	107850000	1436	-0.634225	CTIF
1	107775000	107925000	1437	0.0493632	CTIF
1	107850000	108000000	1438	0.400321	CTIF
1	107925000	108075000	1439	0.324061	CTIF
1	108000000	108150000	1440	-0.270664	CTIF,SMAD7
1	108075000	108225000	1441	-1.02517	SMAD7,ENSSSCG00000004508
1	108150000	108300000	1442	-0.993827	ENSSSCG00000004508
1	108225000	108375000	1443	-0.954735	ENSSSCG00000004508
1	108300000	108450000	1444	-1.20168	ENSSSCG00000004508,RPL17
1	108375000	108525000	1445	-1.01001	RPL17,ENSSSCG00000027951
1	108450000	108600000	1446	-0.965699	RPL17,ENSSSCG00000027951,ENSSSCG00000025083,ENSSSCG00000030463
1	108525000	108675000	1447	-0.856679	ENSSSCG00000025083,ENSSSCG00000030463,LIPG,LIPG,LIPG,LIPG
1	108600000	108750000	1448	-0.960934	ENSSSCG00000025083,LIPG,LIPG,LIPG,LIPG
1	108675000	108825000	1449	-1.03094
1	108750000	108900000	1450	-0.580446	ACAA2
1	108825000	108975000	1451	-0.287656	ACAA2
1	108900000	109050000	1452	-1.23258	MYO5B
1	108975000	109125000	1453	0.0231546	MYO5B,ENSSSCG00000025161
1	109050000	109200000	1454	0.394071	MYO5B,ENSSSCG00000025161
1	109125000	109275000	1455	1.31835	MYO5B
1	109200000	109350000	1456	1.30511	MYO5B
1	109275000	109425000	1457	1.07697	MYO5B,ENSSSCG00000004513
1	109350000	109500000	1458	0.900012	ENSSSCG00000004513
1	109425000	109575000	1459	0.0781093	ENSSSCG00000004515,ENSSSCG00000027690
1	109500000	109650000	1460	0.918975	ENSSSCG00000004515,ENSSSCG00000027690,MBD1,CXXC1
1	109575000	109725000	1461	1.39391	ENSSSCG00000027690,MBD1,CXXC1,SKA1
1	109650000	109800000	1462	1.43297	SKA1
1	109725000	109875000	1463	1.42761	SKA1
1	109800000	109950000	1464	1.22571
1	109875000	110025000	1465	0.541959
1	109950000	110100000	1466	-0.344883	MAPK4,MAPK4,MAPK4
1	110025000	110175000	1467	-0.210458	MAPK4,MAPK4,MAPK4
1	110100000	110250000	1468	-0.198742	MAPK4,MAPK4,MAPK4,MRO
1	110175000	110325000	1469	-0.748203	MRO
1	110250000	110400000	1470	-1.14433	MRO,ME2
1	110325000	110475000	1471	-1.63565	ME2,ELAC1
1	110400000	110550000	1472	-1.17289	ME2,ELAC1,SMAD4
1	110475000	110625000	1473	0.434571	SMAD4,MEX3C
1	110550000	110700000	1474	0.574059	SMAD4,MEX3C
1	110625000	110775000	1475	0.749876
1	110700000	110850000	1476
1	110775000	110925000	1477	0.723821
1	110850000	111000000	1478	0.87284
1	110925000	111075000	1479	1.00219
1	111000000	111150000	1480	1.05529
1	111075000	111225000	1481
1	111150000	111300000	1482	0.808645
1	111225000	111375000	1483	0.860045
1	111300000	111450000	1484	0.909796
1	111375000	111525000	1485	0.874937
1	111450000	111600000	1486	0.412263
1	111525000	111675000	1487	0.866102
1	111600000	111750000	1488	0.745032
1	111675000	111825000	1489	0.261684
1	111750000	111900000	1490	0.0391466
1	111825000	111975000	1491	0.899092
1	111900000	112050000	1492	1.18672
1	111975000	112125000	1493	1.21307
1	112050000	112200000	1494	-0.277272
1	112125000	112275000	1495	-0.88355
1	112200000	112350000	1496	-0.311338
1	112275000	112425000	1497	0.68253
1	112350000	112500000	1498	1.24912
1	112425000	112575000	1499	1.23233
1	112500000	112650000	1500	0.977112
1	112575000	112725000	1501	0.353051
1	112650000	112800000	1502	-0.826981
1	112725000	112875000	1503	-1.10148
1	112800000	112950000	1504	-1.08836
1	112875000	113025000	1505	-2.1099
1	112950000	113100000	1506	-1.67479
1	113025000	113175000	1507	-1.17749
1	113100000	113250000	1508	-0.47928
1	113175000	113325000	1509	-0.757664
1	113250000	113400000	1510	-1.21239
1	113325000	113475000	1511	-1.26572
1	113400000	113550000	1512	-1.25325
1	113475000	113625000	1513	-1.17161
1	113550000	113700000	1514	-1.19382
1	113625000	113775000	1515	-0.957774
1	113700000	113850000	1516	-1.04543
1	113775000	113925000	1517	-1.10379
1	113850000	114000000	1518	-1.35094	MBD2
1	113925000	114075000	1519		MBD2
1	114000000	114150000	1520	-1.23044	MBD2,POLI
1	114075000	114225000	1521	-0.976238	POLI,ENSSSCG00000004530,C18orf54
1	114150000	114300000	1522		ENSSSCG00000004530,C18orf54
1	114225000	114375000	1523
1	114300000	114450000	1524	-1.36086
1	114375000	114525000	1525		ENSSSCG00000004532
1	114450000	114600000	1526		ENSSSCG00000004532
1	114525000	114675000	1527	-1.17304
1	114600000	114750000	1528	-1.14193	RAB27B
1	114675000	114825000	1529	-1.05518	RAB27B,CCDC68
1	114750000	114900000	1530	-0.68842	RAB27B,CCDC68
1	114825000	114975000	1531	-0.886769
1	114900000	115050000	1532	0.805653
1	114975000	115125000	1533	1.15365	TCF4,TCF4,TCF4
1	115050000	115200000	1534	0.804079	TCF4,TCF4,TCF4
1	115125000	115275000	1535	0.365236	TCF4,TCF4,TCF4
1	115200000	115350000	1536	0.845274	TCF4,TCF4,TCF4
1	115275000	115425000	1537	1.00785
1	115350000	115500000	1538	0.869355
1	115425000	115575000	1539	0.910669
1	115500000	115650000	1540	0.964768
1	115575000	115725000	1541	0.816598
1	115650000	115800000	1542	0.546324
1	115725000	115875000	1543	-0.327617
1	115800000	115950000	1544	-1.12568
1	115875000	116025000	1545	-1.37937
1	115950000	116100000	1546	-1.31583
1	116025000	116175000	1547	-0.688408
1	116100000	116250000	1548	-0.456187
1	116175000	116325000	1549	0.159701
1	116250000	116400000	1550	0.31422
1	116325000	116475000	1551	-0.185108
1	116400000	116550000	1552
1	116475000	116625000	1553	1.22256
1	116550000	116700000	1554	1.03804
1	116625000	116775000	1555	0.797786	TXNL1
1	116700000	116850000	1556	0.113017	TXNL1,WDR7
1	116775000	116925000	1557	0.640642	WDR7
1	116850000	117000000	1558	0.871844	WDR7,ENSSSCG00000029836
1	116925000	117075000	1559	0.759808	ENSSSCG00000029836
1	117000000	117150000	1560	0.546324	ENSSSCG00000029836
1	117075000	117225000	1561	0.366044
1	117150000	117300000	1562	-0.269518	ONECUT2
1	117225000	117375000	1563	-1.21479	ONECUT2,ENSSSCG00000004539
1	117300000	117450000	1564	-0.910031	ENSSSCG00000004539
1	117375000	117525000	1565	-0.885359	FECH,NARS
1	117450000	117600000	1566	-1.09414	FECH,NARS
1	117525000	117675000	1567	-0.916178	MTFMT,MTFMT
1	117600000	117750000	1568	-0.0937408	MTFMT,MTFMT,ENSSSCG00000004544
1	117675000	117825000	1569	-0.978093	ENSSSCG00000004544,ANKDD1A
1	117750000	117900000	1570	-1.02865	ANKDD1A,SUMO1
1	117825000	117975000	1571	-1.01001	ANKDD1A,SUMO1,ENSSSCG00000026645
1	117900000	118050000	1572	-1.14382	ENSSSCG00000026645,PLEKHO2,PIF1,ENSSSCG00000020916
1	117975000	118125000	1573	-1.05452	PLEKHO2,PIF1,ENSSSCG00000020916,RBPMS2
1	118050000	118200000	1574	-0.289615	ENSSSCG00000020916,RBPMS2,OAZ2,ZNF609
1	118125000	118275000	1575	0.0234834	RBPMS2,OAZ2,ZNF609
1	118200000	118350000	1576	0.251415	ZNF609
1	118275000	118425000	1577	0.489283	ZNF609,TRIP4
1	118350000	118500000	1578	0.360348	ZNF609,TRIP4,ENSSSCG00000004554
1	118425000	118575000	1579	0.217117	TRIP4,ENSSSCG00000004554
1	118500000	118650000	1580	0.151951	TRIP4,ENSSSCG00000004554,ENSSSCG00000022697,ENSSSCG00000004555,ENSSSCG00000004555
1	118575000	118725000	1581	1.02418	ENSSSCG00000022697,ENSSSCG00000004555,ENSSSCG00000004555,ENSSSCG00000004558
1	118650000	118800000	1582	1.01739	ENSSSCG00000004558
1	118725000	118875000	1583	0.928796	ENSSSCG00000004558,ENSSSCG00000004557,ENSSSCG00000004556
1	118800000	118950000	1584	0.75303	ENSSSCG00000004557,ENSSSCG00000004556,ENSSSCG00000004560
1	118875000	119025000	1585	1.19896	ENSSSCG00000004560,ENSSSCG00000021588
1	118950000	119100000	1586	1.17395	ENSSSCG00000004560,ENSSSCG00000021588
1	119025000	119175000	1587	0.842018	ENSSSCG00000021588
1	119100000	119250000	1588
1	119175000	119325000	1589
1	119250000	119400000	1590
1	119325000	119475000	1591	1.03506	HERC1
1	119400000	119550000	1592	1.03064	HERC1
1	119475000	119625000	1593	0.983415	HERC1,ENSSSCG00000028737,USP3
1	119550000	119700000	1594	0.851758	HERC1,ENSSSCG00000028737,USP3,ENSSSCG00000029654
1	119625000	119775000	1595	0.707473	ENSSSCG00000029654
1	119700000	119850000	1596	0.463868	ENSSSCG00000029654
1	119775000	119925000	1597	-0.564247	CA12
1	119850000	120000000	1598	-1.00508	CA12,APH1B,RAB8B
1	119925000	120075000	1599	-0.337579	APH1B,RAB8B
1	120000000	120150000	1600	-0.0964923	RAB8B,RPS27L,LACTB
1	120075000	120225000	1601	-0.245644	RPS27L,LACTB,ENSSSCG00000004570
1	120150000	120300000	1602	-0.0316204	ENSSSCG00000004570
1	120225000	120375000	1603	0.0254556	ENSSSCG00000004570
1	120300000	120450000	1604	0.240781	ENSSSCG00000024088
1	120375000	120525000	1605	0.21017	ENSSSCG00000024088,ENSSSCG00000024863,ENSSSCG00000029795
1	120450000	120600000	1606	0.566968	ENSSSCG00000024863,ENSSSCG00000029795,ENSSSCG00000004571
1	120525000	120675000	1607	0.696249	ENSSSCG00000004571,ENSSSCG00000025668
1	120600000	120750000	1608	0.637415	ENSSSCG00000025668
1	120675000	120825000	1609	0.716317
1	120750000	120900000	1610	0.000667184
1	120825000	120975000	1611	-0.0194905
1	120900000	121050000	1612	0.100315
1	120975000	121125000	1613	0.0166953
1	121050000	121200000	1614	-0.487327	ENSSSCG00000004572
1	121125000	121275000	1615		ENSSSCG00000004572
1	121200000	121350000	1616	-0.386462
1	121275000	121425000	1617	-0.0184086	ENSSSCG00000004573,ENSSSCG00000030636,ENSSSCG00000024949
1	121350000	121500000	1618		ENSSSCG00000004573,ENSSSCG00000030636,ENSSSCG00000024949,ENSSSCG00000027318,ENSSSCG00000023568,ENSSSCG00000023100,ENSSSCG00000026189
1	121425000	121575000	1619		ENSSSCG00000027318,ENSSSCG00000023568,ENSSSCG00000023100,ENSSSCG00000026189,ENSSSCG00000025747
1	121500000	121650000	1620	0.556441	ENSSSCG00000026189,ENSSSCG00000025747
1	121575000	121725000	1621	0.877733
1	121650000	121800000	1622	0.279698
1	121725000	121875000	1623	0.00509068
1	121800000	121950000	1624	0.553969
1	121875000	122025000	1625	1.02403
1	121950000	122100000	1626	1.00841
1	122025000	122175000	1627
1	122100000	122250000	1628
1	122175000	122325000	1629	-0.199612
1	122250000	122400000	1630	0.405243
1	122325000	122475000	1631	0.767951
1	122400000	122550000	1632	0.518919
1	122475000	122625000	1633	0.321607
1	122550000	122700000	1634	0.191098
1	122625000	122775000	1635	-0.0348878
1	122700000	122850000	1636	1.18802
1	122775000	122925000	1637	1.25697
1	122850000	123000000	1638	1.27272
1	122925000	123075000	1639	1.34237
1	123000000	123150000	1640	1.34141	RORA
1	123075000	123225000	1641	1.16765	RORA
1	123150000	123300000	1642	1.07729	RORA,NARG2,NARG2
1	123225000	123375000	1643	1.3661	RORA,NARG2,NARG2,ANXA2,ANXA2
1	123300000	123450000	1644	1.37782	NARG2,NARG2,ANXA2,ANXA2,ENSSSCG00000004579
1	123375000	123525000	1645	1.32793	ANXA2,ANXA2,ENSSSCG00000004579
1	123450000	123600000	1646	1.30502
1	123525000	123675000	1647	1.08663
1	123600000	123750000	1648	0.41372
1	123675000	123825000	1649
1	123750000	123900000	1650
1	123825000	123975000	1651	1.30845
1	123900000	124050000	1652	1.34012
1	123975000	124125000	1653	1.29091
1	124050000	124200000	1654	1.30985
1	124125000	124275000	1655	1.32878	ENSSSCG00000004582
1	124200000	124350000	1656	1.30712	ENSSSCG00000004582,GTF2A2
1	124275000	124425000	1657	1.41597	ENSSSCG00000004582,GTF2A2,GCNT3
1	124350000	124500000	1658	1.41953	GCNT3,ENSSSCG00000004585
1	124425000	124575000	1659	1.39924	ENSSSCG00000004585,FAM81A
1	124500000	124650000	1660	1.26335	FAM81A
1	124575000	124725000	1661	-1.95974	FAM81A,MYO1E
1	124650000	124800000	1662	-1.36404	MYO1E
1	124725000	124875000	1663	0.717673	MYO1E
1	124800000	124950000	1664	0.528904	MYO1E,CCNB2
1	124875000	125025000	1665	0.0169637	MYO1E,CCNB2,RNF111
1	124950000	125100000	1666	-0.00410531	RNF111
1	125025000	125175000	1667	0.828897	RNF111,ENSSSCG00000004592
1	125100000	125250000	1668	1.03629	RNF111,ENSSSCG00000004592,ENSSSCG00000004590,ENSSSCG00000023625,ENSSSCG00000024131
1	125175000	125325000	1669	1.09228	ENSSSCG00000004590,ENSSSCG00000023625,ENSSSCG00000024131
1	125250000	125400000	1670	0.712448	ENSSSCG00000024131,ADAM10,ADAM10
1	125325000	125475000	1671	0.835024	ADAM10,ADAM10,ENSSSCG00000029184,ENSSSCG00000024660,ENSSSCG00000021143,ADAM10,ADAM10
1	125400000	125550000	1672	0.124827	ENSSSCG00000029184,ENSSSCG00000024660,ENSSSCG00000021143,ADAM10,ADAM10,ENSSSCG00000004596
1	125475000	125625000	1673	-0.192568	ADAM10,ADAM10,ENSSSCG00000004596
1	125550000	125700000	1674	0.384049	ENSSSCG00000004596
1	125625000	125775000	1675	0.449926	ENSSSCG00000004596
1	125700000	125850000	1676	0.511413
1	125775000	125925000	1677	0.204907	AQP9
1	125850000	126000000	1678	-1.22363	AQP9
1	125925000	126075000	1679	-1.29695	AQP9
1	126000000	126150000	1680	-1.24278	ALDH1A2,ENSSSCG00000023356
1	126075000	126225000	1681	-1.23084	ALDH1A2,ENSSSCG00000023356
1	126150000	126300000	1682	-1.16871	ENSSSCG00000023356
1	126225000	126375000	1683	-1.07168
1	126300000	126450000	1684	-1.0486	POLR2M,MYZAP
1	126375000	126525000	1685	-1.0503	POLR2M,MYZAP
1	126450000	126600000	1686	-0.766484	MYZAP
1	126525000	126675000	1687	-0.498716	ENSSSCG00000026445
1	126600000	126750000	1688	-0.738778	ENSSSCG00000026445
1	126675000	126825000	1689	0.0809833
1	126750000	126900000	1690	0.681194
1	126825000	126975000	1691	-0.036
1	126900000	127050000	1692	0.254894
1	126975000	127125000	1693	-0.0135878
1	127050000	127200000	1694	-0.31745
1	127125000	127275000	1695	-0.210957
1	127200000	127350000	1696	-0.00534832
1	127275000	127425000	1697
1	127350000	127500000	1698	-0.598786
1	127425000	127575000	1699	-0.874331
1	127500000	127650000	1700	-0.968832	ZNF280D
1	127575000	127725000	1701	0.104659	ZNF280D
1	127650000	127800000	1702	0.356619	ZNF280D,MNS1
1	127725000	127875000	1703	-0.246307	MNS1
1	127800000	127950000	1704	-0.80657	MNS1
1	127875000	128025000	1705	-1.10834	TEX9
1	127950000	128100000	1706	-1.06777	TEX9
1	128025000	128175000	1707	-0.999506	TEX9
1	128100000	128250000	1708	-1.08389	ENSSSCG00000024210
1	128175000	128325000	1709	-1.11457	ENSSSCG00000024210,RFX7
1	128250000	128400000	1710	-1.06921	ENSSSCG00000024210,RFX7,ENSSSCG00000029459
1	128325000	128475000	1711	-1.03932	ENSSSCG00000029459,ENSSSCG00000024042
1	128400000	128550000	1712	-0.939004	ENSSSCG00000029459,ENSSSCG00000024042,NEDD4
1	128475000	128625000	1713	-1.16251	ENSSSCG00000029459,NEDD4
1	128550000	128700000	1714	-1.04918	NEDD4
1	128625000	128775000	1715	-0.757119
1	128700000	128850000	1716	-0.700133	PYGO1,DYX1C1,DYX1C1
1	128775000	128925000	1717	-0.773506	PYGO1,DYX1C1,DYX1C1
1	128850000	129000000	1718	-0.994053	DYX1C1,DYX1C1
1	128925000	129075000	1719	-0.898822	CCPG1,ENSSSCG00000024046,ENSSSCG00000023260,RAB27A
1	129000000	129150000	1720	0.704723	CCPG1,ENSSSCG00000024046,ENSSSCG00000023260,RAB27A,RSL24D1
1	129075000	129225000	1721	0.829452	RAB27A,RSL24D1
1	129150000	129300000	1722	0.591467	RSL24D1
1	129225000	129375000	1723	0.739804
1	129300000	129450000	1724	0.879146
1	129375000	129525000	1725	0.611105
1	129450000	129600000	1726
1	129525000	129675000	1727	0.472167
1	129600000	129750000	1728	0.725763
1	129675000	129825000	1729	1.11466	UNC13C
1	129750000	129900000	1730	1.14801	UNC13C
1	129825000	129975000	1731		UNC13C
1	129900000	130050000	1732		UNC13C
1	129975000	130125000	1733	0.890883	UNC13C
1	130050000	130200000	1734	0.928227	UNC13C
1	130125000	130275000	1735	0.870558	UNC13C
1	130200000	130350000	1736	1.20281	UNC13C
1	130275000	130425000	1737	1.24212	UNC13C
1	130350000	130500000	1738	0.895382	UNC13C
1	130425000	130575000	1739	0.637369	UNC13C
1	130500000	130650000	1740	1.3259
1	130575000	130725000	1741	1.27542	ENSSSCG00000025257,ENSSSCG00000024057
1	130650000	130800000	1742	1.17341	ENSSSCG00000025257,ENSSSCG00000024057,ENSSSCG00000004615
1	130725000	130875000	1743	1.0551	ENSSSCG00000024057,ENSSSCG00000004615
1	130800000	130950000	1744	0.6331	ENSSSCG00000004615
1	130875000	131025000	1745	0.948913
1	130950000	131100000	1746	0.920849
1	131025000	131175000	1747	0.842905
1	131100000	131250000	1748	0.878015
1	131175000	131325000	1749	1.12208
1	131250000	131400000	1750	1.14356
1	131325000	131475000	1751
1	131400000	131550000	1752
1	131475000	131625000	1753	-0.202178
1	131550000	131700000	1754	0.41377
1	131625000	131775000	1755	0.996703
1	131700000	131850000	1756	1.08886
1	131775000	131925000	1757
1	131850000	132000000	1758	0.0896269	ONECUT1
1	131925000	132075000	1759	-0.152807	ONECUT1
1	132000000	132150000	1760	0.212535	ONECUT1,FAM214A
1	132075000	132225000	1761	0.516577	FAM214A,ARPP19
1	132150000	132300000	1762	-0.347874	FAM214A,ARPP19
1	132225000	132375000	1763	-0.939318	MYO5A
1	132300000	132450000	1764	-0.118966	MYO5A
1	132375000	132525000	1765	0.431751	MYO5A,MYO5C
1	132450000	132600000	1766	0.457756	MYO5A,MYO5C
1	132525000	132675000	1767	0.942323	MYO5C,GNB5,GNB5
1	132600000	132750000	1768	1.10177	MYO5C,GNB5,GNB5,BCL2L10
1	132675000	132825000	1769	0.880718	GNB5,GNB5,BCL2L10,MAPK6
1	132750000	132900000	1770	0.745142	MAPK6,LEO1
1	132825000	132975000	1771	-0.3706	MAPK6,LEO1,TMOD3
1	132900000	133050000	1772	0.398893	LEO1,TMOD3
1	132975000	133125000	1773	0.137854	TMOD3,SCG3
1	133050000	133200000	1774	0.0684831	SCG3,LYSMD2
1	133125000	133275000	1775	-0.0713763	SCG3,LYSMD2,TMOD2
1	133200000	133350000	1776	-0.553395	LYSMD2,TMOD2
1	133275000	133425000	1777	-1.80974	DMXL2
1	133350000	133500000	1778	-1.95013	DMXL2,GLDN
1	133425000	133575000	1779	-1.31164	DMXL2,GLDN
1	133500000	133650000	1780	-0.675263	GLDN
1	133575000	133725000	1781	-1.20787
1	133650000	133800000	1782
1	133725000	133875000	1783
1	133800000	133950000	1784	1.16413	CYP19A1,CYP19A1
1	133875000	134025000	1785	1.15756	CYP19A1,CYP19A1
1	133950000	134100000	1786
1	134025000	134175000	1787		TNFAIP8L3
1	134100000	134250000	1788		TNFAIP8L3
1	134175000	134325000	1789	0.688253	AP4E1,AP4E1
1	134250000	134400000	1790	0.572192	AP4E1,AP4E1
1	134325000	134475000	1791	0.308728	AP4E1,AP4E1
1	134400000	134550000	1792	0.121136	SPPL2A
1	134475000	134625000	1793	0.0706612	SPPL2A,TRPM7
1	134550000	134700000	1794	0.394251	SPPL2A,TRPM7
1	134625000	134775000	1795	0.0770004	TRPM7,USP50,USP8
1	134700000	134850000	1796	0.0603863	USP50,USP8
1	134775000	134925000	1797	0.564179	USP8,ENSSSCG00000020721
1	134850000	135000000	1798		ENSSSCG00000020721,ENSSSCG00000004642,GABPB1
1	134925000	135075000	1799		ENSSSCG00000004642,GABPB1
1	135000000	135150000	1800	0.565673	GABPB1,HDC
1	135075000	135225000	1801	0.441749	GABPB1,HDC,SLC27A2
1	135150000	135300000	1802	0.374784	HDC,SLC27A2,ATP8B4
1	135225000	135375000	1803	0.955628	ATP8B4
1	135300000	135450000	1804	0.972464	ATP8B4
1	135375000	135525000	1805	0.954751	ATP8B4
1	135450000	135600000	1806	0.644855	ATP8B4
1	135525000	135675000	1807	0.490897	ATP8B4
1	135600000	135750000	1808	0.379331	ATP8B4
1	135675000	135825000	1809	0.413783	DTWD1,ENSSSCG00000004648
1	135750000	135900000	1810	0.512297	DTWD1,ENSSSCG00000004648,ENSSSCG00000027906
1	135825000	135975000	1811	0.206617	ENSSSCG00000004648,ENSSSCG00000027906,ENSSSCG00000020664
1	135900000	136050000	1812	-0.0949856	ENSSSCG00000004648,ENSSSCG00000020664,ENSSSCG00000004650
1	135975000	136125000	1813	-0.400405	ENSSSCG00000004650,ENSSSCG00000020800
1	136050000	136200000	1814	-0.442453	ENSSSCG00000020800,GALK2
1	136125000	136275000	1815	0.013442	GALK2
1	136200000	136350000	1816	0.159064	GALK2,COPS2
1	136275000	136425000	1817	0.190833	GALK2,COPS2
1	136350000	136500000	1818	0.629157	COPS2,SECISBP2L
1	136425000	136575000	1819	0.881044	SECISBP2L,SHC4
1	136500000	136650000	1820	1.00847	SECISBP2L,SHC4,EID1
1	136575000	136725000	1821	0.690235	SHC4,EID1,CEP152,CEP152
1	136650000	136800000	1822	0.539174	SHC4,CEP152,CEP152
1	136725000	136875000	1823	0.478151	CEP152,CEP152
1	136800000	136950000	1824	0.317645	CEP152,CEP152
1	136875000	137025000	1825
1	136950000	137100000	1826	0.623513
1	137025000	137175000	1827	0.312393	FBN1
1	137100000	137250000	1828	0.241571	FBN1
1	137175000	137325000	1829	1.19574	FBN1
1	137250000	137400000	1830	1.26266	FBN1
1	137325000	137475000	1831	0.881164
1	137400000	137550000	1832	0.696717	DUT,SLC12A1
1	137475000	137625000	1833	0.469108	DUT,SLC12A1
1	137550000	137700000	1834	0.434958	SLC12A1,MYEF2,SLC24A5
1	137625000	137775000	1835	1.06794	MYEF2,SLC24A5
1	137700000	137850000	1836	0.794633
1	137775000	137925000	1837	0.38282
1	137850000	138000000	1838	0.506992
1	137925000	138075000	1839	0.305503	SEMA6D,SEMA6D
1	138000000	138150000	1840	0.462676	SEMA6D,SEMA6D
1	138075000	138225000	1841	0.995201	SEMA6D,SEMA6D
1	138150000	138300000	1842	0.962466
1	138225000	138375000	1843	0.902032
1	138300000	138450000	1844	1.03463
1	138375000	138525000	1845	0.91732
1	138450000	138600000	1846	0.598094
1	138525000	138675000	1847	0.198644
1	138600000	138750000	1848	-0.675353
1	138675000	138825000	1849	0.323334
1	138750000	138900000	1850	0.411573
1	138825000	138975000	1851	0.329634
1	138900000	139050000	1852	0.248857
1	138975000	139125000	1853	0.115948
1	139050000	139200000	1854	-0.373029
1	139125000	139275000	1855	0.584993
1	139200000	139350000	1856	0.597251
1	139275000	139425000	1857	1.28998
1	139350000	139500000	1858	1.31495
1	139425000	139575000	1859	1.3235
1	139500000	139650000	1860	1.32411	ENSSSCG00000004664
1	139575000	139725000	1861	1.30018	ENSSSCG00000004664
1	139650000	139800000	1862	1.30275
1	139725000	139875000	1863	1.31093
1	139800000	139950000	1864	1.28341
1	139875000	140025000	1865	1.2057
1	139950000	140100000	1866	1.23173
1	140025000	140175000	1867
1	140100000	140250000	1868	0.52874
1	140175000	140325000	1869	0.426808
1	140250000	140400000	1870	0.388497
1	140325000	140475000	1871	-0.486386	ENSSSCG00000004665
1	140400000	140550000	1872	0.919282	ENSSSCG00000004665
1	140475000	140625000	1873	1.24124
1	140550000	140700000	1874	-0.950008	ENSSSCG00000004666
1	140625000	140775000	1875	-0.142418	ENSSSCG00000004666,PLDN,SLC30A4
1	140700000	140850000	1876	0.787441	ENSSSCG00000004666,PLDN,SLC30A4,GATM
1	140775000	140925000	1877	0.617605	SLC30A4,GATM,SPATA5L1,C15orf48
1	140850000	141000000	1878	0.745236	GATM,SPATA5L1,C15orf48
1	140925000	141075000	1879	0.645198	SLC28A2
1	141000000	141150000	1880	0.512015	SLC28A2,SHF
1	141075000	141225000	1881	0.873507	SLC28A2,SHF,DUOX1,DUOX1,DUOX1,DUOXA2,DUOXA1,DUOX2,DUOX2
1	141150000	141300000	1882	0.823607	SHF,DUOX1,DUOX1,DUOX1,DUOXA2,DUOXA1,DUOX2,DUOX2,SORD
1	141225000	141375000	1883	0.465549	DUOX2,DUOX2,SORD,C15orf43
1	141300000	141450000	1884	-0.129124	SORD,C15orf43,TRIM69,B2M,B2M
1	141375000	141525000	1885	-0.492268	TRIM69,B2M,B2M,ENSSSCG00000004684
1	141450000	141600000	1886		B2M,B2M,ENSSSCG00000004684,B2M,PATL2,ENSSSCG00000024783
1	141525000	141675000	1887		B2M,PATL2,ENSSSCG00000024783,ENSSSCG00000030483,ENSSSCG00000026172
1	141600000	141750000	1888		ENSSSCG00000024783,ENSSSCG00000030483,ENSSSCG00000026172,CASC4,ENSSSCG00000028089,EIF3J
1	141675000	141825000	1889	-1.15312	CASC4,ENSSSCG00000028089,EIF3J,CTDSPL2
1	141750000	141900000	1890		CASC4,CTDSPL2
1	141825000	141975000	1891	0.911791	CASC4,ENSSSCG00000004693
1	141900000	142050000	1892	0.778849	CASC4,ENSSSCG00000004693
1	141975000	142125000	1893	0.516114	ENSSSCG00000004693
1	142050000	142200000	1894	0.0558114
1	142125000	142275000	1895	0.148061	ENSSSCG00000027562
1	142200000	142350000	1896	0.896279	ENSSSCG00000027562
1	142275000	142425000	1897	0.935205
1	142350000	142500000	1898	0.892697	FRMD5,WDR76
1	142425000	142575000	1899	0.772849	FRMD5,WDR76
1	142500000	142650000	1900	0.680764	WDR76,ENSSSCG00000025604,HYPK,SERINC4,SERINC4,ENSSSCG00000024263,ELL3,GRP-58,CATSPER2
1	142575000	142725000	1901	0.486308	ENSSSCG00000025604,HYPK,SERINC4,SERINC4,ENSSSCG00000024263,ELL3,GRP-58,CATSPER2,STRC,ENSSSCG00000004703,TP53BP1,PPIP5K1
1	142650000	142800000	1902	0.224074	CATSPER2,STRC,ENSSSCG00000004703,TP53BP1,PPIP5K1,ENSSSCG00000004705,ENSSSCG00000004705
1	142725000	142875000	1903	0.242949	PPIP5K1,ENSSSCG00000004705,ENSSSCG00000004705,ENSSSCG00000004706
1	142800000	142950000	1904	0.938336	ENSSSCG00000004706,TUBGCP4,ZSCAN29
1	142875000	143025000	1905	0.614134	TUBGCP4,ZSCAN29,ADAL,LCMT2
1	142950000	143100000	1906	0.499151	ZSCAN29,ADAL,LCMT2,TGM7,TGM5,ENSSSCG00000028721
1	143025000	143175000	1907	0.207877	TGM7,TGM5,ENSSSCG00000028721,CCNDBP1,EPB42,ENSSSCG00000023179
1	143100000	143250000	1908	-0.279519	CCNDBP1,EPB42,ENSSSCG00000023179,ENSSSCG00000004716,UBR1,UBR1
1	143175000	143325000	1909	-0.104781	ENSSSCG00000004716,UBR1,UBR1
1	143250000	143400000	1910	0.192441	UBR1,UBR1,TTBK2
1	143325000	143475000	1911	0.0369285	TTBK2
1	143400000	143550000	1912	-0.505103	TTBK2,CDAN1
1	143475000	143625000	1913	0.138011	TTBK2,CDAN1,ENSSSCG00000004720,ENSSSCG00000004720,STARD9
1	143550000	143700000	1914	0.795518	CDAN1,ENSSSCG00000004720,ENSSSCG00000004720,STARD9
1	143625000	143775000	1915	0.89698	HAUS2,LRRC57,SNAP23
1	143700000	143850000	1916	0.90976	HAUS2,LRRC57,SNAP23,ZNF106
1	143775000	143925000	1917	0.913507	SNAP23,ZNF106,P94,P94,GANC
1	143850000	144000000	1918	0.937712	P94,P94,GANC,TMEM87A
1	143925000	144075000	1919	1.00633	GANC,TMEM87A
1	144000000	144150000	1920	-0.0323457	TMEM87A,VPS39,PLA2G4F
1	144075000	144225000	1921	0.490299	VPS39,PLA2G4F,PLA2G4D,PLA2G4D
1	144150000	144300000	1922	0.603395	PLA2G4F,PLA2G4D,PLA2G4D,ENSSSCG00000004734,ENSSSCG00000025080
1	144225000	144375000	1923	0.33457	ENSSSCG00000004734,ENSSSCG00000025080,ENSSSCG00000024566,ENSSSCG00000004735
1	144300000	144450000	1924	0.279593	ENSSSCG00000024566,ENSSSCG00000004735,ENSSSCG00000022540
1	144375000	144525000	1925	-0.12661	ENSSSCG00000004735,ENSSSCG00000022540,ENSSSCG00000027182,ENSSSCG00000004738,ENSSSCG00000004738
1	144450000	144600000	1926	0.0888133	ENSSSCG00000027182,ENSSSCG00000004738,ENSSSCG00000004738,ENSSSCG00000004741,ENSSSCG00000004737,SPTBN5
1	144525000	144675000	1927	0.39802	ENSSSCG00000004738,ENSSSCG00000004738,ENSSSCG00000004741,ENSSSCG00000004737,SPTBN5,EHD4
1	144600000	144750000	1928	0.170296	SPTBN5,EHD4,MGA,ENSSSCG00000023579
1	144675000	144825000	1929	0.541726	MGA,ENSSSCG00000023579,JMJD7,JMJD7,ENSSSCG00000024969
1	144750000	144900000	1930	0.0567254	JMJD7,JMJD7,ENSSSCG00000024969,TYRO3
1	144825000	144975000	1931	0.121161	TYRO3,RPAP1,ITPKA,RTF1,RTF1
1	144900000	145050000	1932	0.865806	TYRO3,RPAP1,ITPKA,RTF1,RTF1
1	144975000	145125000	1933	0.93372	RTF1,RTF1,ENSSSCG00000004750,ENSSSCG00000024401
1	145050000	145200000	1934	0.26514	ENSSSCG00000004750,ENSSSCG00000024401,NDUFAF1
1	145125000	145275000	1935	0.240109	NDUFAF1,ENSSSCG00000004751,ENSSSCG00000026091,ENSSSCG00000004752
1	145200000	145350000	1936		ENSSSCG00000004751,ENSSSCG00000026091,ENSSSCG00000004752
1	145275000	145425000	1937	-0.39819	ENSSSCG00000004752,INO80
1	145350000	145500000	1938	-0.565155	INO80
1	145425000	145575000	1939	-0.0873034	INO80,CHAC1,DLL4,VPS18
1	145500000	145650000	1940	0.326551	INO80,CHAC1,DLL4,VPS18,RHOV,ENSSSCG00000004759,PPP1R14D
1	145575000	145725000	1941	1.3401	VPS18,RHOV,ENSSSCG00000004759,PPP1R14D,ZFYVE19,DNAJC17,C15orf62,GCHFR
1	145650000	145800000	1942	1.37296	PPP1R14D,ZFYVE19,DNAJC17,C15orf62,GCHFR,RMDN3,PIGRAD51
1	145725000	145875000	1943	1.16394	PPP1R14D,RMDN3,PIGRAD51,CASC5
1	145800000	145950000	1944	0.585426	PPP1R14D,CASC5,CHST14,BAHD1
1	145875000	146025000	1945	0.119353	CHST14,BAHD1,IVD,KNSTRN,ENSSSCG00000004776
1	145950000	146100000	1946	0.819348	BAHD1,IVD,KNSTRN,ENSSSCG00000004776,C15orf52,C15orf52
1	146025000	146175000	1947	1.03005	ENSSSCG00000004776,C15orf52,C15orf52,ENSSSCG00000025031,PAK6
1	146100000	146250000	1948	0.331198	ENSSSCG00000025031,PAK6,ENSSSCG00000029381,ENSSSCG00000004782
1	146175000	146325000	1949	0.114923	ENSSSCG00000029381,ENSSSCG00000004782,ENSSSCG00000004784,ENSSSCG00000029702,PLCB2,ENSSSCG00000030580
1	146250000	146400000	1950	-0.0675253	ENSSSCG00000004784,ENSSSCG00000029702,PLCB2,ENSSSCG00000030580,ENSSSCG00000027242
1	146325000	146475000	1951	0.0336221	ENSSSCG00000027242,EIF2AK4,ENSSSCG00000004785
1	146400000	146550000	1952	-0.554808	EIF2AK4,ENSSSCG00000004785
1	146475000	146625000	1953	-0.127656
1	146550000	146700000	1954	0.501588	GPR176
1	146625000	146775000	1955	0.857847	GPR176
1	146700000	146850000	1956	1.08123	FSIP1
1	146775000	146925000	1957	0.984882	FSIP1,THBS1,THBS1,THBS1
1	146850000	147000000	1958	0.115264	FSIP1,THBS1,THBS1,THBS1
1	146925000	147075000	1959	0.340507
1	147000000	147150000	1960	-0.105033
1	147075000	147225000	1961	-1.08177
1	147150000	147300000	1962	-0.858785	ENV
1	147225000	147375000	1963	0.508998	ENV
1	147300000	147450000	1964	0.489401
1	147375000	147525000	1965	-0.255823
1	147450000	147600000	1966	-0.132471
1	147525000	147675000	1967	0.116802
1	147600000	147750000	1968	0.692153
1	147675000	147825000	1969	0.933292
1	147750000	147900000	1970	0.562978
1	147825000	147975000	1971	0.651418
1	147900000	148050000	1972	1.21104
1	147975000	148125000	1973	1.2276
1	148050000	148200000	1974		RASGRP1
1	148125000	148275000	1975		RASGRP1,FAM98B,FAM98B
1	148200000	148350000	1976	1.23768	RASGRP1,FAM98B,FAM98B
1	148275000	148425000	1977	1.18057	FAM98B,FAM98B
1	148350000	148500000	1978	-0.257649	SPRED1
1	148425000	148575000	1979	-0.460752	SPRED1
1	148500000	148650000	1980	-0.304519
1	148575000	148725000	1981	0.0809178
1	148650000	148800000	1982	0.780762
1	148725000	148875000	1983	1.10538	TMCO5A,TMCO5A
1	148800000	148950000	1984	1.01494	TMCO5A,TMCO5A
1	148875000	149025000	1985	1.40625
1	148950000	149100000	1986	1.35881
1	149025000	149175000	1987	0.334007
1	149100000	149250000	1988	-0.651533
1	149175000	149325000	1989	0.880048
1	149250000	149400000	1990	0.856287
1	149325000	149475000	1991	0.332843
1	149400000	149550000	1992	0.719609
1	149475000	149625000	1993	0.41465
1	149550000	149700000	1994	0.349014
1	149625000	149775000	1995	0.294632	ENSSSCG00000004795
1	149700000	149850000	1996	0.269349	ENSSSCG00000004795
1	149775000	149925000	1997	0.039698	ENSSSCG00000022680
[truncated: 30,653 more rows]
