# Supplementary material for: Whole-genome resequencing analyses of five pig breeds, including Korean wild and native, and three European origin breeds
Source: DNA Res. 2015 Jun 27;22(4):259–67. doi: 10.1093/dnares/dsv011 (PMC4535618; doi:10.1093/dnares/dsv011)
Supplement: Supplementary Data [file supp_dsv011_dsv011supp_table7.xlsx]

## Sheet: Autosomal
Supplementary Table S7. All candidate selective Sweeps identified from LAN
Chr	Start	End	Bin	LAN.ZHp	GeneList
1	0	150000	0
1	75000	225000	1		ENSSSCG00000030218
1	150000	300000	2	-0.528648	ENSSSCG00000030218,ENSSSCG00000029697,DLL1
1	225000	375000	3	-0.474213	ENSSSCG00000029697,DLL1
1	300000	450000	4	1.1573
1	375000	525000	5	1.11533	CH242-271M12.1
1	450000	600000	6	-1.61014	CH242-271M12.1
1	525000	675000	7	-1.63901
1	600000	750000	8	1.27481
1	675000	825000	9	0.0967952
1	750000	900000	10	0.125994
1	825000	975000	11	0.279832	TCTE3,ENSSSCG00000030155,ENSSSCG00000027842,ENSSSCG00000025112
1	900000	1050000	12	-0.38121	TCTE3,ENSSSCG00000030155,ENSSSCG00000027842,ENSSSCG00000025112,WDR27
1	975000	1125000	13	-0.238754	WDR27,ERMARD,ENSSSCG00000027123
1	1050000	1200000	14	-0.24362	WDR27,ERMARD,ENSSSCG00000027123,ENSSSCG00000027750,ENSSSCG00000021794
1	1125000	1275000	15	-0.376961	WDR27,ENSSSCG00000027123,ENSSSCG00000027750,ENSSSCG00000021794
1	1200000	1350000	16	0.0228524
1	1275000	1425000	17	0.0478545
1	1350000	1500000	18	0.308423
1	1425000	1575000	19
1	1500000	1650000	20	-0.275747	THBS2
1	1575000	1725000	21	-0.318388	THBS2
1	1650000	1800000	22	-1.16284
1	1725000	1875000	23	-0.175851
1	1800000	1950000	24	1.13669
1	1875000	2025000	25	1.16239	SMOC2
1	1950000	2100000	26	1.13988	SMOC2
1	2025000	2175000	27	1.02678
1	2100000	2250000	28	0.383046	SMOC2
1	2175000	2325000	29	-0.204383	SMOC2
1	2250000	2400000	30	-0.799184	SMOC2
1	2325000	2475000	31	0.44848	SMOC2,DACT2
1	2400000	2550000	32	0.683223	DACT2
1	2475000	2625000	33	0.763223
1	2550000	2700000	34	0.756713	FRMD1,FRMD1,KIF25
1	2625000	2775000	35	0.34965	FRMD1,FRMD1,KIF25,MLLT4
1	2700000	2850000	36	0.367598	KIF25,MLLT4
1	2775000	2925000	37	0.680086	MLLT4
1	2850000	3000000	38	0.809007
1	2925000	3075000	39	0.871419
1	3000000	3150000	40	0.607222	ENSSSCG00000027404
1	3075000	3225000	41	0.191931	ENSSSCG00000027404
1	3150000	3300000	42	-0.000884898	FGFR1OP,ENSSSCG00000004024
1	3225000	3375000	43	-0.119478	FGFR1OP,ENSSSCG00000004024
1	3300000	3450000	44	-0.296636	ENSSSCG00000004024
1	3375000	3525000	45	-0.398244
1	3450000	3600000	46	-0.25367	RPS6KA2
1	3525000	3675000	47	-0.358943	RPS6KA2
1	3600000	3750000	48	-0.505454	RPS6KA2,SFT2D1,PRR18
1	3675000	3825000	49	-0.315558	SFT2D1,PRR18
1	3750000	3900000	50	0.0673108
1	3825000	3975000	51	0.289318
1	3900000	4050000	52	-0.407965
1	3975000	4125000	53	0.215282
1	4050000	4200000	54	0.688491
1	4125000	4275000	55	0.617972
1	4200000	4350000	56	0.229698
1	4275000	4425000	57	0.805597
1	4350000	4500000	58	0.915988	ENSSSCG00000029213
1	4425000	4575000	59	0.760625	ENSSSCG00000029213
1	4500000	4650000	60	0.321067	PDE10A
1	4575000	4725000	61	0.306616	PDE10A
1	4650000	4800000	62	0.151169	PDE10A,C6orf118
1	4725000	4875000	63	0.498491	PDE10A,C6orf118
1	4800000	4950000	64	0.88753
1	4875000	5025000	65	0.419177
1	4950000	5100000	66	-0.331303
1	5025000	5175000	67	-0.63553
1	5100000	5250000	68	-1.59093
1	5175000	5325000	69	-1.53069
1	5250000	5400000	70	-1.48315
1	5325000	5475000	71	-1.82607
1	5400000	5550000	72	-1.74584
1	5475000	5625000	73	-1.47605
1	5550000	5700000	74	-1.59222
1	5625000	5775000	75	-1.55468
1	5700000	5850000	76
1	5775000	5925000	77	-1.49689
1	5850000	6000000	78	-1.70716
1	5925000	6075000	79	-1.55512
1	6000000	6150000	80	-1.64331
1	6075000	6225000	81	-1.25866
1	6150000	6300000	82	-0.729118
1	6225000	6375000	83	-0.602963
1	6300000	6450000	84	-0.630641	QKI
1	6375000	6525000	85	-0.42507	QKI
1	6450000	6600000	86	0.0886471	QKI
1	6525000	6675000	87	0.136192
1	6600000	6750000	88	0.948197
1	6675000	6825000	89	1.02983
1	6750000	6900000	90	1.26016
1	6825000	6975000	91	1.38789
1	6900000	7050000	92	1.1831
1	6975000	7125000	93	0.803487
1	7050000	7200000	94	0.84613	PARK2
1	7125000	7275000	95	0.610151	PARK2
1	7200000	7350000	96	-0.117896	PARK2
1	7275000	7425000	97	-0.464637	PARK2
1	7350000	7500000	98	-0.560689	PARK2
1	7425000	7575000	99	0.291212	PARK2
1	7500000	7650000	100	0.966927	PARK2
1	7575000	7725000	101	-0.0817539	PARK2
1	7650000	7800000	102	-0.941253	PARK2
1	7725000	7875000	103	-0.762092	PARK2
1	7800000	7950000	104	-0.328458	PARK2
1	7875000	8025000	105	0.317392
1	7950000	8100000	106	0.161762	ENSSSCG00000026205
1	8025000	8175000	107	-0.383651	ENSSSCG00000026205
1	8100000	8250000	108	-1.26729	ENSSSCG00000026205
1	8175000	8325000	109	-1.921	ENSSSCG00000026205,MAP3K4,MAP3K4
1	8250000	8400000	110	-1.57139	ENSSSCG00000026205,MAP3K4,MAP3K4,AGPAT4
1	8325000	8475000	111	-0.304709	AGPAT4
1	8400000	8550000	112	-2.85544	AGPAT4,ENSSSCG00000025030,ENSSSCG00000004037
1	8475000	8625000	113	-3.01393	ENSSSCG00000025030,ENSSSCG00000004037,ENSSSCG00000029556
1	8550000	8700000	114	-3.13586	ENSSSCG00000029556
1	8625000	8775000	115	-1.88803	PLG
1	8700000	8850000	116	-1.45361	PLG,SLC22A3
1	8775000	8925000	117	-1.43955	PLG,SLC22A3
1	8850000	9000000	118	-1.66679	SLC22A3,ENSSSCG00000026300,ENSSSCG00000022084,ENSSSCG00000004040
1	8925000	9075000	119	-1.95303	ENSSSCG00000026300,ENSSSCG00000022084,ENSSSCG00000004040,ENSSSCG00000004042
1	9000000	9150000	120	-2.76087	ENSSSCG00000004040,ENSSSCG00000004042,ENSSSCG00000004043,ENSSSCG00000029477,ENSSSCG00000004041
1	9075000	9225000	121	-1.72919	ENSSSCG00000004043,ENSSSCG00000029477,ENSSSCG00000004041,IGF2R
1	9150000	9300000	122	-1.60606	ENSSSCG00000004041,IGF2R
1	9225000	9375000	123	-1.5389	IGF2R,MAS1,PNLDC1
1	9300000	9450000	124	-0.92261	MAS1,PNLDC1,MRPL18,TCP1,ACAT2,WTAP
1	9375000	9525000	125	0.141314	PNLDC1,MRPL18,TCP1,ACAT2,WTAP,SOD2,SOD2,SOD2
1	9450000	9600000	126	0.738992	SOD2,SOD2,SOD2
1	9525000	9675000	127	0.702171
1	9600000	9750000	128	0.22163
1	9675000	9825000	129	0.744953
1	9750000	9900000	130	0.769087	FNDC1
1	9825000	9975000	131	0.652831	FNDC1
1	9900000	10050000	132	0.701026	FNDC1,TAGAP
1	9975000	10125000	133	0.963832	TAGAP,RPS15A,RSPH3
1	10050000	10200000	134	0.747457	TAGAP,RPS15A,RSPH3
1	10125000	10275000	135	0.63555	RSPH3
1	10200000	10350000	136	0.709624
1	10275000	10425000	137	0.885168	ENSSSCG00000024876,DYNLT1,ENSSSCG00000024378,EZR
1	10350000	10500000	138	0.898432	ENSSSCG00000024876,DYNLT1,ENSSSCG00000024378,EZR,SYTL3
1	10425000	10575000	139	0.852572	EZR,SYTL3,ENSSSCG00000004059,ENSSSCG00000021348
1	10500000	10650000	140	0.921176	ENSSSCG00000004059,ENSSSCG00000021348
1	10575000	10725000	141	1.06506	ENSSSCG00000029686,ENSSSCG00000022710
1	10650000	10800000	142	1.24259	ENSSSCG00000029686,ENSSSCG00000022710
1	10725000	10875000	143	1.32234	ENSSSCG00000022710
1	10800000	10950000	144	1.06848	ENSSSCG00000022710,ENSSSCG00000023471,GTF2H5,ENSSSCG00000012314
1	10875000	11025000	145	0.747218	ENSSSCG00000023471,GTF2H5,ENSSSCG00000012314,ENSSSCG00000021649
1	10950000	11100000	146	0.190147	ENSSSCG00000012314,ENSSSCG00000021649
1	11025000	11175000	147	-0.213714	ENSSSCG00000021649,ENSSSCG00000012315,ENSSSCG00000012315,ENSSSCG00000012315
1	11100000	11250000	148	0.600377	ENSSSCG00000012315,ENSSSCG00000012315,ENSSSCG00000012315
1	11175000	11325000	149	0.913406	ENSSSCG00000012315,ENSSSCG00000012315,ENSSSCG00000012315,SNX9
1	11250000	11400000	150	0.673073	SNX9
1	11325000	11475000	151	0.418377	ZDHHC14
1	11400000	11550000	152	0.734442	ZDHHC14
1	11475000	11625000	153	0.856521	ZDHHC14
1	11550000	11700000	154	0.482044
1	11625000	11775000	155	0.318585	ENSSSCG00000004063
1	11700000	11850000	156	0.260844	ENSSSCG00000004063,ARID1B
1	11775000	11925000	157	0.461222	ARID1B
1	11850000	12000000	158	0.35637	ARID1B
1	11925000	12075000	159	-0.130444
1	12000000	12150000	160	-0.134833
1	12075000	12225000	161	0.0154585
1	12150000	12300000	162	0.35374
1	12225000	12375000	163	-0.0673821
1	12300000	12450000	164	-0.6197
1	12375000	12525000	165	-0.672482
1	12450000	12600000	166	-0.477765
1	12525000	12675000	167	0.516586
1	12600000	12750000	168	0.225265
1	12675000	12825000	169	-0.325681
1	12750000	12900000	170	0.127458
1	12825000	12975000	171	0.36562
1	12900000	13050000	172	-0.181184
1	12975000	13125000	173	-0.405912
1	13050000	13200000	174	-0.667325
1	13125000	13275000	175	-0.267066
1	13200000	13350000	176	-0.428983
1	13275000	13425000	177	-1.01148
1	13350000	13500000	178	-0.806299
1	13425000	13575000	179	-0.178211	TFB1M
1	13500000	13650000	180	0.870473	TFB1M,CLDN20,TIAM2,TIAM2
1	13575000	13725000	181	0.601696	TFB1M,CLDN20,TIAM2,TIAM2
1	13650000	13800000	182	0.235612	TIAM2,TIAM2
1	13725000	13875000	183	-0.0147286
1	13800000	13950000	184	-0.0359591	ENSSSCG00000026474
1	13875000	14025000	185	0.322742	ENSSSCG00000026474,SCAF8
1	13950000	14100000	186	0.436983	SCAF8
1	14025000	14175000	187	0.179569	SCAF8
1	14100000	14250000	188	0.198518	SCAF8
1	14175000	14325000	189	0.561037
1	14250000	14400000	190	0.845977
1	14325000	14475000	191	0.941191	ENSSSCG00000004071,ENSSSCG00000026391
1	14400000	14550000	192	0.957141	ENSSSCG00000004071,ENSSSCG00000026391,ENSSSCG00000025154
1	14475000	14625000	193	0.398412	ENSSSCG00000025154,ENSSSCG00000004072
1	14550000	14700000	194	0.783406	ENSSSCG00000004072
1	14625000	14775000	195	1.0826	ENSSSCG00000025352,MOR
1	14700000	14850000	196	0.86615	ENSSSCG00000025352,MOR
1	14775000	14925000	197	-0.0343297	MOR
1	14850000	15000000	198	-0.39929
1	14925000	15075000	199	-0.986585
1	15000000	15150000	200	-0.387789
1	15075000	15225000	201	-0.294275
1	15150000	15300000	202	-1.09708
1	15225000	15375000	203	-1.33197
1	15300000	15450000	204	-1.23315
1	15375000	15525000	205	-1.50026
1	15450000	15600000	206	-1.63032	RGS17
1	15525000	15675000	207	-1.47106	RGS17
1	15600000	15750000	208	-1.24391	RGS17,MTRF1L,FBXO5
1	15675000	15825000	209	-1.28213	RGS17,MTRF1L,FBXO5
1	15750000	15900000	210	-0.204911	VIP
1	15825000	15975000	211	0.0196681	VIP,MYCT1
1	15900000	16050000	212	-0.42921	MYCT1
1	15975000	16125000	213	0.10983	ENSSSCG00000004081,ENSSSCG00000004081
1	16050000	16200000	214	-0.0622611	ENSSSCG00000004081,ENSSSCG00000004081
1	16125000	16275000	215	-0.80696	ENSSSCG00000004081,ENSSSCG00000004081,ENSSSCG00000024114
1	16200000	16350000	216	-1.18811	ENSSSCG00000004081,ENSSSCG00000004081,ENSSSCG00000024114,ENSSSCG00000021273
1	16275000	16425000	217	-0.408465	ENSSSCG00000021273,ENSSSCG00000004082
1	16350000	16500000	218	0.129888	ENSSSCG00000021273,ENSSSCG00000004082
1	16425000	16575000	219	-0.132386	ENSSSCG00000004082,ER,ER,ER,ER,ER
1	16500000	16650000	220	-1.75163	ENSSSCG00000004082,ER,ER,ER,ER,ER,ENSSSCG00000004084
1	16575000	16725000	221	-1.97276	ER,ER,ER,ER,ER,ENSSSCG00000004084
1	16650000	16800000	222	-1.94836	ER,ER,ER,ER,ER,ENSSSCG00000004084
1	16725000	16875000	223	-1.97931	ER,ER,ER,ER,ER
1	16800000	16950000	224	-1.44689	ER,ER,ER,ER,ER
1	16875000	17025000	225	-1.55987	ER,ER,ER,ER,ER
1	16950000	17100000	226	0.756323	CCDC170,CCDC170
1	17025000	17175000	227	0.463537	CCDC170,CCDC170
1	17100000	17250000	228	0.248064	CCDC170,CCDC170,C6orf211,RMND1
1	17175000	17325000	229	0.689099	C6orf211,RMND1,ZBTB2,AKAP12
1	17250000	17400000	230	0.984405	RMND1,ZBTB2,AKAP12
1	17325000	17475000	231	1.09487
1	17400000	17550000	232	1.06791
1	17475000	17625000	233	1.36289	ENSSSCG00000004092
1	17550000	17700000	234	1.20747	ENSSSCG00000004092
1	17625000	17775000	235	1.40166	ENSSSCG00000004092
1	17700000	17850000	236	1.26987
1	17775000	17925000	237	-0.204639	IYD
1	17850000	18000000	238	-1.20682	IYD,PPP1R14C
1	17925000	18075000	239	-1.80315	PPP1R14C
1	18000000	18150000	240	-1.6808	PPP1R14C
1	18075000	18225000	241	-0.951474	PPP1R14C,ENSSSCG00000004098,ENSSSCG00000004096
1	18150000	18300000	242	-1.09547	ENSSSCG00000004098,ENSSSCG00000004096
1	18225000	18375000	243	-1.39889	ULBP1
1	18300000	18450000	244	-1.39488	ULBP1,PCMT1
1	18375000	18525000	245	-1.67019	PCMT1,LRP11
1	18450000	18600000	246	-1.47826	PCMT1,LRP11,ULBP1,ENSSSCG00000028948,ENSSSCG00000028948,NUP43
1	18525000	18675000	247	-1.25624	LRP11,ULBP1,ENSSSCG00000028948,ENSSSCG00000028948,NUP43,LATS1,ENSSSCG00000021892,KATNA1
1	18600000	18750000	248	-1.26772	LATS1,ENSSSCG00000021892,KATNA1,PPIL4,ENSSSCG00000004108,GINM1
1	18675000	18825000	249	-1.31623	ENSSSCG00000021892,PPIL4,ENSSSCG00000004108,GINM1,ZC3H12D
1	18750000	18900000	250	-1.79297	PPIL4,ZC3H12D,TAB2,TAB2
1	18825000	18975000	251	-2.31635	TAB2,TAB2
1	18900000	19050000	252	-1.54189	TAB2,TAB2
1	18975000	19125000	253	-1.52752
1	19050000	19200000	254
1	19125000	19275000	255	0.145641
1	19200000	19350000	256	-0.88282	ENSSSCG00000028974
1	19275000	19425000	257	-0.925313	ENSSSCG00000028974
1	19350000	19500000	258	0.437338	ENSSSCG00000028974
1	19425000	19575000	259	-0.569328	ENSSSCG00000028974
1	19500000	19650000	260	-1.2196
1	19575000	19725000	261	-0.897582
1	19650000	19800000	262	-1.20692
1	19725000	19875000	263	-0.712349
1	19800000	19950000	264	-0.555487
1	19875000	20025000	265	-0.348141
1	19950000	20100000	266	-0.0955659
1	20025000	20175000	267	0.557453
1	20100000	20250000	268	-0.520039
1	20175000	20325000	269	-1.05895
1	20250000	20400000	270	-0.557669
1	20325000	20475000	271	0.050769	SAMD5
1	20400000	20550000	272	0.249452	SAMD5,ENSSSCG00000004113
1	20475000	20625000	273	-1.14026	SAMD5,ENSSSCG00000004113
1	20550000	20700000	274	-1.81664	ENSSSCG00000004113
1	20625000	20775000	275	-2.20152	ENSSSCG00000004113
1	20700000	20850000	276	-1.8325	ENSSSCG00000004113
1	20775000	20925000	277	-1.57377
1	20850000	21000000	278	-0.739142
1	20925000	21075000	279	-1.13649	ADGB,ADGB
1	21000000	21150000	280	-1.05619	ADGB,ADGB
1	21075000	21225000	281	-0.46339	ADGB,ADGB
1	21150000	21300000	282	-1.25736	ADGB,ADGB
1	21225000	21375000	283	0.338949	ADGB,ADGB,RAB32
1	21300000	21450000	284	0.525815	RAB32
1	21375000	21525000	285	0.871689	GRM1
1	21450000	21600000	286	1.06706	GRM1
1	21525000	21675000	287	0.479442	GRM1
1	21600000	21750000	288	0.0967025	GRM1
1	21675000	21825000	289	0.479456	GRM1
1	21750000	21900000	290	0.599727	GRM1,SHPRH
1	21825000	21975000	291	1.51579	SHPRH
1	21900000	22050000	292	1.45493	SHPRH,FBXO30
1	21975000	22125000	293	0.859828	FBXO30,EPM2A
1	22050000	22200000	294	0.485017	EPM2A
1	22125000	22275000	295	-0.030302	EPM2A
1	22200000	22350000	296	-0.0764195
1	22275000	22425000	297	1.10333
1	22350000	22500000	298	1.47802
1	22425000	22575000	299	0.815256
1	22500000	22650000	300	1.01674
1	22575000	22725000	301	0.919825
1	22650000	22800000	302	0.144116
1	22725000	22875000	303	-0.0226281
1	22800000	22950000	304	0.281295
1	22875000	23025000	305	0.713342	ENSSSCG00000004123
1	22950000	23100000	306	0.679919	ENSSSCG00000004123
1	23025000	23175000	307	0.709106	ENSSSCG00000004123
1	23100000	23250000	308	-0.119369	ENSSSCG00000004123,DYTN
1	23175000	23325000	309	0.051581	DYTN
1	23250000	23400000	310	-0.0328273	DYTN
1	23325000	23475000	311	1.01538
1	23400000	23550000	312	1.4323	STX11
1	23475000	23625000	313	-0.960042	STX11
1	23550000	23700000	314	-1.2874	PLAGL1
1	23625000	23775000	315	-0.144152	PLAGL1,ZC2HC1B,ENSSSCG00000004132
1	23700000	23850000	316	-0.374338	PLAGL1,ZC2HC1B,ENSSSCG00000004132,ENSSSCG00000023897,ENSSSCG00000021733,ENSSSCG00000004130,ENSSSCG00000026897
1	23775000	23925000	317	-1.0612	ENSSSCG00000004132,ENSSSCG00000023897,ENSSSCG00000021733,ENSSSCG00000004130,ENSSSCG00000026897
1	23850000	24000000	318	-0.134024	ENSSSCG00000004132
1	23925000	24075000	319	1.02309	ENSSSCG00000004132
1	24000000	24150000	320	0.540011	FUCA2
1	24075000	24225000	321	-0.696109	FUCA2,PEX3,ADAT2
1	24150000	24300000	322	-0.432759	FUCA2,PEX3,ADAT2
1	24225000	24375000	323	0.0421815	AIG1
1	24300000	24450000	324	-0.3926	AIG1
1	24375000	24525000	325	-0.391356	AIG1
1	24450000	24600000	326	-0.737177
1	24525000	24675000	327	-0.00215496
1	24600000	24750000	328	0.188002
1	24675000	24825000	329	-0.307024
1	24750000	24900000	330	-0.450685	ENSSSCG00000004137
1	24825000	24975000	331	-0.815853	ENSSSCG00000004137,HIVEP2
1	24900000	25050000	332	-1.36996	HIVEP2
1	24975000	25125000	333	-0.846075
1	25050000	25200000	334	-0.611976
1	25125000	25275000	335	-0.575129
1	25200000	25350000	336	-0.638102	GPR126
1	25275000	25425000	337	0.177962	GPR126
1	25350000	25500000	338	0.317134	GPR126
1	25425000	25575000	339	0.475547	VTA1
1	25500000	25650000	340	0.310008	VTA1
1	25575000	25725000	341	-1.42332
1	25650000	25800000	342	-0.152919
1	25725000	25875000	343	0.931473	NMBR
1	25800000	25950000	344	0.665718	NMBR
1	25875000	26025000	345	-1.43794
1	25950000	26100000	346	-1.45917
1	26025000	26175000	347	-1.48001
1	26100000	26250000	348	-1.4086
1	26175000	26325000	349	-1.49069
1	26250000	26400000	350	-1.50892
1	26325000	26475000	351	-1.46229
1	26400000	26550000	352	-1.40568
1	26475000	26625000	353	-1.23746
1	26550000	26700000	354	-1.37136
1	26625000	26775000	355	-1.65568
1	26700000	26850000	356	-1.58801
1	26775000	26925000	357	-1.47016
1	26850000	27000000	358	-0.992395
1	26925000	27075000	359	-1.08228
1	27000000	27150000	360	-1.25636
1	27075000	27225000	361	-1.63775
1	27150000	27300000	362	-1.5886
1	27225000	27375000	363	-1.51526
1	27300000	27450000	364	-1.5792
1	27375000	27525000	365	-1.63764
1	27450000	27600000	366	-1.68192
1	27525000	27675000	367	-1.66375
1	27600000	27750000	368	-1.75011
1	27675000	27825000	369	-2.0212
1	27750000	27900000	370	-1.72599
1	27825000	27975000	371	-1.65494
1	27900000	28050000	372	-1.55575
1	27975000	28125000	373	-1.37484
1	28050000	28200000	374	-1.48974
1	28125000	28275000	375	-0.697764
1	28200000	28350000	376	0.875256	CITED2
1	28275000	28425000	377	-0.177763	CITED2,TXLNB
1	28350000	28500000	378	-0.398977	TXLNB
1	28425000	28575000	379	-0.349195	HECA,ABRACL
1	28500000	28650000	380	0.204571	HECA,ABRACL,REPS1,REPS1
1	28575000	28725000	381	0.624837	ABRACL,REPS1,REPS1,ECT2L,ECT2L
1	28650000	28800000	382	-0.697684	REPS1,REPS1,ECT2L,ECT2L,CCDC28A
1	28725000	28875000	383	-1.28877	ECT2L,ECT2L,CCDC28A,NHSL1
1	28800000	28950000	384	-1.01556	NHSL1
1	28875000	29025000	385	-0.801931	NHSL1
1	28950000	29100000	386	-1.12487	NHSL1
1	29025000	29175000	387	-0.931171	NHSL1,HEBP2
1	29100000	29250000	388	-0.731496	NHSL1,HEBP2
1	29175000	29325000	389	-0.770099
1	29250000	29400000	390	-1.85149
1	29325000	29475000	391	-1.96426
1	29400000	29550000	392	-0.693165
1	29475000	29625000	393	-0.309077
1	29550000	29700000	394	-1.10311
1	29625000	29775000	395	-1.51859
1	29700000	29850000	396	-1.45591	TNFAIP3,TNFAIP3
1	29775000	29925000	397	-1.03643	TNFAIP3,TNFAIP3
1	29850000	30000000	398	-0.502809
1	29925000	30075000	399	-1.13916
1	30000000	30150000	400	-1.32263
1	30075000	30225000	401	-1.15115	OLIG3
1	30150000	30300000	402	-0.597222	OLIG3
1	30225000	30375000	403	-0.894477
1	30300000	30450000	404	-0.62934	IFNGR1,IFNGR1
1	30375000	30525000	405	-0.0736192	IFNGR1,IFNGR1,IL22RA2,IL22RA2,IL22RA2
1	30450000	30600000	406	-0.111103	IL22RA2,IL22RA2,IL22RA2,IL20RA
1	30525000	30675000	407	0.256014	IL20RA,SLC35D3
1	30600000	30750000	408	-0.26896	SLC35D3,PEX7,ENSSSCG00000026041,MAP3K5
1	30675000	30825000	409	-0.130568	PEX7,ENSSSCG00000026041,MAP3K5
1	30750000	30900000	410	0.120586	PEX7,ENSSSCG00000026041,MAP3K5,ENSSSCG00000004161
1	30825000	30975000	411	0.0270616	ENSSSCG00000026041,MAP3K5,ENSSSCG00000004161
1	30900000	31050000	412	-0.654861	ENSSSCG00000026041
1	30975000	31125000	413	0.186559	ENSSSCG00000026041
1	31050000	31200000	414	0.984625
1	31125000	31275000	415	0.33815
1	31200000	31350000	416	0.346077
1	31275000	31425000	417	-0.292392	PDE7B
1	31350000	31500000	418	-0.569772	PDE7B,MTFR2,BCLAF1
1	31425000	31575000	419	-0.510237	PDE7B,MTFR2,BCLAF1
1	31500000	31650000	420	-0.27302	BCLAF1
1	31575000	31725000	421	0.106185
1	31650000	31800000	422	-0.0750031
1	31725000	31875000	423	0.610206
1	31800000	31950000	424	0.449583
1	31875000	32025000	425	-0.248046
1	31950000	32100000	426	-0.575443	AHI1
1	32025000	32175000	427	-0.484652	AHI1
1	32100000	32250000	428	-0.211486	AHI1
1	32175000	32325000	429	-0.212566	AHI1,MYB,MYB
1	32250000	32400000	430	-0.233979	MYB,MYB
1	32325000	32475000	431	-0.0552869	HBS1L
1	32400000	32550000	432	0.211469	HBS1L
1	32475000	32625000	433	0.538366	HBS1L,ENSSSCG00000028115
1	32550000	32700000	434	0.595578	ENSSSCG00000028115
1	32625000	32775000	435	0.693473
1	32700000	32850000	436	0.927785
1	32775000	32925000	437	1.07544
1	32850000	33000000	438	0.705132
1	32925000	33075000	439	0.0300597
1	33000000	33150000	440	0.267973
1	33075000	33225000	441	0.772369
1	33150000	33300000	442	0.73815	SGK1
1	33225000	33375000	443	0.558067	SGK1,SLC2A12
1	33300000	33450000	444	0.944818	SLC2A12,TBPL1
1	33375000	33525000	445	1.25033	SLC2A12,TBPL1,TCF21
1	33450000	33600000	446	1.12761	TCF21
1	33525000	33675000	447	0.849741
1	33600000	33750000	448	0.296316
1	33675000	33825000	449	0.393961	ENSSSCG00000023999
1	33750000	33900000	450		ENSSSCG00000023999
1	33825000	33975000	451	0.3357	ENSSSCG00000023999
1	33900000	34050000	452	0.299085
1	33975000	34125000	453	-0.158843
1	34050000	34200000	454	-0.272655
1	34125000	34275000	455	-0.574788
1	34200000	34350000	456	-0.518586
1	34275000	34425000	457	-0.789069
1	34350000	34500000	458	-0.727525	RPS12,SLC18B1,VNN2
1	34425000	34575000	459	0.316584	RPS12,SLC18B1,VNN2,VNN3,VNN1,TAAR1
1	34500000	34650000	460	0.43377	VNN3,VNN1,TAAR1,TAAR2,ENSSSCG00000004184,TAAR5,TAAR8,ENSSSCG00000027456
1	34575000	34725000	461	0.00555227	TAAR2,ENSSSCG00000004184,TAAR5,TAAR8,ENSSSCG00000027456,ENSSSCG00000004187,TAAR6,TAAR9,STX7
1	34650000	34800000	462	-0.667549	ENSSSCG00000004187,TAAR6,TAAR9,STX7
1	34725000	34875000	463	-1.09011	STX7,MOXD1
1	34800000	34950000	464	-1.07108	MOXD1
1	34875000	35025000	465	-0.732964	MOXD1
1	34950000	35100000	466	-0.471495
1	35025000	35175000	467	-0.605094	CTGF
1	35100000	35250000	468	-0.141708	CTGF,ENPP1
1	35175000	35325000	469	0.0148413	ENPP1
1	35250000	35400000	470	-1.05594	ENPP1,ENSSSCG00000028817,ENPP3,ENPP3
1	35325000	35475000	471	-0.460362	ENSSSCG00000028817,ENPP3,ENPP3,ENSSSCG00000023740,ARG1,ARG1,ENSSSCG00000004196,ENSSSCG00000004196
1	35400000	35550000	472	-0.705071	ENPP3,ENPP3,ENSSSCG00000023740,ARG1,ARG1,ENSSSCG00000004196,ENSSSCG00000004196
1	35475000	35625000	473	-1.16548	ENSSSCG00000004196,ENSSSCG00000004196,ENSSSCG00000029065,ARG1
1	35550000	35700000	474	-0.612538	ENSSSCG00000029065,ARG1
1	35625000	35775000	475	0.120566
1	35700000	35850000	476	0.22302	ENSSSCG00000022533
1	35775000	35925000	477	-0.539116	ENSSSCG00000022533,ENSSSCG00000004199
1	35850000	36000000	478	0.148995	ENSSSCG00000022533,ENSSSCG00000004199
1	35925000	36075000	479	-0.383497	ENSSSCG00000004199,SMLR1
1	36000000	36150000	480	-0.628872	ENSSSCG00000004199,SMLR1
1	36075000	36225000	481	-0.719375
1	36150000	36300000	482	-0.897265
1	36225000	36375000	483	-1.16985
1	36300000	36450000	484	-0.754992	TMEM200A
1	36375000	36525000	485	-0.336494	TMEM200A
1	36450000	36600000	486	-0.166432	SAMD3
1	36525000	36675000	487	0.0785281	SAMD3,L3MBTL3
1	36600000	36750000	488	0.616445	SAMD3,L3MBTL3
1	36675000	36825000	489	0.857429	L3MBTL3
1	36750000	36900000	490	0.711641
1	36825000	36975000	491	0.79239
1	36900000	37050000	492	0.785378	TMEM244
1	36975000	37125000	493	0.334609	TMEM244,ENSSSCG00000004205
1	37050000	37200000	494	0.356169	ENSSSCG00000004205
1	37125000	37275000	495	0.462293	ENSSSCG00000004205,ENSSSCG00000004207
1	37200000	37350000	496	-0.451787	ENSSSCG00000004207,ENSSSCG00000004206
1	37275000	37425000	497	-0.799814	ENSSSCG00000004207,ENSSSCG00000004206,ENSSSCG00000025669
1	37350000	37500000	498	-1.46899	ENSSSCG00000004207,ENSSSCG00000004206,ENSSSCG00000025669
1	37425000	37575000	499	-0.701985	ENSSSCG00000004207,ENSSSCG00000025669,ENSSSCG00000029684
1	37500000	37650000	500	-0.247496	ENSSSCG00000004207,ENSSSCG00000029684
1	37575000	37725000	501	-0.927412
1	37650000	37800000	502	0.0237686
1	37725000	37875000	503	0.496791
1	37800000	37950000	504	-1.00152
1	37875000	38025000	505	-0.462341
1	37950000	38100000	506	-0.727821
1	38025000	38175000	507	-0.719294
1	38100000	38250000	508	-0.461699	PTPRK
1	38175000	38325000	509	-0.280725	PTPRK
1	38250000	38400000	510	-0.464225	PTPRK
1	38325000	38475000	511	-0.562525	PTPRK
1	38400000	38550000	512	-0.554751	PTPRK
1	38475000	38625000	513	0.0249211	PTPRK
1	38550000	38700000	514	0.311985	PTPRK
1	38625000	38775000	515	0.251382	PTPRK
1	38700000	38850000	516	0.518229	PTPRK
1	38775000	38925000	517	0.280831	PTPRK
1	38850000	39000000	518	-0.197376	THEMIS
1	38925000	39075000	519	-0.212159	THEMIS
1	39000000	39150000	520	-0.105341
1	39075000	39225000	521	0.317274	ENSSSCG00000004213
1	39150000	39300000	522	0.589407	ENSSSCG00000004213,C6orf58
1	39225000	39375000	523	0.581021	C6orf58
1	39300000	39450000	524	-0.245896	ENSSSCG00000004214
1	39375000	39525000	525	0.191078	ENSSSCG00000004214,KIAA0408
1	39450000	39600000	526	0.226499	KIAA0408,ENSSSCG00000004216,RNF146
1	39525000	39675000	527	-0.224519	ENSSSCG00000004216,RNF146,ENSSSCG00000026970,RSPO3
1	39600000	39750000	528	0.156091	ENSSSCG00000026970,RSPO3
1	39675000	39825000	529	0.443544	RSPO3
1	39750000	39900000	530	0.452152	RSPO3
1	39825000	39975000	531	0.764459
1	39900000	40050000	532	1.1644
1	39975000	40125000	533	1.09376
1	40050000	40200000	534	0.981207
1	40125000	40275000	535	0.95676
1	40200000	40350000	536	0.442901
1	40275000	40425000	537	-0.216394
1	40350000	40500000	538	-0.235807	CENPW
1	40425000	40575000	539	-0.150147	CENPW
1	40500000	40650000	540	0.266836
1	40575000	40725000	541	0.186514	TRMT11
1	40650000	40800000	542	-0.0257068	TRMT11,HINT3
1	40725000	40875000	543	0.162374	TRMT11,HINT3,NCOA7,NCOA7
1	40800000	40950000	544	0.642415	NCOA7,NCOA7
1	40875000	41025000	545	0.878554	NCOA7,NCOA7,HEY2
1	40950000	41100000	546	0.472128	NCOA7,NCOA7,HEY2
1	41025000	41175000	547	0.29922
1	41100000	41250000	548	0.562245
1	41175000	41325000	549	0.625994
1	41250000	41400000	550	0.569393	HDDC2
1	41325000	41475000	551	0.883849	HDDC2,TPD52L1
1	41400000	41550000	552	0.747868	HDDC2,TPD52L1
1	41475000	41625000	553	0.738591
1	41550000	41700000	554	0.659325	RNF217
1	41625000	41775000	555	0.548586	RNF217
1	41700000	41850000	556	0.532311	RNF217
1	41775000	41925000	557	0.409302	RNF217
1	41850000	42000000	558	0.363245	RNF217
1	41925000	42075000	559	0.434272	NKAIN2
1	42000000	42150000	560	0.62379	NKAIN2
1	42075000	42225000	561	1.02069	NKAIN2
1	42150000	42300000	562	1.22933	NKAIN2
1	42225000	42375000	563	0.840299
1	42300000	42450000	564	0.634552
1	42375000	42525000	565	0.35765
1	42450000	42600000	566	0.342478	ENSSSCG00000024066
1	42525000	42675000	567	0.839149	ENSSSCG00000024066
1	42600000	42750000	568	0.602085	ENSSSCG00000030090
1	42675000	42825000	569	0.638702	ENSSSCG00000030090
1	42750000	42900000	570	0.781985
1	42825000	42975000	571	0.832527
1	42900000	43050000	572	1.03039
1	42975000	43125000	573	1.29457
1	43050000	43200000	574	1.20196
1	43125000	43275000	575	0.758729
1	43200000	43350000	576	-0.0183727
1	43275000	43425000	577	-0.0385797
1	43350000	43500000	578	0.650386	TRDN
1	43425000	43575000	579	0.299368	TRDN
1	43500000	43650000	580	-0.030929	TRDN
1	43575000	43725000	581	0.257742
1	43650000	43800000	582	0.326533	TRIADIN
1	43725000	43875000	583	0.260525	TRIADIN
1	43800000	43950000	584	0.44667	CLVS2
1	43875000	44025000	585	0.270712	CLVS2
1	43950000	44100000	586	0.00372306	CLVS2,SMPDL3A,SMPDL3A,SMPDL3A,FABP7
1	44025000	44175000	587	0.0457434	SMPDL3A,SMPDL3A,SMPDL3A,FABP7,ENSSSCG00000004235,ENSSSCG00000004236
1	44100000	44250000	588	-0.278049	FABP7,ENSSSCG00000004235,ENSSSCG00000004236
1	44175000	44325000	589	-0.257139
1	44250000	44400000	590	-0.107242
1	44325000	44475000	591	-0.170874	ENSSSCG00000004237,HSF2
1	44400000	44550000	592	-0.261061	ENSSSCG00000004237,HSF2,ENSSSCG00000025075
1	44475000	44625000	593	-0.242259	ENSSSCG00000025075
1	44550000	44700000	594	-0.249154
1	44625000	44775000	595	-0.796072
1	44700000	44850000	596	-0.83251
1	44775000	44925000	597	-1.18238
1	44850000	45000000	598	-0.563512
1	44925000	45075000	599	-0.554185
1	45000000	45150000	600	-0.31353
1	45075000	45225000	601	-0.148663
1	45150000	45300000	602	-0.142268
1	45225000	45375000	603	-0.0693341
1	45300000	45450000	604	0.430591	ENSSSCG00000028308
1	45375000	45525000	605	0.620994	ENSSSCG00000028308
1	45450000	45600000	606	0.107059	GJA1
1	45525000	45675000	607	-0.189487	GJA1,TBC1D32
1	45600000	45750000	608	-0.101121	TBC1D32
1	45675000	45825000	609	-0.0474361	TBC1D32
1	45750000	45900000	610	-0.194484	TBC1D32
1	45825000	45975000	611	-0.570149
1	45900000	46050000	612	-0.577205
1	45975000	46125000	613	-0.0591189
1	46050000	46200000	614	0.768958
1	46125000	46275000	615	0.715738
1	46200000	46350000	616	0.0026536
1	46275000	46425000	617	-0.776593
1	46350000	46500000	618	-1.29421
1	46425000	46575000	619	-0.777161
1	46500000	46650000	620	-0.622638
1	46575000	46725000	621	-0.532852
1	46650000	46800000	622	-0.191187
1	46725000	46875000	623	0.553618
1	46800000	46950000	624	1.107
1	46875000	47025000	625	0.452835
1	46950000	47100000	626	-0.676604
1	47025000	47175000	627	-0.19394
1	47100000	47250000	628	0.254369
1	47175000	47325000	629	0.10508
1	47250000	47400000	630	1.56013
1	47325000	47475000	631	1.05376
1	47400000	47550000	632	-0.288683
1	47475000	47625000	633	-0.252223
1	47550000	47700000	634	0.152472
1	47625000	47775000	635	0.212577
1	47700000	47850000	636	0.457676
1	47775000	47925000	637	0.534757	MAN1A1
1	47850000	48000000	638	0.142061	MAN1A1
1	47925000	48075000	639	-0.0119721	MAN1A1
1	48000000	48150000	640	0.320744	MAN1A1
1	48075000	48225000	641	0.375935	FAM184A
1	48150000	48300000	642	0.293677	FAM184A
1	48225000	48375000	643	0.558065	FAM184A,MCM9,ASF1A
1	48300000	48450000	644	0.965479	MCM9,ASF1A
1	48375000	48525000	645	0.453644	MCM9,ENSSSCG00000030488
1	48450000	48600000	646	0.455693	ENSSSCG00000030488
1	48525000	48675000	647	0.703003	CEP85L
1	48600000	48750000	648	0.986302	CEP85L,PLN,ENSSSCG00000023536
1	48675000	48825000	649	0.920239	CEP85L,PLN,ENSSSCG00000023536
1	48750000	48900000	650	0.833084	CEP85L
1	48825000	48975000	651	0.341635
1	48900000	49050000	652	0.134298	SLC35F1
1	48975000	49125000	653	0.211459	SLC35F1
1	49050000	49200000	654	0.207858	SLC35F1
1	49125000	49275000	655	0.157768	SLC35F1
1	49200000	49350000	656	0.0225136
1	49275000	49425000	657	-0.234251
1	49350000	49500000	658	0.216512
1	49425000	49575000	659	-0.0732815	NUS1,ENSSSCG00000004252
1	49500000	49650000	660	-0.396503	NUS1,ENSSSCG00000004252,GOPC,DCBLD1
1	49575000	49725000	661	0.0888481	ENSSSCG00000004252,GOPC,DCBLD1
1	49650000	49800000	662	0.0721627	DCBLD1,ROS1
1	49725000	49875000	663	-0.123034	ROS1
1	49800000	49950000	664	-0.19504	ROS1,VGLL2,ENSSSCG00000004256,ENSSSCG00000004257
1	49875000	50025000	665	-0.129142	VGLL2,ENSSSCG00000004256,ENSSSCG00000004257
1	49950000	50100000	666	0.23511
1	50025000	50175000	667	-0.296662	ENSSSCG00000004259,FAM162B,ENSSSCG00000004261,ENSSSCG00000004262
1	50100000	50250000	668	-0.715809	ENSSSCG00000004259,FAM162B,ENSSSCG00000004261,ENSSSCG00000004262,ENSSSCG00000004263
1	50175000	50325000	669	-0.72027	ENSSSCG00000004262,ENSSSCG00000004263,ENSSSCG00000023834
1	50250000	50400000	670	-0.8882	ENSSSCG00000023834,ENSSSCG00000027649,ENSSSCG00000029062,ENSSSCG00000025496
1	50325000	50475000	671	-0.415158	ENSSSCG00000027649,ENSSSCG00000029062,ENSSSCG00000025496
1	50400000	50550000	672	-0.228028	ENSSSCG00000025941
1	50475000	50625000	673	-0.00437361	ENSSSCG00000025941
1	50550000	50700000	674	0.129387	ENSSSCG00000023510
1	50625000	50775000	675		ENSSSCG00000023510
1	50700000	50850000	676		ENSSSCG00000023510
1	50775000	50925000	677	-0.297785
1	50850000	51000000	678	-0.040425
1	50925000	51075000	679	0.0309257
1	51000000	51150000	680	-0.266507
1	51075000	51225000	681	-0.792185
1	51150000	51300000	682	-1.11577
1	51225000	51375000	683	-1.04246
1	51300000	51450000	684	-0.112541
1	51375000	51525000	685	0.337402
1	51450000	51600000	686	0.499572
1	51525000	51675000	687	0.514566
1	51600000	51750000	688	1.18291
1	51675000	51825000	689	1.49811
1	51750000	51900000	690	1.48409
1	51825000	51975000	691	-0.269147
1	51900000	52050000	692	0.17322
1	51975000	52125000	693	-0.224492
1	52050000	52200000	694	-0.874235	ENSSSCG00000004269
1	52125000	52275000	695	-0.884062	ENSSSCG00000004269
1	52200000	52350000	696	-0.882745	ENSSSCG00000004269
1	52275000	52425000	697	-1.06461	ENSSSCG00000004269
1	52350000	52500000	698	-1.15866
1	52425000	52575000	699	0.40657
1	52500000	52650000	700	0.178071
1	52575000	52725000	701	-0.652069
1	52650000	52800000	702	-1.31268
1	52725000	52875000	703	-0.546931
1	52800000	52950000	704	-0.201322
1	52875000	53025000	705	-0.0736892
1	52950000	53100000	706	-0.191116
1	53025000	53175000	707	-0.372046
1	53100000	53250000	708	-0.0476672
1	53175000	53325000	709	0.316116
1	53250000	53400000	710	0.776042
1	53325000	53475000	711	0.815554
1	53400000	53550000	712	0.703578
1	53475000	53625000	713	0.671525
1	53550000	53700000	714	0.70191
1	53625000	53775000	715	0.590245
1	53700000	53850000	716	0.611744
1	53775000	53925000	717	0.638703
1	53850000	54000000	718	0.74997
1	53925000	54075000	719	0.340615
1	54000000	54150000	720	0.07543
1	54075000	54225000	721	-0.1945
1	54150000	54300000	722	0.300627
1	54225000	54375000	723	1.28409
1	54300000	54450000	724	0.269502
1	54375000	54525000	725	0.829009
1	54450000	54600000	726	0.486692
1	54525000	54675000	727	-0.812306
1	54600000	54750000	728	0.0150831
1	54675000	54825000	729	0.1111
1	54750000	54900000	730	0.652568
1	54825000	54975000	731	0.639796
1	54900000	55050000	732	0.123716	ENSSSCG00000029872
1	54975000	55125000	733	0.0853142	ENSSSCG00000029872
1	55050000	55200000	734	0.184929
1	55125000	55275000	735	0.00721837
1	55200000	55350000	736	-0.260905	BAI3
1	55275000	55425000	737	-0.239449	BAI3
1	55350000	55500000	738	-0.180519	BAI3
1	55425000	55575000	739	-0.770143	BAI3
1	55500000	55650000	740	-0.38158	BAI3
1	55575000	55725000	741	-0.113351	BAI3
1	55650000	55800000	742	-0.634338	BAI3
1	55725000	55875000	743	-0.501352	BAI3
1	55800000	55950000	744	-0.704514
1	55875000	56025000	745	-0.698911
1	55950000	56100000	746	-0.526096	LMBRD1
1	56025000	56175000	747	0.193878	LMBRD1
1	56100000	56250000	748	0.662444	LMBRD1,COL19A1
1	56175000	56325000	749	0.774471	COL19A1
1	56250000	56400000	750	0.170775	COL19A1
1	56325000	56475000	751	-0.199479	COL19A1
1	56400000	56550000	752	0.105358	COL19A1
1	56475000	56625000	753	0.230147	COL19A1
1	56550000	56700000	754	-1.33717	COL19A1,COL9A1
1	56625000	56775000	755	-0.861356	COL9A1
1	56700000	56850000	756	-0.96522	COL9A1
1	56775000	56925000	757	-1.17221	FAM135A
1	56850000	57000000	758	-1.22824	FAM135A,C6orf57
1	56925000	57075000	759	-1.08227	FAM135A,C6orf57,SMAP1
1	57000000	57150000	760	-0.927738	C6orf57,SMAP1
1	57075000	57225000	761	-0.760832	SMAP1
1	57150000	57300000	762	-0.765086	SMAP1,B3GAT2
1	57225000	57375000	763	-0.753758	SMAP1,B3GAT2
1	57300000	57450000	764	-0.190297	B3GAT2
1	57375000	57525000	765	0.376987	B3GAT2
1	57450000	57600000	766	0.464814
1	57525000	57675000	767	0.713493	OGFRL1
1	57600000	57750000	768	0.877504	OGFRL1
1	57675000	57825000	769	0.638657
1	57750000	57900000	770	-0.711617
1	57825000	57975000	771	-0.609232
1	57900000	58050000	772	-0.202725
1	57975000	58125000	773	-0.00750175
1	58050000	58200000	774	0.0428597
1	58125000	58275000	775	0.229143
1	58200000	58350000	776	0.471322	RIMS1
1	58275000	58425000	777	0.45486	RIMS1
1	58350000	58500000	778	0.362529	RIMS1
1	58425000	58575000	779	0.305132	RIMS1
1	58500000	58650000	780	0.516729	RIMS1
1	58575000	58725000	781	0.37549	RIMS1
1	58650000	58800000	782	0.0834901
1	58725000	58875000	783	0.253789
1	58800000	58950000	784	0.274414
1	58875000	59025000	785	0.549088
1	58950000	59100000	786	0.730539
1	59025000	59175000	787	0.302114	KCNQ5,KCNQ5,KCNQ5
1	59100000	59250000	788	0.279954	KCNQ5,KCNQ5,KCNQ5
1	59175000	59325000	789	0.336174	KCNQ5,KCNQ5,KCNQ5,ENSSSCG00000004282,DPPA5
1	59250000	59400000	790	0.192627	KCNQ5,KCNQ5,KCNQ5,ENSSSCG00000004282,DPPA5,KHDC3L,OOEP,DDX43,CYB5R4
1	59325000	59475000	791	0.220088	KHDC3L,OOEP,DDX43,CYB5R4,ENSSSCG00000028526
1	59400000	59550000	792	0.152831	DDX43,ENSSSCG00000028526
1	59475000	59625000	793	-0.200427	ENSSSCG00000028526,MRAP2
1	59550000	59700000	794	-0.525922	MRAP2,KIAA1009
1	59625000	59775000	795	-0.348673	MRAP2,KIAA1009
1	59700000	59850000	796	-0.190238	KIAA1009
1	59775000	59925000	797	-0.0354283
1	59850000	60000000	798	0.447973
1	59925000	60075000	799	0.12155
1	60000000	60150000	800	-0.0125271
1	60075000	60225000	801	-0.239007	TBX18
1	60150000	60300000	802	-0.0541323	TBX18
1	60225000	60375000	803	0.353521
1	60300000	60450000	804	0.615586
1	60375000	60525000	805	0.658835
1	60450000	60600000	806	0.633719
1	60525000	60675000	807	0.486053
1	60600000	60750000	808	0.296575
1	60675000	60825000	809	0.0975384
1	60750000	60900000	810	0.0377592	NT5E,NT5E,SNX14
1	60825000	60975000	811	0.569664	NT5E,NT5E,SNX14
1	60900000	61050000	812	0.771188	SNX14,SYNCRIP
1	60975000	61125000	813	-0.559307	SNX14,SYNCRIP
1	61050000	61200000	814	-0.955008
1	61125000	61275000	815	-1.00769
1	61200000	61350000	816	-0.440556
1	61275000	61425000	817	0.213317
1	61350000	61500000	818	0.319941
1	61425000	61575000	819	0.233602
1	61500000	61650000	820	0.0928148
1	61575000	61725000	821	-0.0606175
1	61650000	61800000	822	-0.157272
1	61725000	61875000	823	-0.190958
1	61800000	61950000	824	0.151132
1	61875000	62025000	825	0.342758	ENSSSCG00000004295
1	61950000	62100000	826	0.421097	ENSSSCG00000004295
1	62025000	62175000	827	0.596776
1	62100000	62250000	828	0.440233	ENSSSCG00000004296,CGA
1	62175000	62325000	829	0.110973	ENSSSCG00000004296,CGA,ZNF292
1	62250000	62400000	830	0.574186	CGA,ZNF292
1	62325000	62475000	831	0.7301	ZNF292,GJB7,ENSSSCG00000004300,C6orf163
1	62400000	62550000	832	0.335928	ZNF292,GJB7,ENSSSCG00000004300,C6orf163,ENSSSCG00000004302
1	62475000	62625000	833	-0.314086	C6orf163,ENSSSCG00000004302,SLC35A1,ENSSSCG00000004303
1	62550000	62700000	834	-0.310992	SLC35A1,ENSSSCG00000004303,RARS2,ORC3
1	62625000	62775000	835	0.0363248	ENSSSCG00000004303,RARS2,ORC3
1	62700000	62850000	836	0.0438424	ORC3,AKIRIN2
1	62775000	62925000	837	0.414143	ORC3,AKIRIN2
1	62850000	63000000	838	0.65433
1	62925000	63075000	839	0.536277
1	63000000	63150000	840	0.325603	SPACA1
1	63075000	63225000	841	0.363397	SPACA1,CNR1
1	63150000	63300000	842	0.51562	CNR1
1	63225000	63375000	843	0.790925
1	63300000	63450000	844	0.73314	ENSSSCG00000029003
1	63375000	63525000	845	0.492933	ENSSSCG00000029003
1	63450000	63600000	846	0.396104	ENSSSCG00000025426
1	63525000	63675000	847	0.466648	ENSSSCG00000025426
1	63600000	63750000	848	0.579952	ENSSSCG00000025426,ENSSSCG00000004311
1	63675000	63825000	849	0.374496	ENSSSCG00000025426,ENSSSCG00000004311,SRSF12
1	63750000	63900000	850	0.567632	ENSSSCG00000004311,SRSF12,PNRC1
1	63825000	63975000	851	0.591501	PNRC1,PM20D2
1	63900000	64050000	852	0.491551	PM20D2,GABRR1
1	63975000	64125000	853	0.381566	PM20D2,GABRR1,GABRR2,UBE2J1
1	64050000	64200000	854	0.327738	GABRR2,UBE2J1,RRAGD
1	64125000	64275000	855	0.199312	UBE2J1,RRAGD
1	64200000	64350000	856	-0.30867
1	64275000	64425000	857	-0.227909
1	64350000	64500000	858	-0.14812	ANKRD6,ANKRD6
1	64425000	64575000	859	-0.302358	ANKRD6,ANKRD6,LYRM2
1	64500000	64650000	860	-0.399928	ANKRD6,ANKRD6,LYRM2,ENSSSCG00000004328
1	64575000	64725000	861	-0.224636	ENSSSCG00000004328,ENSSSCG00000030625,ENSSSCG00000004327,ENSSSCG00000004329
1	64650000	64800000	862	0.251528	ENSSSCG00000004328,ENSSSCG00000030625,ENSSSCG00000004327,ENSSSCG00000004329,CH242-196P17.1
1	64725000	64875000	863	0.188223	ENSSSCG00000030625,ENSSSCG00000004329,CH242-196P17.1,GJA10
1	64800000	64950000	864	-0.504661	CH242-196P17.1,GJA10,BACH2,BACH2
1	64875000	65025000	865	-0.234204	BACH2,BACH2
1	64950000	65100000	866	-0.0594872	BACH2,BACH2
1	65025000	65175000	867	0.178257	BACH2,BACH2
1	65100000	65250000	868	0.29849	BACH2,BACH2
1	65175000	65325000	869	-0.385794	BACH2,BACH2
1	65250000	65400000	870	0.200797
1	65325000	65475000	871	0.445083
1	65400000	65550000	872	0.392932
1	65475000	65625000	873	-0.144591
1	65550000	65700000	874	-0.351262
1	65625000	65775000	875
1	65700000	65850000	876	-0.30506
1	65775000	65925000	877	0.284706
1	65850000	66000000	878	0.543747
1	65925000	66075000	879	0.650659
1	66000000	66150000	880	0.493711
1	66075000	66225000	881	0.149743
1	66150000	66300000	882	0.267123
1	66225000	66375000	883	0.691141
1	66300000	66450000	884	1.02393
1	66375000	66525000	885	1.0663
1	66450000	66600000	886	0.913447
1	66525000	66675000	887	1.04849
1	66600000	66750000	888	1.54194
1	66675000	66825000	889	1.14138
1	66750000	66900000	890	0.130211
1	66825000	66975000	891	0.154309
1	66900000	67050000	892	0.121659
1	66975000	67125000	893	0.628272
1	67050000	67200000	894	0.779056
1	67125000	67275000	895	1.39466
1	67200000	67350000	896	-0.0208989
1	67275000	67425000	897	-0.301034
1	67350000	67500000	898	0.011284
1	67425000	67575000	899	0.021192
1	67500000	67650000	900	0.379538
1	67575000	67725000	901	0.650678
1	67650000	67800000	902	0.645007
1	67725000	67875000	903	0.0615313
1	67800000	67950000	904	-0.0990761
1	67875000	68025000	905	0.119596
1	67950000	68100000	906	0.246009
1	68025000	68175000	907	0.0967354
1	68100000	68250000	908	-0.370409
1	68175000	68325000	909	-0.0881428	EPHA7
1	68250000	68400000	910	0.291026	EPHA7
1	68325000	68475000	911	0.151273	EPHA7
1	68400000	68550000	912	-0.484031	EPHA7
1	68475000	68625000	913	-1.23706
1	68550000	68700000	914
1	68625000	68775000	915
1	68700000	68850000	916	-0.301033
1	68775000	68925000	917	0.0732618
1	68850000	69000000	918	0.1313
1	68925000	69075000	919	0.137627
1	69000000	69150000	920	0.223935
1	69075000	69225000	921	0.138711
1	69150000	69300000	922	-0.0980477
1	69225000	69375000	923	0.0676188
1	69300000	69450000	924	0.142368
1	69375000	69525000	925	0.366078
1	69450000	69600000	926	0.497857
1	69525000	69675000	927	0.186844
1	69600000	69750000	928	-0.177712
1	69675000	69825000	929	-0.083909
1	69750000	69900000	930	0.0095171
1	69825000	69975000	931	-0.620268
1	69900000	70050000	932	-0.421678
1	69975000	70125000	933	0.18435
1	70050000	70200000	934	0.86142
1	70125000	70275000	935	0.995795
1	70200000	70350000	936	0.964189
1	70275000	70425000	937	0.827936
1	70350000	70500000	938	0.553322
1	70425000	70575000	939	0.0243829
1	70500000	70650000	940	-0.334522
1	70575000	70725000	941	-0.229528
1	70650000	70800000	942	-0.153186
1	70725000	70875000	943	-0.89756
1	70800000	70950000	944	-0.0923025
1	70875000	71025000	945	0.118193
1	70950000	71100000	946	0.427859	MANEA
1	71025000	71175000	947	0.341332	MANEA
1	71100000	71250000	948	0.808586
1	71175000	71325000	949	1.12293
1	71250000	71400000	950	0.267322
1	71325000	71475000	951	-0.202245
1	71400000	71550000	952	-0.324823
1	71475000	71625000	953	-1.22296
1	71550000	71700000	954	-1.76329
1	71625000	71775000	955	0.604552
1	71700000	71850000	956	1.31256	FUT9
1	71775000	71925000	957	1.24802	FUT9
1	71850000	72000000	958	1.10775
1	71925000	72075000	959	0.415058	ENSSSCG00000004339,FHL5
1	72000000	72150000	960	0.530977	ENSSSCG00000004339,FHL5
1	72075000	72225000	961	0.816485	FHL5
1	72150000	72300000	962	0.700632	GPR63
1	72225000	72375000	963	0.58493	GPR63
1	72300000	72450000	964	-0.561268	NDUFAF4,NDUFAF4,ENSSSCG00000028811
1	72375000	72525000	965	-0.504348	NDUFAF4,NDUFAF4,ENSSSCG00000028811
1	72450000	72600000	966	0.19023	ENSSSCG00000028811
1	72525000	72675000	967	0.743989	ENSSSCG00000028811,ENSSSCG00000027002,ENSSSCG00000004343
1	72600000	72750000	968	0.692691	ENSSSCG00000027002,ENSSSCG00000004343,ENSSSCG00000004344
1	72675000	72825000	969	0.777678	ENSSSCG00000027002,ENSSSCG00000004344
1	72750000	72900000	970	0.616417	ENSSSCG00000004344,ENSSSCG00000004345
1	72825000	72975000	971	0.669258	ENSSSCG00000004344,ENSSSCG00000004345
1	72900000	73050000	972	0.853952
1	72975000	73125000	973	-0.301871
1	73050000	73200000	974	-0.462556
1	73125000	73275000	975	-0.439009
1	73200000	73350000	976	0.272803
1	73275000	73425000	977	0.0595272
1	73350000	73500000	978	-0.406472
1	73425000	73575000	979	-0.899116
1	73500000	73650000	980	-0.771903
1	73575000	73725000	981	-0.464387
1	73650000	73800000	982	-0.132504
1	73725000	73875000	983	-0.448482
1	73800000	73950000	984	0.865716
1	73875000	74025000	985	0.966144
1	73950000	74100000	986	1.03049
1	74025000	74175000	987	0.860941
1	74100000	74250000	988	-0.0298973
1	74175000	74325000	989	-0.719547
1	74250000	74400000	990	0.109505	POU3F2
1	74325000	74475000	991	0.814392	POU3F2,FBXL4
1	74400000	74550000	992	0.505311	FBXL4
1	74475000	74625000	993	-0.2702	FBXL4
1	74550000	74700000	994	-0.20835
1	74625000	74775000	995
1	74700000	74850000	996	1.72354
1	74775000	74925000	997	1.35106
1	74850000	75000000	998	1.24847	ENSSSCG00000004348,ENSSSCG00000004349,ENSSSCG00000023154
1	74925000	75075000	999	0.99967	ENSSSCG00000004348,ENSSSCG00000004349,ENSSSCG00000023154,ENSSSCG00000004350,USP45,USP45
1	75000000	75150000	1000	1.10176	ENSSSCG00000023154,ENSSSCG00000004350,USP45,USP45,ENSSSCG00000029638,CCNC
1	75075000	75225000	1001	0.715114	USP45,USP45,ENSSSCG00000029638,CCNC,PRDM13
1	75150000	75300000	1002	0.320064	CCNC,PRDM13
1	75225000	75375000	1003	0.0972174
1	75300000	75450000	1004	-0.0382063
1	75375000	75525000	1005	0.0397566
1	75450000	75600000	1006	0.124222	MCHR2
1	75525000	75675000	1007	0.499583	MCHR2
1	75600000	75750000	1008	0.836936
1	75675000	75825000	1009	0.810822
1	75750000	75900000	1010	-0.457922
1	75825000	75975000	1011	0.510851
1	75900000	76050000	1012	0.42033	SIM1
1	75975000	76125000	1013	0.294153	SIM1,ENSSSCG00000004358
1	76050000	76200000	1014	0.13795	SIM1,ENSSSCG00000004358
1	76125000	76275000	1015	-0.25064	ENSSSCG00000004358,ENSSSCG00000004359,ENSSSCG00000028744
1	76200000	76350000	1016	0.191386	ENSSSCG00000004359,ENSSSCG00000028744,ENSSSCG00000024589
1	76275000	76425000	1017	0.324772	ENSSSCG00000024589,ENSSSCG00000029707,ENSSSCG00000004360
1	76350000	76500000	1018	-0.326855	ENSSSCG00000024589,ENSSSCG00000029707,ENSSSCG00000004360,ENSSSCG00000021300
1	76425000	76575000	1019	-0.869309	ENSSSCG00000021300
1	76500000	76650000	1020	-0.920115
1	76575000	76725000	1021	-0.763376
1	76650000	76800000	1022	-0.283972
1	76725000	76875000	1023	-0.318466
1	76800000	76950000	1024	-0.719379	ENSSSCG00000029152
1	76875000	77025000	1025	-0.395015	ENSSSCG00000029152
1	76950000	77100000	1026	-0.285587
1	77025000	77175000	1027	-0.33519	GRIK2,GRIK2,GRIK2,GRIK2,GRIK2
1	77100000	77250000	1028	0.166433	GRIK2,GRIK2,GRIK2,GRIK2,GRIK2
1	77175000	77325000	1029	0.241853	GRIK2,GRIK2,GRIK2,GRIK2,GRIK2
1	77250000	77400000	1030	-0.018157	GRIK2,GRIK2,GRIK2,GRIK2,GRIK2
1	77325000	77475000	1031	0.230392	GRIK2,GRIK2,GRIK2,GRIK2,GRIK2
1	77400000	77550000	1032	0.775335	GRIK2,GRIK2,GRIK2,GRIK2,GRIK2
1	77475000	77625000	1033	0.299677	GRIK2,GRIK2,GRIK2,GRIK2,GRIK2
1	77550000	77700000	1034	-0.385261	GRIK2,GRIK2,GRIK2,GRIK2,GRIK2
1	77625000	77775000	1035	-0.691376
1	77700000	77850000	1036	-0.224381
1	77775000	77925000	1037	-0.129919
1	77850000	78000000	1038	0.0346832
1	77925000	78075000	1039	-0.323846
1	78000000	78150000	1040	-0.50359
1	78075000	78225000	1041	-0.291588
1	78150000	78300000	1042	0.0737611
1	78225000	78375000	1043	-0.0617576
1	78300000	78450000	1044	0.188331
1	78375000	78525000	1045	0.294687
1	78450000	78600000	1046	-0.896165
1	78525000	78675000	1047	-1.3715
1	78600000	78750000	1048	-0.26508
1	78675000	78825000	1049	-0.00660886
1	78750000	78900000	1050	-0.23042
1	78825000	78975000	1051	-0.494731
1	78900000	79050000	1052	-0.082994
1	78975000	79125000	1053	0.236385
1	79050000	79200000	1054	-0.0168392
1	79125000	79275000	1055	-0.104531
1	79200000	79350000	1056	0.996503
1	79275000	79425000	1057	1.11314
1	79350000	79500000	1058	0.778043
1	79425000	79575000	1059	0.215366
1	79500000	79650000	1060	-0.0841488
1	79575000	79725000	1061	-0.246919
1	79650000	79800000	1062	-0.35268
1	79725000	79875000	1063	-0.0580177
1	79800000	79950000	1064	0.221325
1	79875000	80025000	1065	0.111679
1	79950000	80100000	1066	-0.0999588
1	80025000	80175000	1067	0.107531
1	80100000	80250000	1068	-0.634903	HACE1
1	80175000	80325000	1069	-0.754527	HACE1
1	80250000	80400000	1070	-0.069114	HACE1
1	80325000	80475000	1071	0.360461	HACE1,LIN28B
1	80400000	80550000	1072	0.349584	LIN28B
1	80475000	80625000	1073	0.752341	LIN28B
1	80550000	80700000	1074	0.584518	LIN28B,BVES,BVES
1	80625000	80775000	1075	0.74138	BVES,BVES,POPDC3
1	80700000	80850000	1076	0.568215	POPDC3,PREP
1	80775000	80925000	1077	0.384129	PREP
1	80850000	81000000	1078	0.590436	PREP
1	80925000	81075000	1079	0.115349
1	81000000	81150000	1080	0.0446639
1	81075000	81225000	1081	-0.143639
1	81150000	81300000	1082	-0.0369632
1	81225000	81375000	1083	-0.00294381
1	81300000	81450000	1084	-0.302838
1	81375000	81525000	1085	-0.571979
1	81450000	81600000	1086	-0.531865	ENSSSCG00000004369
1	81525000	81675000	1087	-0.543733	ENSSSCG00000004369
1	81600000	81750000	1088	-1.15293	ENSSSCG00000004369
1	81675000	81825000	1089	-1.18103
1	81750000	81900000	1090	-1.06767
1	81825000	81975000	1091	-0.914342
1	81900000	82050000	1092	-0.770546	AIM1,AIM1,AIM1,AIM1,AIM1,AIM1,AIM1
1	81975000	82125000	1093	-0.536433	AIM1,AIM1,AIM1,AIM1,AIM1,AIM1,AIM1,ENSSSCG00000004373,ENSSSCG00000004374
1	82050000	82200000	1094	-0.33004	AIM1,AIM1,AIM1,AIM1,AIM1,AIM1,AIM1,ENSSSCG00000004373,ENSSSCG00000004374
1	82125000	82275000	1095	-0.690674	ENSSSCG00000004374,CD24
1	82200000	82350000	1096	0.113837	CD24
1	82275000	82425000	1097	0.26852
1	82350000	82500000	1098	-0.323393
1	82425000	82575000	1099	-0.750685
1	82500000	82650000	1100	-1.05947
1	82575000	82725000	1101	-0.596896
1	82650000	82800000	1102	-0.313533
1	82725000	82875000	1103	-0.180307
1	82800000	82950000	1104	-0.158765	SOBP
1	82875000	83025000	1105	-0.321988	SOBP
1	82950000	83100000	1106	-0.283254
1	83025000	83175000	1107	-0.0466066	ENSSSCG00000004380,SCML4
1	83100000	83250000	1108	-0.127616	ENSSSCG00000004380,SCML4
1	83175000	83325000	1109	-0.271965	SEC63
1	83250000	83400000	1110	-0.203795	SEC63
1	83325000	83475000	1111	-0.168481	SEC63,GL
1	83400000	83550000	1112	-0.302297	GL,NR2E1,NR2E1
1	83475000	83625000	1113	-0.285639	NR2E1,NR2E1,SNX3
1	83550000	83700000	1114	-0.309882	NR2E1,NR2E1,SNX3,ENSSSCG00000024176,ENSSSCG00000004386
1	83625000	83775000	1115	-0.42809	ENSSSCG00000024176,ENSSSCG00000004386
1	83700000	83850000	1116	-0.149228	ENSSSCG00000004386
1	83775000	83925000	1117	-0.312909	ENSSSCG00000004386,FOXO3A
1	83850000	84000000	1118	-0.639814	FOXO3A
1	83925000	84075000	1119	-0.585782	FOXO3A
1	84000000	84150000	1120	-0.651123	FOXO3A
1	84075000	84225000	1121	-0.459856
1	84150000	84300000	1122	-0.24305	ARMC2
1	84225000	84375000	1123	-0.387294	ARMC2,SESN1
1	84300000	84450000	1124	-0.843069	ARMC2,SESN1,ENSSSCG00000004389,ENSSSCG00000020883
1	84375000	84525000	1125	-0.965254	ENSSSCG00000004389,ENSSSCG00000020883,CEP57L1,CEP57L1
1	84450000	84600000	1126	-0.220039	ENSSSCG00000020883,CEP57L1,CEP57L1,ENSSSCG00000030406
1	84525000	84675000	1127	-0.301186	CEP57L1,CEP57L1,ENSSSCG00000030406,ENSSSCG00000004415
1	84600000	84750000	1128	-0.649379	ENSSSCG00000030406,ENSSSCG00000004415,CD164,CD164,PPIL6
1	84675000	84825000	1129	-0.635412	ENSSSCG00000004415,CD164,CD164,PPIL6,SMPD2,MICAL1,ZBTB24
1	84750000	84900000	1130	-0.393508	PPIL6,SMPD2,MICAL1,ZBTB24,ENSSSCG00000004410
1	84825000	84975000	1131	-0.149083	ZBTB24,ENSSSCG00000004410,ENSSSCG00000020960,ENSSSCG00000028519
1	84900000	85050000	1132	-0.275498	ENSSSCG00000020960,ENSSSCG00000028519,ENSSSCG00000022201
1	84975000	85125000	1133	-0.295041	ENSSSCG00000028519,ENSSSCG00000022201
1	85050000	85200000	1134	-0.47063
1	85125000	85275000	1135	-0.563241	GPR6
1	85200000	85350000	1136	-0.183339	GPR6
1	85275000	85425000	1137	-0.924365
1	85350000	85500000	1138	-0.868951	ENSSSCG00000004405
1	85425000	85575000	1139	-1.11457	ENSSSCG00000004405
1	85500000	85650000	1140	-1.05448	ENSSSCG00000004405,WASF1
1	85575000	85725000	1141	-0.768601	WASF1,CDC40
1	85650000	85800000	1142	-0.631204	WASF1,CDC40,METTL24
1	85725000	85875000	1143	-0.683537	METTL24,DDO
1	85800000	85950000	1144	-0.88669	METTL24,DDO
1	85875000	86025000	1145	-1.02968	DDO
1	85950000	86100000	1146	-0.717728	SLC22A16
1	86025000	86175000	1147	-0.0210089	SLC22A16
1	86100000	86250000	1148	0.190338	CDK19
1	86175000	86325000	1149	-0.351562	CDK19,RPF2
1	86250000	86400000	1150	0.0268667	RPF2,GTF3C6,GTF3C6,AMD1
1	86325000	86475000	1151	-0.0408099	RPF2,GTF3C6,GTF3C6,AMD1
1	86400000	86550000	1152	0.342971	AMD1
1	86475000	86625000	1153	1.21591	ENSSSCG00000025703
1	86550000	86700000	1154	0.889103	ENSSSCG00000025703,KIAA1919
1	86625000	86775000	1155	0.805772	ENSSSCG00000025703,KIAA1919,ENSSSCG00000004417
1	86700000	86850000	1156	0.910358	ENSSSCG00000004417,ENSSSCG00000004418
1	86775000	86925000	1157	1.21844	ENSSSCG00000004418,ENSSSCG00000025574,ENSSSCG00000025439
1	86850000	87000000	1158	1.12199	ENSSSCG00000004418,ENSSSCG00000025574,ENSSSCG00000025439
1	86925000	87075000	1159	0.931846	ENSSSCG00000025439,TRAF3IP2
1	87000000	87150000	1160	0.668815	TRAF3IP2,FYN,FYN,FYN,FYN,FYN,FYN,FYN,FYN
1	87075000	87225000	1161	0.226682	TRAF3IP2,FYN,FYN,FYN,FYN,FYN,FYN,FYN,FYN
1	87150000	87300000	1162	-0.184738	FYN,FYN,FYN,FYN,FYN,FYN,FYN,FYN
1	87225000	87375000	1163	-0.123651	FYN,FYN,FYN,FYN,FYN,FYN,FYN,FYN
1	87300000	87450000	1164	0.376114	FYN,FYN,FYN,FYN,FYN,FYN,FYN,FYN
1	87375000	87525000	1165	0.459473	FYN,FYN,FYN,FYN,FYN,FYN,FYN,FYN
1	87450000	87600000	1166	0.903319
1	87525000	87675000	1167	0.87587	WISP3
1	87600000	87750000	1168	0.449141	WISP3,TUBE1,FAM229B,ENSSSCG00000004425
1	87675000	87825000	1169	-0.0745492	WISP3,TUBE1,FAM229B,ENSSSCG00000004425,ENSSSCG00000004428
1	87750000	87900000	1170	-0.130871	ENSSSCG00000004425,ENSSSCG00000004428
1	87825000	87975000	1171		ENSSSCG00000004428
1	87900000	88050000	1172		ENSSSCG00000004428
1	87975000	88125000	1173	-1.43983	ENSSSCG00000004428,ENSSSCG00000004427
1	88050000	88200000	1174	-0.841828	ENSSSCG00000004427,RFPL4B,RFPL4B
1	88125000	88275000	1175	-0.477535	RFPL4B,RFPL4B
1	88200000	88350000	1176	-0.292303
1	88275000	88425000	1177	0.163551
1	88350000	88500000	1178	0.481566
1	88425000	88575000	1179	0.505011
1	88500000	88650000	1180	-0.625118
1	88575000	88725000	1181	-0.502139
1	88650000	88800000	1182	-0.281701
1	88725000	88875000	1183	0.547509
1	88800000	88950000	1184	0.852799
1	88875000	89025000	1185	1.1787
1	88950000	89100000	1186	0.499209
1	89025000	89175000	1187	0.316155
1	89100000	89250000	1188	-0.425504
1	89175000	89325000	1189	-0.225357
1	89250000	89400000	1190	0.0898159
1	89325000	89475000	1191	-0.310253
1	89400000	89550000	1192	-0.891177
1	89475000	89625000	1193	-0.489705
1	89550000	89700000	1194	-0.844667
1	89625000	89775000	1195	-0.894716
1	89700000	89850000	1196	-0.0775109
1	89775000	89925000	1197	-0.0682323	MARCKS
1	89850000	90000000	1198	-0.0675008	MARCKS,HDAC2
1	89925000	90075000	1199	0.510592	HDAC2,HS3ST5
1	90000000	90150000	1200	0.917054	HS3ST5
1	90075000	90225000	1201	0.374643
1	90150000	90300000	1202	-0.58782
1	90225000	90375000	1203	-0.471421
1	90300000	90450000	1204	-0.454683
1	90375000	90525000	1205	0.00606091
1	90450000	90600000	1206	0.124537
1	90525000	90675000	1207	0.0791424
1	90600000	90750000	1208	0.30621
1	90675000	90825000	1209	0.289912
1	90750000	90900000	1210	-0.0407848
1	90825000	90975000	1211	-0.369047
1	90900000	91050000	1212	-0.0229882
1	90975000	91125000	1213	0.623859
1	91050000	91200000	1214	0.504995
1	91125000	91275000	1215	0.624058
1	91200000	91350000	1216	-0.0658308
1	91275000	91425000	1217	0.119151
1	91350000	91500000	1218	0.939207
1	91425000	91575000	1219	0.531956
1	91500000	91650000	1220	-0.392087
1	91575000	91725000	1221	-0.621281	FRK
1	91650000	91800000	1222	-0.000925036	FRK
1	91725000	91875000	1223	-0.173876	FRK,NT5DC1,NT5DC1
1	91800000	91950000	1224	-0.673627	FRK,NT5DC1,NT5DC1,COL10A1
1	91875000	92025000	1225	0.101391	NT5DC1,NT5DC1,COL10A1,TSPYL4,TSPYL1
1	91950000	92100000	1226	0.618277	NT5DC1,NT5DC1,TSPYL4,TSPYL1
1	92025000	92175000	1227	0.610944	TSPYL1
1	92100000	92250000	1228	0.261722	DSE
1	92175000	92325000	1229	-0.584135	DSE
1	92250000	92400000	1230	-0.379577	DSE,FAM26F,FAM26F,FAM26D,RWDD1
1	92325000	92475000	1231	-0.348706	FAM26F,FAM26F,FAM26D,RWDD1
1	92400000	92550000	1232	-0.31082	RWDD1,ENSSSCG00000025656
1	92475000	92625000	1233	-0.527703	ENSSSCG00000025656
1	92550000	92700000	1234	-1.34902	LGSN,RIPPLY2
1	92625000	92775000	1235	-1.21595	LGSN,RIPPLY2
1	92700000	92850000	1236	-1.11128	SNAP91
1	92775000	92925000	1237	-0.934863	SNAP91
1	92850000	93000000	1238	-0.919602	SNAP91,PRSS35
1	92925000	93075000	1239	-0.622068	SNAP91,PRSS35
1	93000000	93150000	1240	-0.60548	ME1
1	93075000	93225000	1241	-0.467536	ME1
1	93150000	93300000	1242	-0.458445	ME1,RWDD2A,PGM3,DOPEY1,DOPEY1,DOPEY1
1	93225000	93375000	1243	-0.898683	ME1,RWDD2A,PGM3,DOPEY1,DOPEY1,DOPEY1
1	93300000	93450000	1244	-0.787752	DOPEY1,DOPEY1,DOPEY1,ENSSSCG00000026346
1	93375000	93525000	1245	-0.883338	DOPEY1,DOPEY1,DOPEY1,ENSSSCG00000026346,UBE3D
1	93450000	93600000	1246	-0.907662	ENSSSCG00000026346,UBE3D
1	93525000	93675000	1247	-0.833755	UBE3D
1	93600000	93750000	1248
1	93675000	93825000	1249
1	93750000	93900000	1250
1	93825000	93975000	1251
1	93900000	94050000	1252	0.180463
1	93975000	94125000	1253	-0.306443
1	94050000	94200000	1254	-0.908611
1	94125000	94275000	1255	-0.0817924
1	94200000	94350000	1256	-0.0916684
1	94275000	94425000	1257	-0.211277	TPBG
1	94350000	94500000	1258	-0.273356	TPBG
1	94425000	94575000	1259	-0.0104706	IBTK
1	94500000	94650000	1260	0.231326	IBTK
1	94575000	94725000	1261	-0.158081	IBTK
1	94650000	94800000	1262	-0.633897
1	94725000	94875000	1263	-0.954549
1	94800000	94950000	1264	-1.20138
1	94875000	95025000	1265	-1.24142
1	94950000	95100000	1266	-1.1633
1	95025000	95175000	1267	-1.08017	FAM46A
1	95100000	95250000	1268	-1.10563	FAM46A
1	95175000	95325000	1269	-1.34472
1	95250000	95400000	1270	-0.8106
1	95325000	95475000	1271	-0.636481
1	95400000	95550000	1272	-0.730282
1	95475000	95625000	1273	-1.07975
1	95550000	95700000	1274	-1.12923
1	95625000	95775000	1275	-1.30029
1	95700000	95850000	1276	-1.42869
1	95775000	95925000	1277	-1.46633
1	95850000	96000000	1278	-1.29315
1	95925000	96075000	1279	-1.3518
1	96000000	96150000	1280	-1.37373
1	96075000	96225000	1281	-1.28511
1	96150000	96300000	1282	-1.40075
1	96225000	96375000	1283	-1.43974	ENSSSCG00000022379
1	96300000	96450000	1284	-1.2044	ENSSSCG00000022379,BCKDHB
1	96375000	96525000	1285	-1.11582	BCKDHB
1	96450000	96600000	1286	-1.17195	BCKDHB
1	96525000	96675000	1287	0.625635	BCKDHB,ENSSSCG00000004465
1	96600000	96750000	1288	0.57208	ENSSSCG00000004465
1	96675000	96825000	1289	0.308597	ENSSSCG00000004465,TTK
1	96750000	96900000	1290	-0.112225	TTK,ENSSSCG00000028080
1	96825000	96975000	1291	-0.937553	TTK,ENSSSCG00000028080
1	96900000	97050000	1292	-1.21121
1	96975000	97125000	1293	-1.26882
1	97050000	97200000	1294	0.747459	SH3BGRL2,SH3BGRL2
1	97125000	97275000	1295	0.336119	SH3BGRL2,SH3BGRL2
1	97200000	97350000	1296	-0.0367108	LCA5
1	97275000	97425000	1297	0.86957	LCA5
1	97350000	97500000	1298	0.65293	LCA5
1	97425000	97575000	1299	0.504808
1	97500000	97650000	1300	-0.145018
1	97575000	97725000	1301	-0.849984
1	97650000	97800000	1302	-0.708828	HMGN3
1	97725000	97875000	1303	-0.778767	HMGN3
1	97800000	97950000	1304	-0.735229	ENSSSCG00000004473
1	97875000	98025000	1305	-0.349722	ENSSSCG00000004473
1	97950000	98100000	1306	-0.29565	ENSSSCG00000004473,IRAK1BP1
1	98025000	98175000	1307	-0.583755	IRAK1BP1
1	98100000	98250000	1308	-0.912877
1	98175000	98325000	1309	-0.674493
1	98250000	98400000	1310	-0.695786
1	98325000	98475000	1311	-0.697888
1	98400000	98550000	1312	0.168535
1	98475000	98625000	1313	1.23501
1	98550000	98700000	1314	0.806238
1	98625000	98775000	1315	0.522621
1	98700000	98850000	1316	0.59747
1	98775000	98925000	1317	0.301698
1	98850000	99000000	1318	0.885591
1	98925000	99075000	1319	0.806092
1	99000000	99150000	1320	-0.693803
1	99075000	99225000	1321	-0.7464
1	99150000	99300000	1322	-0.631799
1	99225000	99375000	1323	0.4118
1	99300000	99450000	1324	1.14662
1	99375000	99525000	1325	1.12973	HTR1B
1	99450000	99600000	1326	0.74593	HTR1B
1	99525000	99675000	1327	-0.320752
1	99600000	99750000	1328	-1.28369
1	99675000	99825000	1329	-1.53384
1	99750000	99900000	1330	-1.79588
1	99825000	99975000	1331	0.394262
1	99900000	100050000	1332	1.0554
1	99975000	100125000	1333	1.06998
1	100050000	100200000	1334	1.30404
1	100125000	100275000	1335	1.41188
1	100200000	100350000	1336	0.529203
1	100275000	100425000	1337	0.0537623
1	100350000	100500000	1338	0.53053
1	100425000	100575000	1339	0.194526
1	100500000	100650000	1340	-0.870835
1	100575000	100725000	1341	-1.17851
1	100650000	100800000	1342	-1.05388
1	100725000	100875000	1343	0.146681	IMPG1,IMPG1,IMPG1
1	100800000	100950000	1344	0.0364868	IMPG1,IMPG1,IMPG1
1	100875000	101025000	1345	-0.807808	IMPG1,IMPG1,IMPG1,MYO6
1	100950000	101100000	1346	-0.72202	IMPG1,IMPG1,IMPG1,MYO6
1	101025000	101175000	1347	-0.5922	MYO6,SENP6
1	101100000	101250000	1348	-0.709158	SENP6,ENSSSCG00000028780
1	101175000	101325000	1349	-0.790631	SENP6,ENSSSCG00000028780
1	101250000	101400000	1350	-0.797172	ENSSSCG00000028780
1	101325000	101475000	1351	-0.832418
1	101400000	101550000	1352	-0.529186
1	101475000	101625000	1353	0.980032	FILIP1
1	101550000	101700000	1354	1.03903	FILIP1,COL12A1
1	101625000	101775000	1355	0.232935	FILIP1,COL12A1,ENSSSCG00000004484
1	101700000	101850000	1356	-0.405433	ENSSSCG00000004484,COX7A2
1	101775000	101925000	1357	0.897866	ENSSSCG00000004484,COX7A2
1	101850000	102000000	1358	0.555894	ENSSSCG00000004484
1	101925000	102075000	1359	-0.0928407
1	102000000	102150000	1360	-0.110076
1	102075000	102225000	1361	-0.134455
1	102150000	102300000	1362	-0.296561
1	102225000	102375000	1363	-0.35109
1	102300000	102450000	1364	-0.414155
1	102375000	102525000	1365	-0.13075
1	102450000	102600000	1366	-0.21979
1	102525000	102675000	1367	-0.383147
1	102600000	102750000	1368	0.112566
1	102675000	102825000	1369	0.371799
1	102750000	102900000	1370	-1.3344
1	102825000	102975000	1371	-0.979207
1	102900000	103050000	1372	-1.01513
1	102975000	103125000	1373	-1.29146
1	103050000	103200000	1374	-1.20956	CD109,CD109,CD109
1	103125000	103275000	1375	-1.13421	CD109,CD109,CD109
1	103200000	103350000	1376	-1.0361	CD109,CD109,CD109,SLC17A5
1	103275000	103425000	1377	-1.0708	CD109,CD109,CD109,SLC17A5
1	103350000	103500000	1378	-0.91092	SLC17A5,EF1ALPHA
1	103425000	103575000	1379	-0.858223	EF1ALPHA,MTO1,MTO1,MB21D1
1	103500000	103650000	1380	-1.29238	MTO1,MTO1,MB21D1
1	103575000	103725000	1381	-1.14787
1	103650000	103800000	1382	-0.818622
1	103725000	103875000	1383	-0.786173
1	103800000	103950000	1384	-0.901689	ENSSSCG00000025743
1	103875000	104025000	1385	-0.742306	ENSSSCG00000025743
1	103950000	104100000	1386	-0.177002
1	104025000	104175000	1387	-0.138329
1	104100000	104250000	1388	-0.501994
1	104175000	104325000	1389	0.539373
1	104250000	104400000	1390	1.38521
1	104325000	104475000	1391	-1.30451	SETBP1
1	104400000	104550000	1392	-1.1329	SETBP1
1	104475000	104625000	1393	-1.01609	SETBP1
1	104550000	104700000	1394	-0.14533
1	104625000	104775000	1395	-0.936383
1	104700000	104850000	1396	-1.79274
1	104775000	104925000	1397	-1.04611
1	104850000	105000000	1398	-1.27395
1	104925000	105075000	1399	-1.34025
1	105000000	105150000	1400	-1.22563
1	105075000	105225000	1401	-1.3663
1	105150000	105300000	1402	-1.65701
1	105225000	105375000	1403	-1.03505	SLC14A2
1	105300000	105450000	1404	-0.119143	SLC14A2,SLC14A1
1	105375000	105525000	1405	-0.12378	SLC14A2,SLC14A1
1	105450000	105600000	1406	-0.101866	SIGLEC15,ENSSSCG00000004494,ENSSSCG00000004494
1	105525000	105675000	1407	0.494324	SIGLEC15,ENSSSCG00000004494,ENSSSCG00000004494
1	105600000	105750000	1408	-0.307504	ENSSSCG00000021072
1	105675000	105825000	1409	-0.490126	ENSSSCG00000021072,ENSSSCG00000021219,PSTPIP2
1	105750000	105900000	1410	0.130006	ENSSSCG00000021072,ENSSSCG00000021219,PSTPIP2
1	105825000	105975000	1411	0.285127	PSTPIP2,HAUS1,ATP5A1
1	105900000	106050000	1412	-0.5523	HAUS1,ATP5A1,C18orf25
1	105975000	106125000	1413	-0.961692	C18orf25
1	106050000	106200000	1414	-1.10999	C18orf25
1	106125000	106275000	1415	-1.17535	ENSSSCG00000004501,RNF165,RNF165
1	106200000	106350000	1416	-1.48449	ENSSSCG00000004501,RNF165,RNF165,ENSSSCG00000004503,ENSSSCG00000004503,ENSSSCG00000004503
1	106275000	106425000	1417	-1.40406	RNF165,RNF165,ENSSSCG00000004503,ENSSSCG00000004503,ENSSSCG00000004503
1	106350000	106500000	1418	-0.929423	ENSSSCG00000004503,ENSSSCG00000004503,ENSSSCG00000004503
1	106425000	106575000	1419	-1.07739	ENSSSCG00000004503,ENSSSCG00000004503,ENSSSCG00000004503
1	106500000	106650000	1420	0.296701	ENSSSCG00000004503,ENSSSCG00000004503,ENSSSCG00000004503
1	106575000	106725000	1421	0.82253
1	106650000	106800000	1422	0.970344
1	106725000	106875000	1423	0.528402
1	106800000	106950000	1424	-0.559874	SMAD2
1	106875000	107025000	1425	-0.809137	SMAD2
1	106950000	107100000	1426	-0.964184	SMAD2,ZBTB7C
1	107025000	107175000	1427	-0.845778	ZBTB7C
1	107100000	107250000	1428	-0.099172	ZBTB7C
1	107175000	107325000	1429	0.298512
1	107250000	107400000	1430	-0.260032
1	107325000	107475000	1431	-0.665799
1	107400000	107550000	1432	-0.662902
1	107475000	107625000	1433	-0.854627
1	107550000	107700000	1434	-0.79295	CTIF
1	107625000	107775000	1435	-1.12422	CTIF
1	107700000	107850000	1436	-0.933573	CTIF
1	107775000	107925000	1437	-0.747411	CTIF
1	107850000	108000000	1438	-0.910196	CTIF
1	107925000	108075000	1439	-1.01454	CTIF
1	108000000	108150000	1440	-1.03932	CTIF,SMAD7
1	108075000	108225000	1441	-1.18688	SMAD7,ENSSSCG00000004508
1	108150000	108300000	1442	-1.19248	ENSSSCG00000004508
1	108225000	108375000	1443	-1.34068	ENSSSCG00000004508
1	108300000	108450000	1444	-1.41394	ENSSSCG00000004508,RPL17
1	108375000	108525000	1445	-1.28161	RPL17,ENSSSCG00000027951
1	108450000	108600000	1446	-1.35874	RPL17,ENSSSCG00000027951,ENSSSCG00000025083,ENSSSCG00000030463
1	108525000	108675000	1447	-1.42889	ENSSSCG00000025083,ENSSSCG00000030463,LIPG,LIPG,LIPG,LIPG
1	108600000	108750000	1448	-1.05964	ENSSSCG00000025083,LIPG,LIPG,LIPG,LIPG
1	108675000	108825000	1449	-0.860675
1	108750000	108900000	1450	-1.10842	ACAA2
1	108825000	108975000	1451	-0.939994	ACAA2
1	108900000	109050000	1452	-0.448902	MYO5B
1	108975000	109125000	1453	-0.399442	MYO5B,ENSSSCG00000025161
1	109050000	109200000	1454	-0.410274	MYO5B,ENSSSCG00000025161
1	109125000	109275000	1455	0.105459	MYO5B
1	109200000	109350000	1456	0.29316	MYO5B
1	109275000	109425000	1457	0.286992	MYO5B,ENSSSCG00000004513
1	109350000	109500000	1458	0.125883	ENSSSCG00000004513
1	109425000	109575000	1459	-1.00039	ENSSSCG00000004515,ENSSSCG00000027690
1	109500000	109650000	1460	-0.990641	ENSSSCG00000004515,ENSSSCG00000027690,MBD1,CXXC1
1	109575000	109725000	1461	-0.966987	ENSSSCG00000027690,MBD1,CXXC1,SKA1
1	109650000	109800000	1462	-1.08308	SKA1
1	109725000	109875000	1463	-1.04572	SKA1
1	109800000	109950000	1464	-1.04039
1	109875000	110025000	1465	-1.3411
1	109950000	110100000	1466	-1.46656	MAPK4,MAPK4,MAPK4
1	110025000	110175000	1467	-1.09892	MAPK4,MAPK4,MAPK4
1	110100000	110250000	1468	-1.01583	MAPK4,MAPK4,MAPK4,MRO
1	110175000	110325000	1469	-1.40561	MRO
1	110250000	110400000	1470	-1.32002	MRO,ME2
1	110325000	110475000	1471	-1.26686	ME2,ELAC1
1	110400000	110550000	1472	-1.1341	ME2,ELAC1,SMAD4
1	110475000	110625000	1473	-0.892065	SMAD4,MEX3C
1	110550000	110700000	1474	-0.971221	SMAD4,MEX3C
1	110625000	110775000	1475	-1.18396
1	110700000	110850000	1476	-1.30016
1	110775000	110925000	1477	-1.41244
1	110850000	111000000	1478	-1.35114
1	110925000	111075000	1479	-1.26167
1	111000000	111150000	1480	-1.21715
1	111075000	111225000	1481
1	111150000	111300000	1482	-0.790037
1	111225000	111375000	1483	-1.08078
1	111300000	111450000	1484	-0.703139
1	111375000	111525000	1485	0.130604
1	111450000	111600000	1486	0.586368
1	111525000	111675000	1487	0.165829
1	111600000	111750000	1488	-0.713493
1	111675000	111825000	1489	-1.27509
1	111750000	111900000	1490	-1.25668
1	111825000	111975000	1491	-0.999634
1	111900000	112050000	1492	-0.498957
1	111975000	112125000	1493	0.00474786
1	112050000	112200000	1494	-1.00754
1	112125000	112275000	1495	-1.13335
1	112200000	112350000	1496	-0.218761
1	112275000	112425000	1497	0.451546
1	112350000	112500000	1498	0.818851
1	112425000	112575000	1499	0.914778
1	112500000	112650000	1500	0.681339
1	112575000	112725000	1501	-0.276849
1	112650000	112800000	1502	0.757655
1	112725000	112875000	1503	0.891954
1	112800000	112950000	1504	0.271784
1	112875000	113025000	1505	-1.52893
1	112950000	113100000	1506	-1.96013
1	113025000	113175000	1507	-1.87039
1	113100000	113250000	1508	-1.21683
1	113175000	113325000	1509	0.366391
1	113250000	113400000	1510	1.25524
1	113325000	113475000	1511	1.67623
1	113400000	113550000	1512	1.74061
1	113475000	113625000	1513	1.74713
1	113550000	113700000	1514	1.77653
1	113625000	113775000	1515	1.86583
1	113700000	113850000	1516	1.90046
1	113775000	113925000	1517	1.89857
1	113850000	114000000	1518	1.72664	MBD2
1	113925000	114075000	1519	0.886006	MBD2
1	114000000	114150000	1520	1.77185	MBD2,POLI
1	114075000	114225000	1521	2.01509	POLI,ENSSSCG00000004530,C18orf54
1	114150000	114300000	1522	2.05947	ENSSSCG00000004530,C18orf54
1	114225000	114375000	1523	2.00245
1	114300000	114450000	1524	1.98696
1	114375000	114525000	1525	1.77405	ENSSSCG00000004532
1	114450000	114600000	1526	0.63092	ENSSSCG00000004532
1	114525000	114675000	1527	1.07126
1	114600000	114750000	1528	1.75645	RAB27B
1	114675000	114825000	1529	1.44361	RAB27B,CCDC68
1	114750000	114900000	1530	0.395986	RAB27B,CCDC68
1	114825000	114975000	1531	1.06843
1	114900000	115050000	1532	-0.292433
1	114975000	115125000	1533	-0.630506	TCF4,TCF4,TCF4
1	115050000	115200000	1534	0.384912	TCF4,TCF4,TCF4
1	115125000	115275000	1535	0.359439	TCF4,TCF4,TCF4
1	115200000	115350000	1536	0.0347362	TCF4,TCF4,TCF4
1	115275000	115425000	1537	0.088244
1	115350000	115500000	1538	-0.253666
1	115425000	115575000	1539	-1.93691
1	115500000	115650000	1540	-1.82301
1	115575000	115725000	1541	-1.58438
1	115650000	115800000	1542	-2.00901
1	115725000	115875000	1543	-2.03936
1	115800000	115950000	1544	-1.17554
1	115875000	116025000	1545	-0.772722
1	115950000	116100000	1546	-0.502462
1	116025000	116175000	1547	-0.55656
1	116100000	116250000	1548	-0.721092
1	116175000	116325000	1549	-0.509292
1	116250000	116400000	1550	-0.553831
1	116325000	116475000	1551	-0.744265
1	116400000	116550000	1552	0.554923
1	116475000	116625000	1553
1	116550000	116700000	1554	-1.43857
1	116625000	116775000	1555	-1.34785	TXNL1
1	116700000	116850000	1556	-1.29294	TXNL1,WDR7
1	116775000	116925000	1557	-1.45213	WDR7
1	116850000	117000000	1558	-1.45238	WDR7,ENSSSCG00000029836
1	116925000	117075000	1559	-1.3642	ENSSSCG00000029836
1	117000000	117150000	1560	-0.770037	ENSSSCG00000029836
1	117075000	117225000	1561	0.491509
1	117150000	117300000	1562	1.4283	ONECUT2
1	117225000	117375000	1563	1.33431	ONECUT2,ENSSSCG00000004539
1	117300000	117450000	1564	1.22719	ENSSSCG00000004539
1	117375000	117525000	1565	-0.547768	FECH,NARS
1	117450000	117600000	1566	-0.260393	FECH,NARS
1	117525000	117675000	1567	0.765259	MTFMT,MTFMT
1	117600000	117750000	1568	0.938024	MTFMT,MTFMT,ENSSSCG00000004544
1	117675000	117825000	1569	-0.0200845	ENSSSCG00000004544,ANKDD1A
1	117750000	117900000	1570	1.24553	ANKDD1A,SUMO1
1	117825000	117975000	1571	0.746004	ANKDD1A,SUMO1,ENSSSCG00000026645
1	117900000	118050000	1572	-1.16325	ENSSSCG00000026645,PLEKHO2,PIF1,ENSSSCG00000020916
1	117975000	118125000	1573	-0.305673	PLEKHO2,PIF1,ENSSSCG00000020916,RBPMS2
1	118050000	118200000	1574	0.453	ENSSSCG00000020916,RBPMS2,OAZ2,ZNF609
1	118125000	118275000	1575	-0.385613	RBPMS2,OAZ2,ZNF609
1	118200000	118350000	1576	-0.341002	ZNF609
1	118275000	118425000	1577	-0.160197	ZNF609,TRIP4
1	118350000	118500000	1578	-0.216779	ZNF609,TRIP4,ENSSSCG00000004554
1	118425000	118575000	1579	-0.784473	TRIP4,ENSSSCG00000004554
1	118500000	118650000	1580	-1.09446	TRIP4,ENSSSCG00000004554,ENSSSCG00000022697,ENSSSCG00000004555,ENSSSCG00000004555
1	118575000	118725000	1581	-0.1611	ENSSSCG00000022697,ENSSSCG00000004555,ENSSSCG00000004555,ENSSSCG00000004558
1	118650000	118800000	1582	-0.218421	ENSSSCG00000004558
1	118725000	118875000	1583	-0.37498	ENSSSCG00000004558,ENSSSCG00000004557,ENSSSCG00000004556
1	118800000	118950000	1584	0.158529	ENSSSCG00000004557,ENSSSCG00000004556,ENSSSCG00000004560
1	118875000	119025000	1585	1.39581	ENSSSCG00000004560,ENSSSCG00000021588
1	118950000	119100000	1586	1.40372	ENSSSCG00000004560,ENSSSCG00000021588
1	119025000	119175000	1587	1.14102	ENSSSCG00000021588
1	119100000	119250000	1588	1.38959
1	119175000	119325000	1589
1	119250000	119400000	1590
1	119325000	119475000	1591	1.92033	HERC1
1	119400000	119550000	1592	1.95585	HERC1
1	119475000	119625000	1593	1.82374	HERC1,ENSSSCG00000028737,USP3
1	119550000	119700000	1594	0.576353	HERC1,ENSSSCG00000028737,USP3,ENSSSCG00000029654
1	119625000	119775000	1595	0.12141	ENSSSCG00000029654
1	119700000	119850000	1596	-0.479735	ENSSSCG00000029654
1	119775000	119925000	1597	-0.986577	CA12
1	119850000	120000000	1598	-0.911239	CA12,APH1B,RAB8B
1	119925000	120075000	1599	-0.303944	APH1B,RAB8B
1	120000000	120150000	1600	0.255477	RAB8B,RPS27L,LACTB
1	120075000	120225000	1601	0.0747477	RPS27L,LACTB,ENSSSCG00000004570
1	120150000	120300000	1602	0.230723	ENSSSCG00000004570
1	120225000	120375000	1603	0.478534	ENSSSCG00000004570
1	120300000	120450000	1604	1.0884	ENSSSCG00000024088
1	120375000	120525000	1605	1.20452	ENSSSCG00000024088,ENSSSCG00000024863,ENSSSCG00000029795
1	120450000	120600000	1606	-0.991357	ENSSSCG00000024863,ENSSSCG00000029795,ENSSSCG00000004571
1	120525000	120675000	1607	-0.929423	ENSSSCG00000004571,ENSSSCG00000025668
1	120600000	120750000	1608	-0.127758	ENSSSCG00000025668
1	120675000	120825000	1609	0.0980742
1	120750000	120900000	1610	-0.442431
1	120825000	120975000	1611	-0.362796
1	120900000	121050000	1612	0.257749
1	120975000	121125000	1613	-0.12445
1	121050000	121200000	1614	-0.188987	ENSSSCG00000004572
1	121125000	121275000	1615	-1.27786	ENSSSCG00000004572
1	121200000	121350000	1616	-0.844477
1	121275000	121425000	1617	-0.382306	ENSSSCG00000004573,ENSSSCG00000030636,ENSSSCG00000024949
1	121350000	121500000	1618	-0.0696321	ENSSSCG00000004573,ENSSSCG00000030636,ENSSSCG00000024949,ENSSSCG00000027318,ENSSSCG00000023568,ENSSSCG00000023100,ENSSSCG00000026189
1	121425000	121575000	1619	-0.368754	ENSSSCG00000027318,ENSSSCG00000023568,ENSSSCG00000023100,ENSSSCG00000026189,ENSSSCG00000025747
1	121500000	121650000	1620	-0.0160392	ENSSSCG00000026189,ENSSSCG00000025747
1	121575000	121725000	1621	-0.793691
1	121650000	121800000	1622	-0.690243
1	121725000	121875000	1623	-0.744234
1	121800000	121950000	1624	-1.39336
1	121875000	122025000	1625	-2.2444
1	121950000	122100000	1626	-3.17759
1	122025000	122175000	1627
1	122100000	122250000	1628
1	122175000	122325000	1629	0.568517
1	122250000	122400000	1630	0.156069
1	122325000	122475000	1631	-0.841779
1	122400000	122550000	1632	-0.584861
1	122475000	122625000	1633	0.618707
1	122550000	122700000	1634	1.24745
1	122625000	122775000	1635	0.920164
1	122700000	122850000	1636	-1.13942
1	122775000	122925000	1637	-0.682523
1	122850000	123000000	1638	-0.149709
1	122925000	123075000	1639	-1.06105
1	123000000	123150000	1640	-1.22744	RORA
1	123075000	123225000	1641	-1.23155	RORA
1	123150000	123300000	1642	-0.954666	RORA,NARG2,NARG2
1	123225000	123375000	1643	0.134026	RORA,NARG2,NARG2,ANXA2,ANXA2
1	123300000	123450000	1644	0.158024	NARG2,NARG2,ANXA2,ANXA2,ENSSSCG00000004579
1	123375000	123525000	1645	0.211807	ANXA2,ANXA2,ENSSSCG00000004579
1	123450000	123600000	1646	0.0971752
1	123525000	123675000	1647	-0.841229
1	123600000	123750000	1648	-0.935921
1	123675000	123825000	1649	-1.3094
1	123750000	123900000	1650
1	123825000	123975000	1651	0.643836
1	123900000	124050000	1652	0.819619
1	123975000	124125000	1653	1.2402
1	124050000	124200000	1654	1.48412
1	124125000	124275000	1655	0.976385	ENSSSCG00000004582
1	124200000	124350000	1656	-0.41145	ENSSSCG00000004582,GTF2A2
1	124275000	124425000	1657	1.46452	ENSSSCG00000004582,GTF2A2,GCNT3
1	124350000	124500000	1658	1.54357	GCNT3,ENSSSCG00000004585
1	124425000	124575000	1659	1.27961	ENSSSCG00000004585,FAM81A
1	124500000	124650000	1660	0.351251	FAM81A
1	124575000	124725000	1661	-1.57861	FAM81A,MYO1E
1	124650000	124800000	1662	-1.22302	MYO1E
1	124725000	124875000	1663	0.125863	MYO1E
1	124800000	124950000	1664	1.05441	MYO1E,CCNB2
1	124875000	125025000	1665	1.43372	MYO1E,CCNB2,RNF111
1	124950000	125100000	1666	1.32276	RNF111
1	125025000	125175000	1667	0.604215	RNF111,ENSSSCG00000004592
1	125100000	125250000	1668	0.724663	RNF111,ENSSSCG00000004592,ENSSSCG00000004590,ENSSSCG00000023625,ENSSSCG00000024131
1	125175000	125325000	1669	1.27079	ENSSSCG00000004590,ENSSSCG00000023625,ENSSSCG00000024131
1	125250000	125400000	1670	1.19656	ENSSSCG00000024131,ADAM10,ADAM10
1	125325000	125475000	1671	0.547844	ADAM10,ADAM10,ENSSSCG00000029184,ENSSSCG00000024660,ENSSSCG00000021143,ADAM10,ADAM10
1	125400000	125550000	1672	-0.170626	ENSSSCG00000029184,ENSSSCG00000024660,ENSSSCG00000021143,ADAM10,ADAM10,ENSSSCG00000004596
1	125475000	125625000	1673	-1.01671	ADAM10,ADAM10,ENSSSCG00000004596
1	125550000	125700000	1674	-0.524777	ENSSSCG00000004596
1	125625000	125775000	1675	-0.339758	ENSSSCG00000004596
1	125700000	125850000	1676	-0.965816
1	125775000	125925000	1677	-1.38946	AQP9
1	125850000	126000000	1678	-1.41411	AQP9
1	125925000	126075000	1679	-1.47326	AQP9
1	126000000	126150000	1680	-1.56428	ALDH1A2,ENSSSCG00000023356
1	126075000	126225000	1681	-1.47389	ALDH1A2,ENSSSCG00000023356
1	126150000	126300000	1682	-1.28211	ENSSSCG00000023356
1	126225000	126375000	1683	-1.06616
1	126300000	126450000	1684	-1.0169	POLR2M,MYZAP
1	126375000	126525000	1685	-0.900153	POLR2M,MYZAP
1	126450000	126600000	1686	-0.811261	MYZAP
1	126525000	126675000	1687	-0.721427	ENSSSCG00000026445
1	126600000	126750000	1688	-0.269558	ENSSSCG00000026445
1	126675000	126825000	1689	0.260253
1	126750000	126900000	1690	0.133457
1	126825000	126975000	1691	-0.823874
1	126900000	127050000	1692	-0.855002
1	126975000	127125000	1693	-0.956732
1	127050000	127200000	1694	-1.11009
1	127125000	127275000	1695	-1.0369
1	127200000	127350000	1696	-0.89044
1	127275000	127425000	1697
1	127350000	127500000	1698	-1.24576
1	127425000	127575000	1699	-1.13661
1	127500000	127650000	1700	-1.08825	ZNF280D
1	127575000	127725000	1701	-0.606453	ZNF280D
1	127650000	127800000	1702	-0.518185	ZNF280D,MNS1
1	127725000	127875000	1703	-1.91766	MNS1
1	127800000	127950000	1704	-1.75521	MNS1
1	127875000	128025000	1705	-1.44099	TEX9
1	127950000	128100000	1706	-1.21682	TEX9
1	128025000	128175000	1707	-1.18032	TEX9
1	128100000	128250000	1708	-1.27742	ENSSSCG00000024210
1	128175000	128325000	1709	-1.21522	ENSSSCG00000024210,RFX7
1	128250000	128400000	1710	-1.09277	ENSSSCG00000024210,RFX7,ENSSSCG00000029459
1	128325000	128475000	1711	-0.974565	ENSSSCG00000029459,ENSSSCG00000024042
1	128400000	128550000	1712	-0.983818	ENSSSCG00000029459,ENSSSCG00000024042,NEDD4
1	128475000	128625000	1713	-1.11466	ENSSSCG00000029459,NEDD4
1	128550000	128700000	1714	-0.875402	NEDD4
1	128625000	128775000	1715	0.176366
1	128700000	128850000	1716	0.05734	PYGO1,DYX1C1,DYX1C1
1	128775000	128925000	1717	-0.749248	PYGO1,DYX1C1,DYX1C1
1	128850000	129000000	1718	-1.12691	DYX1C1,DYX1C1
1	128925000	129075000	1719	-0.891142	CCPG1,ENSSSCG00000024046,ENSSSCG00000023260,RAB27A
1	129000000	129150000	1720	-0.823624	CCPG1,ENSSSCG00000024046,ENSSSCG00000023260,RAB27A,RSL24D1
1	129075000	129225000	1721	-0.597794	RAB27A,RSL24D1
1	129150000	129300000	1722	-0.640683	RSL24D1
1	129225000	129375000	1723	-1.03713
1	129300000	129450000	1724	-1.26835
1	129375000	129525000	1725	-0.993496
1	129450000	129600000	1726	-0.270292
1	129525000	129675000	1727	-0.413373
1	129600000	129750000	1728	-0.56522
1	129675000	129825000	1729	-0.427265	UNC13C
1	129750000	129900000	1730	-0.228337	UNC13C
1	129825000	129975000	1731	-0.223639	UNC13C
1	129900000	130050000	1732	-0.446114	UNC13C
1	129975000	130125000	1733	0.173006	UNC13C
1	130050000	130200000	1734	-0.105399	UNC13C
1	130125000	130275000	1735	-0.755329	UNC13C
1	130200000	130350000	1736	1.27168	UNC13C
1	130275000	130425000	1737	1.75614	UNC13C
1	130350000	130500000	1738	1.48599	UNC13C
1	130425000	130575000	1739	1.19985	UNC13C
1	130500000	130650000	1740	0.873381
1	130575000	130725000	1741	0.720101	ENSSSCG00000025257,ENSSSCG00000024057
1	130650000	130800000	1742	0.401744	ENSSSCG00000025257,ENSSSCG00000024057,ENSSSCG00000004615
1	130725000	130875000	1743	0.224233	ENSSSCG00000024057,ENSSSCG00000004615
1	130800000	130950000	1744	-0.06947	ENSSSCG00000004615
1	130875000	131025000	1745	0.452551
1	130950000	131100000	1746	0.465584
1	131025000	131175000	1747	0.43886
1	131100000	131250000	1748	0.547106
1	131175000	131325000	1749	0.711541
1	131250000	131400000	1750	0.702469
1	131325000	131475000	1751
1	131400000	131550000	1752
1	131475000	131625000	1753	-0.84498
1	131550000	131700000	1754	-0.320452
1	131625000	131775000	1755	0.187183
1	131700000	131850000	1756	-0.0199483
1	131775000	131925000	1757
1	131850000	132000000	1758	-0.966661	ONECUT1
1	131925000	132075000	1759	-1.11679	ONECUT1
1	132000000	132150000	1760	-0.56202	ONECUT1,FAM214A
1	132075000	132225000	1761	0.00811893	FAM214A,ARPP19
1	132150000	132300000	1762	-0.233913	FAM214A,ARPP19
1	132225000	132375000	1763	1.0103	MYO5A
1	132300000	132450000	1764	1.00629	MYO5A
1	132375000	132525000	1765	0.470751	MYO5A,MYO5C
1	132450000	132600000	1766	1.05554	MYO5A,MYO5C
1	132525000	132675000	1767	1.32468	MYO5C,GNB5,GNB5
1	132600000	132750000	1768	1.33947	MYO5C,GNB5,GNB5,BCL2L10
1	132675000	132825000	1769	1.08901	GNB5,GNB5,BCL2L10,MAPK6
1	132750000	132900000	1770	0.658214	MAPK6,LEO1
1	132825000	132975000	1771	-1.01937	MAPK6,LEO1,TMOD3
1	132900000	133050000	1772	-1.34193	LEO1,TMOD3
1	132975000	133125000	1773	-0.920751	TMOD3,SCG3
1	133050000	133200000	1774	-0.927857	SCG3,LYSMD2
1	133125000	133275000	1775	-0.0819976	SCG3,LYSMD2,TMOD2
1	133200000	133350000	1776	-0.0408344	LYSMD2,TMOD2
1	133275000	133425000	1777	-1.45922	DMXL2
1	133350000	133500000	1778	-1.35478	DMXL2,GLDN
1	133425000	133575000	1779	0.0381396	DMXL2,GLDN
1	133500000	133650000	1780	0.959913	GLDN
1	133575000	133725000	1781	0.752387
1	133650000	133800000	1782
1	133725000	133875000	1783
1	133800000	133950000	1784	1.64434	CYP19A1,CYP19A1
1	133875000	134025000	1785	1.67887	CYP19A1,CYP19A1
1	133950000	134100000	1786
1	134025000	134175000	1787	-0.056697	TNFAIP8L3
1	134100000	134250000	1788	-0.056697	TNFAIP8L3
1	134175000	134325000	1789	-0.242037	AP4E1,AP4E1
1	134250000	134400000	1790	-0.166088	AP4E1,AP4E1
1	134325000	134475000	1791	-0.282396	AP4E1,AP4E1
1	134400000	134550000	1792	-0.489482	SPPL2A
1	134475000	134625000	1793	-0.465272	SPPL2A,TRPM7
1	134550000	134700000	1794	-0.269585	SPPL2A,TRPM7
1	134625000	134775000	1795	-0.286681	TRPM7,USP50,USP8
1	134700000	134850000	1796	-0.492171	USP50,USP8
1	134775000	134925000	1797		USP8,ENSSSCG00000020721
1	134850000	135000000	1798		ENSSSCG00000020721,ENSSSCG00000004642,GABPB1
1	134925000	135075000	1799		ENSSSCG00000004642,GABPB1
1	135000000	135150000	1800		GABPB1,HDC
1	135075000	135225000	1801	-0.077013	GABPB1,HDC,SLC27A2
1	135150000	135300000	1802	-0.0177927	HDC,SLC27A2,ATP8B4
1	135225000	135375000	1803	0.31808	ATP8B4
1	135300000	135450000	1804	0.386704	ATP8B4
1	135375000	135525000	1805	0.216213	ATP8B4
1	135450000	135600000	1806	0.0367218	ATP8B4
1	135525000	135675000	1807	0.103463	ATP8B4
1	135600000	135750000	1808	0.0781709	ATP8B4
1	135675000	135825000	1809	0.0959423	DTWD1,ENSSSCG00000004648
1	135750000	135900000	1810	0.254448	DTWD1,ENSSSCG00000004648,ENSSSCG00000027906
1	135825000	135975000	1811	-0.279016	ENSSSCG00000004648,ENSSSCG00000027906,ENSSSCG00000020664
1	135900000	136050000	1812	-0.782296	ENSSSCG00000004648,ENSSSCG00000020664,ENSSSCG00000004650
1	135975000	136125000	1813	-0.733178	ENSSSCG00000004650,ENSSSCG00000020800
1	136050000	136200000	1814	-0.110593	ENSSSCG00000020800,GALK2
1	136125000	136275000	1815	0.721045	GALK2
1	136200000	136350000	1816	0.620816	GALK2,COPS2
1	136275000	136425000	1817	0.422025	GALK2,COPS2
1	136350000	136500000	1818	-0.22483	COPS2,SECISBP2L
1	136425000	136575000	1819	-0.893739	SECISBP2L,SHC4
1	136500000	136650000	1820	-0.695712	SECISBP2L,SHC4,EID1
1	136575000	136725000	1821	-1.16217	SHC4,EID1,CEP152,CEP152
1	136650000	136800000	1822	-1.91103	SHC4,CEP152,CEP152
1	136725000	136875000	1823	-1.87828	CEP152,CEP152
1	136800000	136950000	1824	-0.0593423	CEP152,CEP152
1	136875000	137025000	1825
1	136950000	137100000	1826	-0.253145
1	137025000	137175000	1827	-0.39319	FBN1
1	137100000	137250000	1828	-0.044495	FBN1
1	137175000	137325000	1829	0.228175	FBN1
1	137250000	137400000	1830	-0.0170652	FBN1
1	137325000	137475000	1831	0.0230395
1	137400000	137550000	1832	0.348684	DUT,SLC12A1
1	137475000	137625000	1833	0.707901	DUT,SLC12A1
1	137550000	137700000	1834	1.17032	SLC12A1,MYEF2,SLC24A5
1	137625000	137775000	1835	0.514365	MYEF2,SLC24A5
1	137700000	137850000	1836	-0.458846
1	137775000	137925000	1837	-0.898423
1	137850000	138000000	1838	0.0924746
1	137925000	138075000	1839	1.11568	SEMA6D,SEMA6D
1	138000000	138150000	1840	1.34428	SEMA6D,SEMA6D
1	138075000	138225000	1841	0.0597255	SEMA6D,SEMA6D
1	138150000	138300000	1842	-1.03432
1	138225000	138375000	1843	0.258859
1	138300000	138450000	1844	0.466511
1	138375000	138525000	1845	0.0460075
1	138450000	138600000	1846	0.514866
1	138525000	138675000	1847	-0.61013
1	138600000	138750000	1848	-1.21213
1	138675000	138825000	1849	-0.874425
1	138750000	138900000	1850	-0.0451198
1	138825000	138975000	1851	0.905166
1	138900000	139050000	1852	0.989725
1	138975000	139125000	1853	-0.535757
1	139050000	139200000	1854	-0.667318
1	139125000	139275000	1855	-0.624223
1	139200000	139350000	1856	-0.764243
1	139275000	139425000	1857	0.172586
1	139350000	139500000	1858	0.417476
1	139425000	139575000	1859	1.03198
1	139500000	139650000	1860	1.2913	ENSSSCG00000004664
1	139575000	139725000	1861	1.22585	ENSSSCG00000004664
1	139650000	139800000	1862	1.23375
1	139725000	139875000	1863	1.28355
1	139800000	139950000	1864	1.2057
1	139875000	140025000	1865	-1.67991
1	139950000	140100000	1866	-1.87835
1	140025000	140175000	1867
1	140100000	140250000	1868	0.298814
1	140175000	140325000	1869	-0.50918
1	140250000	140400000	1870	-0.478037
1	140325000	140475000	1871	0.490456	ENSSSCG00000004665
1	140400000	140550000	1872	0.726719	ENSSSCG00000004665
1	140475000	140625000	1873	0.840331
1	140550000	140700000	1874	-0.767562	ENSSSCG00000004666
1	140625000	140775000	1875	-0.164382	ENSSSCG00000004666,PLDN,SLC30A4
1	140700000	140850000	1876	1.14449	ENSSSCG00000004666,PLDN,SLC30A4,GATM
1	140775000	140925000	1877	-0.107704	SLC30A4,GATM,SPATA5L1,C15orf48
1	140850000	141000000	1878	-0.0372507	GATM,SPATA5L1,C15orf48
1	140925000	141075000	1879	-0.495464	SLC28A2
1	141000000	141150000	1880	-1.1711	SLC28A2,SHF
1	141075000	141225000	1881	-1.60882	SLC28A2,SHF,DUOX1,DUOX1,DUOX1,DUOXA2,DUOXA1,DUOX2,DUOX2
1	141150000	141300000	1882	-1.62934	SHF,DUOX1,DUOX1,DUOX1,DUOXA2,DUOXA1,DUOX2,DUOX2,SORD
1	141225000	141375000	1883	-1.5121	DUOX2,DUOX2,SORD,C15orf43
1	141300000	141450000	1884	-1.69592	SORD,C15orf43,TRIM69,B2M,B2M
1	141375000	141525000	1885	-1.97356	TRIM69,B2M,B2M,ENSSSCG00000004684
1	141450000	141600000	1886	-0.764789	B2M,B2M,ENSSSCG00000004684,B2M,PATL2,ENSSSCG00000024783
1	141525000	141675000	1887	0.0241959	B2M,PATL2,ENSSSCG00000024783,ENSSSCG00000030483,ENSSSCG00000026172
1	141600000	141750000	1888	-1.2191	ENSSSCG00000024783,ENSSSCG00000030483,ENSSSCG00000026172,CASC4,ENSSSCG00000028089,EIF3J
1	141675000	141825000	1889	-1.98874	CASC4,ENSSSCG00000028089,EIF3J,CTDSPL2
1	141750000	141900000	1890	-0.768972	CASC4,CTDSPL2
1	141825000	141975000	1891	-0.979742	CASC4,ENSSSCG00000004693
1	141900000	142050000	1892	-1.9792	CASC4,ENSSSCG00000004693
1	141975000	142125000	1893	-2.17693	ENSSSCG00000004693
1	142050000	142200000	1894	-2.25271
1	142125000	142275000	1895	-0.620705	ENSSSCG00000027562
1	142200000	142350000	1896	0.517197	ENSSSCG00000027562
1	142275000	142425000	1897	1.82402
1	142350000	142500000	1898	0.83813	FRMD5,WDR76
1	142425000	142575000	1899	-0.340549	FRMD5,WDR76
1	142500000	142650000	1900	-0.0761566	WDR76,ENSSSCG00000025604,HYPK,SERINC4,SERINC4,ENSSSCG00000024263,ELL3,GRP-58,CATSPER2
1	142575000	142725000	1901	0.0886023	ENSSSCG00000025604,HYPK,SERINC4,SERINC4,ENSSSCG00000024263,ELL3,GRP-58,CATSPER2,STRC,ENSSSCG00000004703,TP53BP1,PPIP5K1
1	142650000	142800000	1902	0.541713	CATSPER2,STRC,ENSSSCG00000004703,TP53BP1,PPIP5K1,ENSSSCG00000004705,ENSSSCG00000004705
1	142725000	142875000	1903	0.851911	PPIP5K1,ENSSSCG00000004705,ENSSSCG00000004705,ENSSSCG00000004706
1	142800000	142950000	1904	-0.657556	ENSSSCG00000004706,TUBGCP4,ZSCAN29
1	142875000	143025000	1905	-0.294793	TUBGCP4,ZSCAN29,ADAL,LCMT2
1	142950000	143100000	1906	0.346109	ZSCAN29,ADAL,LCMT2,TGM7,TGM5,ENSSSCG00000028721
1	143025000	143175000	1907	0.319277	TGM7,TGM5,ENSSSCG00000028721,CCNDBP1,EPB42,ENSSSCG00000023179
1	143100000	143250000	1908	-0.001772	CCNDBP1,EPB42,ENSSSCG00000023179,ENSSSCG00000004716,UBR1,UBR1
1	143175000	143325000	1909	-0.0649487	ENSSSCG00000004716,UBR1,UBR1
1	143250000	143400000	1910	-0.34049	UBR1,UBR1,TTBK2
1	143325000	143475000	1911	-0.737636	TTBK2
1	143400000	143550000	1912	-0.68619	TTBK2,CDAN1
1	143475000	143625000	1913	-0.465068	TTBK2,CDAN1,ENSSSCG00000004720,ENSSSCG00000004720,STARD9
1	143550000	143700000	1914	-0.252663	CDAN1,ENSSSCG00000004720,ENSSSCG00000004720,STARD9
1	143625000	143775000	1915	-0.0678941	HAUS2,LRRC57,SNAP23
1	143700000	143850000	1916	0.192167	HAUS2,LRRC57,SNAP23,ZNF106
1	143775000	143925000	1917	0.511758	SNAP23,ZNF106,P94,P94,GANC
1	143850000	144000000	1918	0.581911	P94,P94,GANC,TMEM87A
1	143925000	144075000	1919	0.495493	GANC,TMEM87A
1	144000000	144150000	1920	0.176795	TMEM87A,VPS39,PLA2G4F
1	144075000	144225000	1921	-0.119498	VPS39,PLA2G4F,PLA2G4D,PLA2G4D
1	144150000	144300000	1922	0.0664471	PLA2G4F,PLA2G4D,PLA2G4D,ENSSSCG00000004734,ENSSSCG00000025080
1	144225000	144375000	1923	0.459826	ENSSSCG00000004734,ENSSSCG00000025080,ENSSSCG00000024566,ENSSSCG00000004735
1	144300000	144450000	1924	0.254267	ENSSSCG00000024566,ENSSSCG00000004735,ENSSSCG00000022540
1	144375000	144525000	1925	-0.171692	ENSSSCG00000004735,ENSSSCG00000022540,ENSSSCG00000027182,ENSSSCG00000004738,ENSSSCG00000004738
1	144450000	144600000	1926	-0.167537	ENSSSCG00000027182,ENSSSCG00000004738,ENSSSCG00000004738,ENSSSCG00000004741,ENSSSCG00000004737,SPTBN5
1	144525000	144675000	1927	0.441233	ENSSSCG00000004738,ENSSSCG00000004738,ENSSSCG00000004741,ENSSSCG00000004737,SPTBN5,EHD4
1	144600000	144750000	1928	0.503664	SPTBN5,EHD4,MGA,ENSSSCG00000023579
1	144675000	144825000	1929	-0.175588	MGA,ENSSSCG00000023579,JMJD7,JMJD7,ENSSSCG00000024969
1	144750000	144900000	1930	-0.19862	JMJD7,JMJD7,ENSSSCG00000024969,TYRO3
1	144825000	144975000	1931	-0.336105	TYRO3,RPAP1,ITPKA,RTF1,RTF1
1	144900000	145050000	1932	-0.426462	TYRO3,RPAP1,ITPKA,RTF1,RTF1
1	144975000	145125000	1933	-0.327024	RTF1,RTF1,ENSSSCG00000004750,ENSSSCG00000024401
1	145050000	145200000	1934	-0.569365	ENSSSCG00000004750,ENSSSCG00000024401,NDUFAF1
1	145125000	145275000	1935	-0.527873	NDUFAF1,ENSSSCG00000004751,ENSSSCG00000026091,ENSSSCG00000004752
1	145200000	145350000	1936	0.0841256	ENSSSCG00000004751,ENSSSCG00000026091,ENSSSCG00000004752
1	145275000	145425000	1937	-0.689898	ENSSSCG00000004752,INO80
1	145350000	145500000	1938	-0.624614	INO80
1	145425000	145575000	1939	-0.0766042	INO80,CHAC1,DLL4,VPS18
1	145500000	145650000	1940	0.152496	INO80,CHAC1,DLL4,VPS18,RHOV,ENSSSCG00000004759,PPP1R14D
1	145575000	145725000	1941	0.762056	VPS18,RHOV,ENSSSCG00000004759,PPP1R14D,ZFYVE19,DNAJC17,C15orf62,GCHFR
1	145650000	145800000	1942	0.65425	PPP1R14D,ZFYVE19,DNAJC17,C15orf62,GCHFR,RMDN3,PIGRAD51
1	145725000	145875000	1943	-0.227021	PPP1R14D,RMDN3,PIGRAD51,CASC5
1	145800000	145950000	1944	-0.199207	PPP1R14D,CASC5,CHST14,BAHD1
1	145875000	146025000	1945	0.272634	CHST14,BAHD1,IVD,KNSTRN,ENSSSCG00000004776
1	145950000	146100000	1946	0.0536348	BAHD1,IVD,KNSTRN,ENSSSCG00000004776,C15orf52,C15orf52
1	146025000	146175000	1947	-0.348652	ENSSSCG00000004776,C15orf52,C15orf52,ENSSSCG00000025031,PAK6
1	146100000	146250000	1948	-0.575838	ENSSSCG00000025031,PAK6,ENSSSCG00000029381,ENSSSCG00000004782
1	146175000	146325000	1949	-0.569057	ENSSSCG00000029381,ENSSSCG00000004782,ENSSSCG00000004784,ENSSSCG00000029702,PLCB2,ENSSSCG00000030580
1	146250000	146400000	1950	-0.335076	ENSSSCG00000004784,ENSSSCG00000029702,PLCB2,ENSSSCG00000030580,ENSSSCG00000027242
1	146325000	146475000	1951	-0.248675	ENSSSCG00000027242,EIF2AK4,ENSSSCG00000004785
1	146400000	146550000	1952	-0.198241	EIF2AK4,ENSSSCG00000004785
1	146475000	146625000	1953	-0.280998
1	146550000	146700000	1954	-0.317257	GPR176
1	146625000	146775000	1955	-0.388752	GPR176
1	146700000	146850000	1956	-0.190997	FSIP1
1	146775000	146925000	1957	-0.154907	FSIP1,THBS1,THBS1,THBS1
1	146850000	147000000	1958	-0.290494	FSIP1,THBS1,THBS1,THBS1
1	146925000	147075000	1959	0.0573366
1	147000000	147150000	1960	0.911177
1	147075000	147225000	1961	1.21929
1	147150000	147300000	1962	1.03374	ENV
1	147225000	147375000	1963	-0.0689322	ENV
1	147300000	147450000	1964	0.265336
1	147375000	147525000	1965	0.334288
1	147450000	147600000	1966	-0.237646
1	147525000	147675000	1967	-0.309194
1	147600000	147750000	1968	0.336476
1	147675000	147825000	1969	0.16729
1	147750000	147900000	1970	-0.02587
1	147825000	147975000	1971	0.0491814
1	147900000	148050000	1972	0.59972
1	147975000	148125000	1973	0.767159
1	148050000	148200000	1974	-0.247621	RASGRP1
1	148125000	148275000	1975	0.501328	RASGRP1,FAM98B,FAM98B
1	148200000	148350000	1976	0.634507	RASGRP1,FAM98B,FAM98B
1	148275000	148425000	1977	0.32711	FAM98B,FAM98B
1	148350000	148500000	1978	-0.0192996	SPRED1
1	148425000	148575000	1979	0.194014	SPRED1
1	148500000	148650000	1980	1.13309
1	148575000	148725000	1981	1.09945
1	148650000	148800000	1982	0.847308
1	148725000	148875000	1983	0.65931	TMCO5A,TMCO5A
1	148800000	148950000	1984	-0.482757	TMCO5A,TMCO5A
1	148875000	149025000	1985	-1.45949
1	148950000	149100000	1986	-1.38376
1	149025000	149175000	1987	-0.950579
1	149100000	149250000	1988	-2.26574
1	149175000	149325000	1989	0.346482
1	149250000	149400000	1990	0.56497
1	149325000	149475000	1991	-0.186507
1	149400000	149550000	1992	-0.889778
1	149475000	149625000	1993	-1.05252
1	149550000	149700000	1994	-1.13575
1	149625000	149775000	1995	-1.17564	ENSSSCG00000004795
1	149700000	149850000	1996	-0.905389	ENSSSCG00000004795
1	149775000	149925000	1997	1.21599	ENSSSCG00000022680
[truncated: 30,653 more rows]
