# Supplementary material for: Whole-genome resequencing analyses of five pig breeds, including Korean wild and native, and three European origin breeds
Source: DNA Res. 2015 Jun 27;22(4):259–67. doi: 10.1093/dnares/dsv011 (PMC4535618; doi:10.1093/dnares/dsv011)
Supplement: Supplementary Data [file supp_dsv011_dsv011supp_table8.xlsx]

## Sheet: Autosomal
Supplementary Table S8. All candidate selective Sweeps identified from YOR
Chr	Start	End	Bin	YOR.ZHp	GeneList
1	0	150000	0
1	75000	225000	1		ENSSSCG00000030218
1	150000	300000	2	-0.170889	ENSSSCG00000030218,ENSSSCG00000029697,DLL1
1	225000	375000	3	-0.168575	ENSSSCG00000029697,DLL1
1	300000	450000	4	0.186372
1	375000	525000	5	0.128888	CH242-271M12.1
1	450000	600000	6	-0.89544	CH242-271M12.1
1	525000	675000	7	-0.92994
1	600000	750000	8	-0.099517
1	675000	825000	9	0.606968
1	750000	900000	10	0.685489
1	825000	975000	11	0.798156	TCTE3,ENSSSCG00000030155,ENSSSCG00000027842,ENSSSCG00000025112
1	900000	1050000	12	0.430523	TCTE3,ENSSSCG00000030155,ENSSSCG00000027842,ENSSSCG00000025112,WDR27
1	975000	1125000	13	0.715648	WDR27,ERMARD,ENSSSCG00000027123
1	1050000	1200000	14	0.737483	WDR27,ERMARD,ENSSSCG00000027123,ENSSSCG00000027750,ENSSSCG00000021794
1	1125000	1275000	15	0.424048	WDR27,ENSSSCG00000027123,ENSSSCG00000027750,ENSSSCG00000021794
1	1200000	1350000	16	0.787589
1	1275000	1425000	17	0.75404
1	1350000	1500000	18	0.670313
1	1425000	1575000	19
1	1500000	1650000	20	0.248146	THBS2
1	1575000	1725000	21	0.298414	THBS2
1	1650000	1800000	22	1.16737
1	1725000	1875000	23	0.279546
1	1800000	1950000	24	0.948138
1	1875000	2025000	25	0.999362	SMOC2
1	1950000	2100000	26	1.04095	SMOC2
1	2025000	2175000	27	1.01847
1	2100000	2250000	28	0.682666	SMOC2
1	2175000	2325000	29	0.115752	SMOC2
1	2250000	2400000	30	0.575748	SMOC2
1	2325000	2475000	31	0.60811	SMOC2,DACT2
1	2400000	2550000	32	0.630505	DACT2
1	2475000	2625000	33	0.618181
1	2550000	2700000	34	0.78696	FRMD1,FRMD1,KIF25
1	2625000	2775000	35	0.629224	FRMD1,FRMD1,KIF25,MLLT4
1	2700000	2850000	36	0.430507	KIF25,MLLT4
1	2775000	2925000	37	0.549547	MLLT4
1	2850000	3000000	38	0.832841
1	2925000	3075000	39	1.14183
1	3000000	3150000	40	1.15187	ENSSSCG00000027404
1	3075000	3225000	41	1.08202	ENSSSCG00000027404
1	3150000	3300000	42	0.952536	FGFR1OP,ENSSSCG00000004024
1	3225000	3375000	43	0.659416	FGFR1OP,ENSSSCG00000004024
1	3300000	3450000	44	0.754266	ENSSSCG00000004024
1	3375000	3525000	45	0.536632
1	3450000	3600000	46	0.393526	RPS6KA2
1	3525000	3675000	47	0.938787	RPS6KA2
1	3600000	3750000	48	0.841742	RPS6KA2,SFT2D1,PRR18
1	3675000	3825000	49	0.562923	SFT2D1,PRR18
1	3750000	3900000	50	0.550844
1	3825000	3975000	51	0.596069
1	3900000	4050000	52	1.59245
1	3975000	4125000	53	1.13166
1	4050000	4200000	54	0.527102
1	4125000	4275000	55	-0.120692
1	4200000	4350000	56	0.16771
1	4275000	4425000	57	-0.148519
1	4350000	4500000	58	-0.0630923	ENSSSCG00000029213
1	4425000	4575000	59	0.123932	ENSSSCG00000029213
1	4500000	4650000	60	-0.0820131	PDE10A
1	4575000	4725000	61	-0.124537	PDE10A
1	4650000	4800000	62	-0.00612693	PDE10A,C6orf118
1	4725000	4875000	63	0.265182	PDE10A,C6orf118
1	4800000	4950000	64	0.162296
1	4875000	5025000	65	0.242988
1	4950000	5100000	66	0.580827
1	5025000	5175000	67	0.603958
1	5100000	5250000	68	-0.021098
1	5175000	5325000	69	-0.117544
1	5250000	5400000	70	-0.217255
1	5325000	5475000	71	0.158298
1	5400000	5550000	72	0.465597
1	5475000	5625000	73	0.472477
1	5550000	5700000	74	0.22767
1	5625000	5775000	75	0.241479
1	5700000	5850000	76
1	5775000	5925000	77	0.963994
1	5850000	6000000	78	0.983478
1	5925000	6075000	79	1.08914
1	6000000	6150000	80	1.17902
1	6075000	6225000	81	0.986043
1	6150000	6300000	82	0.715463
1	6225000	6375000	83	1.168
1	6300000	6450000	84	1.33149	QKI
1	6375000	6525000	85	0.653103	QKI
1	6450000	6600000	86	1.15906	QKI
1	6525000	6675000	87	1.13228
1	6600000	6750000	88	0.826104
1	6675000	6825000	89	0.866916
1	6750000	6900000	90	1.00556
1	6825000	6975000	91	1.0142
1	6900000	7050000	92	0.883531
1	6975000	7125000	93	0.647691
1	7050000	7200000	94	0.551938	PARK2
1	7125000	7275000	95	0.316507	PARK2
1	7200000	7350000	96	-0.118216	PARK2
1	7275000	7425000	97	-0.228572	PARK2
1	7350000	7500000	98	0.53149	PARK2
1	7425000	7575000	99	0.738321	PARK2
1	7500000	7650000	100	0.707803	PARK2
1	7575000	7725000	101	0.474544	PARK2
1	7650000	7800000	102	0.591571	PARK2
1	7725000	7875000	103	0.75347	PARK2
1	7800000	7950000	104	0.890651	PARK2
1	7875000	8025000	105	1.13146
1	7950000	8100000	106	1.22999	ENSSSCG00000026205
1	8025000	8175000	107	1.07762	ENSSSCG00000026205
1	8100000	8250000	108	0.769079	ENSSSCG00000026205
1	8175000	8325000	109	0.422799	ENSSSCG00000026205,MAP3K4,MAP3K4
1	8250000	8400000	110	-0.236037	ENSSSCG00000026205,MAP3K4,MAP3K4,AGPAT4
1	8325000	8475000	111	-0.309789	AGPAT4
1	8400000	8550000	112	-0.477173	AGPAT4,ENSSSCG00000025030,ENSSSCG00000004037
1	8475000	8625000	113	-1.34763	ENSSSCG00000025030,ENSSSCG00000004037,ENSSSCG00000029556
1	8550000	8700000	114	-1.80622	ENSSSCG00000029556
1	8625000	8775000	115	-1.09649	PLG
1	8700000	8850000	116	-0.6643	PLG,SLC22A3
1	8775000	8925000	117	-0.330483	PLG,SLC22A3
1	8850000	9000000	118	-0.345958	SLC22A3,ENSSSCG00000026300,ENSSSCG00000022084,ENSSSCG00000004040
1	8925000	9075000	119	-0.664102	ENSSSCG00000026300,ENSSSCG00000022084,ENSSSCG00000004040,ENSSSCG00000004042
1	9000000	9150000	120	-0.339082	ENSSSCG00000004040,ENSSSCG00000004042,ENSSSCG00000004043,ENSSSCG00000029477,ENSSSCG00000004041
1	9075000	9225000	121	-1.58824	ENSSSCG00000004043,ENSSSCG00000029477,ENSSSCG00000004041,IGF2R
1	9150000	9300000	122	-1.55813	ENSSSCG00000004041,IGF2R
1	9225000	9375000	123	-0.73302	IGF2R,MAS1,PNLDC1
1	9300000	9450000	124	-0.0383071	MAS1,PNLDC1,MRPL18,TCP1,ACAT2,WTAP
1	9375000	9525000	125	0.569672	PNLDC1,MRPL18,TCP1,ACAT2,WTAP,SOD2,SOD2,SOD2
1	9450000	9600000	126	0.285214	SOD2,SOD2,SOD2
1	9525000	9675000	127	0.021813
1	9600000	9750000	128	0.179747
1	9675000	9825000	129	-0.881252
1	9750000	9900000	130	-0.683134	FNDC1
1	9825000	9975000	131	-1.17914	FNDC1
1	9900000	10050000	132	-1.02651	FNDC1,TAGAP
1	9975000	10125000	133	0.476278	TAGAP,RPS15A,RSPH3
1	10050000	10200000	134	0.381073	TAGAP,RPS15A,RSPH3
1	10125000	10275000	135	0.117417	RSPH3
1	10200000	10350000	136	0.35028
1	10275000	10425000	137	0.815117	ENSSSCG00000024876,DYNLT1,ENSSSCG00000024378,EZR
1	10350000	10500000	138	0.741068	ENSSSCG00000024876,DYNLT1,ENSSSCG00000024378,EZR,SYTL3
1	10425000	10575000	139	0.281015	EZR,SYTL3,ENSSSCG00000004059,ENSSSCG00000021348
1	10500000	10650000	140	0.0758042	ENSSSCG00000004059,ENSSSCG00000021348
1	10575000	10725000	141	0.39131	ENSSSCG00000029686,ENSSSCG00000022710
1	10650000	10800000	142	0.385373	ENSSSCG00000029686,ENSSSCG00000022710
1	10725000	10875000	143	0.322841	ENSSSCG00000022710
1	10800000	10950000	144	0.106702	ENSSSCG00000022710,ENSSSCG00000023471,GTF2H5,ENSSSCG00000012314
1	10875000	11025000	145	0.0342329	ENSSSCG00000023471,GTF2H5,ENSSSCG00000012314,ENSSSCG00000021649
1	10950000	11100000	146	-0.00967427	ENSSSCG00000012314,ENSSSCG00000021649
1	11025000	11175000	147	-0.363723	ENSSSCG00000021649,ENSSSCG00000012315,ENSSSCG00000012315,ENSSSCG00000012315
1	11100000	11250000	148	0.250016	ENSSSCG00000012315,ENSSSCG00000012315,ENSSSCG00000012315
1	11175000	11325000	149	0.689734	ENSSSCG00000012315,ENSSSCG00000012315,ENSSSCG00000012315,SNX9
1	11250000	11400000	150	0.961931	SNX9
1	11325000	11475000	151	0.958113	ZDHHC14
1	11400000	11550000	152	0.593912	ZDHHC14
1	11475000	11625000	153	0.222957	ZDHHC14
1	11550000	11700000	154	0.134445
1	11625000	11775000	155	0.351178	ENSSSCG00000004063
1	11700000	11850000	156	0.352357	ENSSSCG00000004063,ARID1B
1	11775000	11925000	157	0.305572	ARID1B
1	11850000	12000000	158	0.301681	ARID1B
1	11925000	12075000	159	0.30346
1	12000000	12150000	160	0.100159
1	12075000	12225000	161	-0.138766
1	12150000	12300000	162	-0.115308
1	12225000	12375000	163	-0.323607
1	12300000	12450000	164	-0.348678
1	12375000	12525000	165	-0.325913
1	12450000	12600000	166	-0.7283
1	12525000	12675000	167	0.313144
1	12600000	12750000	168	0.0983991
1	12675000	12825000	169	-0.289004
1	12750000	12900000	170	0.382249
1	12825000	12975000	171	0.597699
1	12900000	13050000	172	0.512793
1	12975000	13125000	173	0.911365
1	13050000	13200000	174	-0.572659
1	13125000	13275000	175	0.261989
1	13200000	13350000	176	0.770796
1	13275000	13425000	177	1.02861
1	13350000	13500000	178	0.959948
1	13425000	13575000	179	0.886865	TFB1M
1	13500000	13650000	180	0.213091	TFB1M,CLDN20,TIAM2,TIAM2
1	13575000	13725000	181	-0.282752	TFB1M,CLDN20,TIAM2,TIAM2
1	13650000	13800000	182	-0.890999	TIAM2,TIAM2
1	13725000	13875000	183	-0.931317
1	13800000	13950000	184	-0.579375	ENSSSCG00000026474
1	13875000	14025000	185	-1.18478	ENSSSCG00000026474,SCAF8
1	13950000	14100000	186	-2.17297	SCAF8
1	14025000	14175000	187	-2.30423	SCAF8
1	14100000	14250000	188	-1.28228	SCAF8
1	14175000	14325000	189	-0.694419
1	14250000	14400000	190	-0.298383
1	14325000	14475000	191	0.112759	ENSSSCG00000004071,ENSSSCG00000026391
1	14400000	14550000	192	0.24312	ENSSSCG00000004071,ENSSSCG00000026391,ENSSSCG00000025154
1	14475000	14625000	193	-0.182586	ENSSSCG00000025154,ENSSSCG00000004072
1	14550000	14700000	194	-0.25384	ENSSSCG00000004072
1	14625000	14775000	195	-0.665136	ENSSSCG00000025352,MOR
1	14700000	14850000	196	-0.564521	ENSSSCG00000025352,MOR
1	14775000	14925000	197	0.3471	MOR
1	14850000	15000000	198	0.177565
1	14925000	15075000	199	0.269712
1	15000000	15150000	200	0.64501
1	15075000	15225000	201	0.264377
1	15150000	15300000	202	0.0955224
1	15225000	15375000	203	0.124497
1	15300000	15450000	204	0.0765867
1	15375000	15525000	205	0.0104926
1	15450000	15600000	206	-0.0244611	RGS17
1	15525000	15675000	207	-0.0363502	RGS17
1	15600000	15750000	208	0.178998	RGS17,MTRF1L,FBXO5
1	15675000	15825000	209	0.0527432	RGS17,MTRF1L,FBXO5
1	15750000	15900000	210	0.287766	VIP
1	15825000	15975000	211	0.955824	VIP,MYCT1
1	15900000	16050000	212	1.04939	MYCT1
1	15975000	16125000	213	1.06777	ENSSSCG00000004081,ENSSSCG00000004081
1	16050000	16200000	214	1.2172	ENSSSCG00000004081,ENSSSCG00000004081
1	16125000	16275000	215	1.28367	ENSSSCG00000004081,ENSSSCG00000004081,ENSSSCG00000024114
1	16200000	16350000	216	1.04565	ENSSSCG00000004081,ENSSSCG00000004081,ENSSSCG00000024114,ENSSSCG00000021273
1	16275000	16425000	217	0.988797	ENSSSCG00000021273,ENSSSCG00000004082
1	16350000	16500000	218	0.812915	ENSSSCG00000021273,ENSSSCG00000004082
1	16425000	16575000	219	0.558609	ENSSSCG00000004082,ER,ER,ER,ER,ER
1	16500000	16650000	220	0.00797916	ENSSSCG00000004082,ER,ER,ER,ER,ER,ENSSSCG00000004084
1	16575000	16725000	221	-0.760458	ER,ER,ER,ER,ER,ENSSSCG00000004084
1	16650000	16800000	222	-0.625383	ER,ER,ER,ER,ER,ENSSSCG00000004084
1	16725000	16875000	223	-0.52862	ER,ER,ER,ER,ER
1	16800000	16950000	224	-0.419592	ER,ER,ER,ER,ER
1	16875000	17025000	225	-0.555161	ER,ER,ER,ER,ER
1	16950000	17100000	226	-0.767395	CCDC170,CCDC170
1	17025000	17175000	227	-0.764828	CCDC170,CCDC170
1	17100000	17250000	228	-0.444048	CCDC170,CCDC170,C6orf211,RMND1
1	17175000	17325000	229	0.215282	C6orf211,RMND1,ZBTB2,AKAP12
1	17250000	17400000	230	-0.0381379	RMND1,ZBTB2,AKAP12
1	17325000	17475000	231	-0.838711
1	17400000	17550000	232	-0.91438
1	17475000	17625000	233	-0.688817	ENSSSCG00000004092
1	17550000	17700000	234	0.140589	ENSSSCG00000004092
1	17625000	17775000	235	0.525452	ENSSSCG00000004092
1	17700000	17850000	236	0.079665
1	17775000	17925000	237	0.445301	IYD
1	17850000	18000000	238	0.343262	IYD,PPP1R14C
1	17925000	18075000	239	0.308355	PPP1R14C
1	18000000	18150000	240	0.564227	PPP1R14C
1	18075000	18225000	241	0.492823	PPP1R14C,ENSSSCG00000004098,ENSSSCG00000004096
1	18150000	18300000	242	0.393725	ENSSSCG00000004098,ENSSSCG00000004096
1	18225000	18375000	243	0.594796	ULBP1
1	18300000	18450000	244	0.441931	ULBP1,PCMT1
1	18375000	18525000	245	0.630275	PCMT1,LRP11
1	18450000	18600000	246	0.609224	PCMT1,LRP11,ULBP1,ENSSSCG00000028948,ENSSSCG00000028948,NUP43
1	18525000	18675000	247	0.564608	LRP11,ULBP1,ENSSSCG00000028948,ENSSSCG00000028948,NUP43,LATS1,ENSSSCG00000021892,KATNA1
1	18600000	18750000	248	0.775044	LATS1,ENSSSCG00000021892,KATNA1,PPIL4,ENSSSCG00000004108,GINM1
1	18675000	18825000	249	0.800724	ENSSSCG00000021892,PPIL4,ENSSSCG00000004108,GINM1,ZC3H12D
1	18750000	18900000	250	0.69937	PPIL4,ZC3H12D,TAB2,TAB2
1	18825000	18975000	251	0.681232	TAB2,TAB2
1	18900000	19050000	252	0.850947	TAB2,TAB2
1	18975000	19125000	253	0.900083
1	19050000	19200000	254
1	19125000	19275000	255	1.13676
1	19200000	19350000	256	1.44891	ENSSSCG00000028974
1	19275000	19425000	257	1.61072	ENSSSCG00000028974
1	19350000	19500000	258	1.43065	ENSSSCG00000028974
1	19425000	19575000	259	1.45352	ENSSSCG00000028974
1	19500000	19650000	260	1.21892
1	19575000	19725000	261	1.10176
1	19650000	19800000	262	1.36579
1	19725000	19875000	263	1.157
1	19800000	19950000	264	1.13508
1	19875000	20025000	265	0.668024
1	19950000	20100000	266	0.253715
1	20025000	20175000	267	-0.094683
1	20100000	20250000	268	0.124561
1	20175000	20325000	269	0.772011
1	20250000	20400000	270	0.930924
1	20325000	20475000	271	0.783235	SAMD5
1	20400000	20550000	272	0.542493	SAMD5,ENSSSCG00000004113
1	20475000	20625000	273	0.272593	SAMD5,ENSSSCG00000004113
1	20550000	20700000	274	0.330887	ENSSSCG00000004113
1	20625000	20775000	275	0.200186	ENSSSCG00000004113
1	20700000	20850000	276	0.0708118	ENSSSCG00000004113
1	20775000	20925000	277	0.0836198
1	20850000	21000000	278	0.678586
1	20925000	21075000	279	0.741654	ADGB,ADGB
1	21000000	21150000	280	0.602031	ADGB,ADGB
1	21075000	21225000	281	0.224479	ADGB,ADGB
1	21150000	21300000	282	0.469153	ADGB,ADGB
1	21225000	21375000	283	0.707279	ADGB,ADGB,RAB32
1	21300000	21450000	284	0.772591	RAB32
1	21375000	21525000	285	0.668191	GRM1
1	21450000	21600000	286	0.591514	GRM1
1	21525000	21675000	287	0.592689	GRM1
1	21600000	21750000	288	0.570765	GRM1
1	21675000	21825000	289	0.672251	GRM1
1	21750000	21900000	290	0.248137	GRM1,SHPRH
1	21825000	21975000	291	-0.321518	SHPRH
1	21900000	22050000	292	-0.233751	SHPRH,FBXO30
1	21975000	22125000	293	0.32146	FBXO30,EPM2A
1	22050000	22200000	294	0.530764	EPM2A
1	22125000	22275000	295	0.0300956	EPM2A
1	22200000	22350000	296	-0.155801
1	22275000	22425000	297	0.131415
1	22350000	22500000	298	-0.326541
1	22425000	22575000	299	-1.16517
1	22500000	22650000	300	-1.00523
1	22575000	22725000	301	-0.844482
1	22650000	22800000	302	-0.802699
1	22725000	22875000	303	-0.196647
1	22800000	22950000	304	0.39071
1	22875000	23025000	305	0.341589	ENSSSCG00000004123
1	22950000	23100000	306	0.306175	ENSSSCG00000004123
1	23025000	23175000	307	-0.0835043	ENSSSCG00000004123
1	23100000	23250000	308	-0.911439	ENSSSCG00000004123,DYTN
1	23175000	23325000	309	-0.658088	DYTN
1	23250000	23400000	310	-0.538643	DYTN
1	23325000	23475000	311	-0.639405
1	23400000	23550000	312	-0.821348	STX11
1	23475000	23625000	313	-1.67827	STX11
1	23550000	23700000	314	-1.55278	PLAGL1
1	23625000	23775000	315	-1.48726	PLAGL1,ZC2HC1B,ENSSSCG00000004132
1	23700000	23850000	316	-1.57167	PLAGL1,ZC2HC1B,ENSSSCG00000004132,ENSSSCG00000023897,ENSSSCG00000021733,ENSSSCG00000004130,ENSSSCG00000026897
1	23775000	23925000	317	-1.30703	ENSSSCG00000004132,ENSSSCG00000023897,ENSSSCG00000021733,ENSSSCG00000004130,ENSSSCG00000026897
1	23850000	24000000	318	-1.32438	ENSSSCG00000004132
1	23925000	24075000	319	-1.27018	ENSSSCG00000004132
1	24000000	24150000	320	-1.15953	FUCA2
1	24075000	24225000	321	-1.00847	FUCA2,PEX3,ADAT2
1	24150000	24300000	322	-0.0308293	FUCA2,PEX3,ADAT2
1	24225000	24375000	323	0.473623	AIG1
1	24300000	24450000	324	0.330131	AIG1
1	24375000	24525000	325	0.245081	AIG1
1	24450000	24600000	326	0.429786
1	24525000	24675000	327	0.533126
1	24600000	24750000	328	0.523786
1	24675000	24825000	329	0.904191
1	24750000	24900000	330	1.17838	ENSSSCG00000004137
1	24825000	24975000	331	1.01617	ENSSSCG00000004137,HIVEP2
1	24900000	25050000	332	0.757843	HIVEP2
1	24975000	25125000	333	0.654372
1	25050000	25200000	334	0.581688
1	25125000	25275000	335	0.577705
1	25200000	25350000	336	0.759369	GPR126
1	25275000	25425000	337	0.830026	GPR126
1	25350000	25500000	338	0.997557	GPR126
1	25425000	25575000	339	1.04361	VTA1
1	25500000	25650000	340	1.01311	VTA1
1	25575000	25725000	341	0.957121
1	25650000	25800000	342	0.808407
1	25725000	25875000	343	0.616721	NMBR
1	25800000	25950000	344	0.694565	NMBR
1	25875000	26025000	345	0.514009
1	25950000	26100000	346	0.626179
1	26025000	26175000	347	1.0349
1	26100000	26250000	348	0.863133
1	26175000	26325000	349	0.451113
1	26250000	26400000	350	0.0793894
1	26325000	26475000	351	0.0853902
1	26400000	26550000	352	0.305103
1	26475000	26625000	353	0.177653
1	26550000	26700000	354	0.256271
1	26625000	26775000	355	0.213591
1	26700000	26850000	356	-0.031403
1	26775000	26925000	357	-0.204813
1	26850000	27000000	358	0.550938
1	26925000	27075000	359	0.503668
1	27000000	27150000	360	0.226094
1	27075000	27225000	361	0.791407
1	27150000	27300000	362	0.738458
1	27225000	27375000	363	0.670696
1	27300000	27450000	364	0.623139
1	27375000	27525000	365	0.547178
1	27450000	27600000	366	0.562163
1	27525000	27675000	367	0.644747
1	27600000	27750000	368	0.570046
1	27675000	27825000	369	0.334276
1	27750000	27900000	370	0.18534
1	27825000	27975000	371	0.225384
1	27900000	28050000	372	0.136
1	27975000	28125000	373	0.186903
1	28050000	28200000	374	0.439833
1	28125000	28275000	375	0.320666
1	28200000	28350000	376	-0.0445233	CITED2
1	28275000	28425000	377	0.488476	CITED2,TXLNB
1	28350000	28500000	378	0.737283	TXLNB
1	28425000	28575000	379	0.64946	HECA,ABRACL
1	28500000	28650000	380	0.633041	HECA,ABRACL,REPS1,REPS1
1	28575000	28725000	381	0.767972	ABRACL,REPS1,REPS1,ECT2L,ECT2L
1	28650000	28800000	382	0.767859	REPS1,REPS1,ECT2L,ECT2L,CCDC28A
1	28725000	28875000	383	0.749464	ECT2L,ECT2L,CCDC28A,NHSL1
1	28800000	28950000	384	0.926453	NHSL1
1	28875000	29025000	385	0.783475	NHSL1
1	28950000	29100000	386	0.356391	NHSL1
1	29025000	29175000	387	0.480965	NHSL1,HEBP2
1	29100000	29250000	388	0.883174	NHSL1,HEBP2
1	29175000	29325000	389	1.25527
1	29250000	29400000	390	0.805936
1	29325000	29475000	391	0.677336
1	29400000	29550000	392	0.379074
1	29475000	29625000	393	0.477349
1	29550000	29700000	394	0.880377
1	29625000	29775000	395	0.848759
1	29700000	29850000	396	0.886999	TNFAIP3,TNFAIP3
1	29775000	29925000	397	0.925454	TNFAIP3,TNFAIP3
1	29850000	30000000	398	0.869385
1	29925000	30075000	399	0.763136
1	30000000	30150000	400	1.19997
1	30075000	30225000	401	1.29729	OLIG3
1	30150000	30300000	402	0.754356	OLIG3
1	30225000	30375000	403	0.890947
1	30300000	30450000	404	1.08242	IFNGR1,IFNGR1
1	30375000	30525000	405	0.933594	IFNGR1,IFNGR1,IL22RA2,IL22RA2,IL22RA2
1	30450000	30600000	406	0.735041	IL22RA2,IL22RA2,IL22RA2,IL20RA
1	30525000	30675000	407	0.266696	IL20RA,SLC35D3
1	30600000	30750000	408	0.435413	SLC35D3,PEX7,ENSSSCG00000026041,MAP3K5
1	30675000	30825000	409	0.560571	PEX7,ENSSSCG00000026041,MAP3K5
1	30750000	30900000	410	0.612898	PEX7,ENSSSCG00000026041,MAP3K5,ENSSSCG00000004161
1	30825000	30975000	411	0.40936	ENSSSCG00000026041,MAP3K5,ENSSSCG00000004161
1	30900000	31050000	412	0.504377	ENSSSCG00000026041
1	30975000	31125000	413	0.379755	ENSSSCG00000026041
1	31050000	31200000	414	0.0601556
1	31125000	31275000	415	0.0630617
1	31200000	31350000	416	0.128106
1	31275000	31425000	417	0.51859	PDE7B
1	31350000	31500000	418	0.328626	PDE7B,MTFR2,BCLAF1
1	31425000	31575000	419	0.354222	PDE7B,MTFR2,BCLAF1
1	31500000	31650000	420	0.460642	BCLAF1
1	31575000	31725000	421	-0.0883789
1	31650000	31800000	422	-0.288647
1	31725000	31875000	423	-0.113575
1	31800000	31950000	424	-0.195156
1	31875000	32025000	425	-0.559098
1	31950000	32100000	426	-0.435503	AHI1
1	32025000	32175000	427	-0.452026	AHI1
1	32100000	32250000	428	-0.740649	AHI1
1	32175000	32325000	429	-0.649336	AHI1,MYB,MYB
1	32250000	32400000	430	-0.431975	MYB,MYB
1	32325000	32475000	431	-0.161141	HBS1L
1	32400000	32550000	432	-0.375968	HBS1L
1	32475000	32625000	433	-0.960446	HBS1L,ENSSSCG00000028115
1	32550000	32700000	434	-1.18369	ENSSSCG00000028115
1	32625000	32775000	435	-0.163541
1	32700000	32850000	436	0.46622
1	32775000	32925000	437	0.479236
1	32850000	33000000	438	0.457779
1	32925000	33075000	439	0.428439
1	33000000	33150000	440	0.571905
1	33075000	33225000	441	0.503319
1	33150000	33300000	442	0.669096	SGK1
1	33225000	33375000	443	0.700908	SGK1,SLC2A12
1	33300000	33450000	444	0.447432	SLC2A12,TBPL1
1	33375000	33525000	445	-0.0335111	SLC2A12,TBPL1,TCF21
1	33450000	33600000	446	-0.251628	TCF21
1	33525000	33675000	447	-0.42385
1	33600000	33750000	448	-0.667901
1	33675000	33825000	449	-0.902456	ENSSSCG00000023999
1	33750000	33900000	450		ENSSSCG00000023999
1	33825000	33975000	451	-0.0348184	ENSSSCG00000023999
1	33900000	34050000	452	-0.120561
1	33975000	34125000	453	-0.314657
1	34050000	34200000	454	-0.428413
1	34125000	34275000	455	-0.712187
1	34200000	34350000	456	-0.580974
1	34275000	34425000	457	-0.997736
1	34350000	34500000	458	-1.07728	RPS12,SLC18B1,VNN2
1	34425000	34575000	459	0.424565	RPS12,SLC18B1,VNN2,VNN3,VNN1,TAAR1
1	34500000	34650000	460	0.281435	VNN3,VNN1,TAAR1,TAAR2,ENSSSCG00000004184,TAAR5,TAAR8,ENSSSCG00000027456
1	34575000	34725000	461	-0.867837	TAAR2,ENSSSCG00000004184,TAAR5,TAAR8,ENSSSCG00000027456,ENSSSCG00000004187,TAAR6,TAAR9,STX7
1	34650000	34800000	462	-1.06395	ENSSSCG00000004187,TAAR6,TAAR9,STX7
1	34725000	34875000	463	-0.0963208	STX7,MOXD1
1	34800000	34950000	464	0.505015	MOXD1
1	34875000	35025000	465	0.528111	MOXD1
1	34950000	35100000	466	-0.164186
1	35025000	35175000	467	-0.612462	CTGF
1	35100000	35250000	468	-0.075372	CTGF,ENPP1
1	35175000	35325000	469	-0.0335832	ENPP1
1	35250000	35400000	470	-0.849353	ENPP1,ENSSSCG00000028817,ENPP3,ENPP3
1	35325000	35475000	471	-1.77291	ENSSSCG00000028817,ENPP3,ENPP3,ENSSSCG00000023740,ARG1,ARG1,ENSSSCG00000004196,ENSSSCG00000004196
1	35400000	35550000	472	-1.86077	ENPP3,ENPP3,ENSSSCG00000023740,ARG1,ARG1,ENSSSCG00000004196,ENSSSCG00000004196
1	35475000	35625000	473	-0.30515	ENSSSCG00000004196,ENSSSCG00000004196,ENSSSCG00000029065,ARG1
1	35550000	35700000	474	-0.935808	ENSSSCG00000029065,ARG1
1	35625000	35775000	475	-0.485756
1	35700000	35850000	476	0.13524	ENSSSCG00000022533
1	35775000	35925000	477	0.224154	ENSSSCG00000022533,ENSSSCG00000004199
1	35850000	36000000	478	-0.191998	ENSSSCG00000022533,ENSSSCG00000004199
1	35925000	36075000	479	0.431006	ENSSSCG00000004199,SMLR1
1	36000000	36150000	480	0.333968	ENSSSCG00000004199,SMLR1
1	36075000	36225000	481	-0.0656807
1	36150000	36300000	482	-0.292187
1	36225000	36375000	483	-0.206692
1	36300000	36450000	484	0.240802	TMEM200A
1	36375000	36525000	485	0.567735	TMEM200A
1	36450000	36600000	486	0.693594	SAMD3
1	36525000	36675000	487	0.517773	SAMD3,L3MBTL3
1	36600000	36750000	488	0.362774	SAMD3,L3MBTL3
1	36675000	36825000	489	0.653764	L3MBTL3
1	36750000	36900000	490	0.692822
1	36825000	36975000	491	0.446844
1	36900000	37050000	492	0.368775	TMEM244
1	36975000	37125000	493	0.315816	TMEM244,ENSSSCG00000004205
1	37050000	37200000	494	0.450892	ENSSSCG00000004205
1	37125000	37275000	495	0.389362	ENSSSCG00000004205,ENSSSCG00000004207
1	37200000	37350000	496	0.353424	ENSSSCG00000004207,ENSSSCG00000004206
1	37275000	37425000	497	0.339577	ENSSSCG00000004207,ENSSSCG00000004206,ENSSSCG00000025669
1	37350000	37500000	498	-1.0073	ENSSSCG00000004207,ENSSSCG00000004206,ENSSSCG00000025669
1	37425000	37575000	499	-0.395717	ENSSSCG00000004207,ENSSSCG00000025669,ENSSSCG00000029684
1	37500000	37650000	500	0.433302	ENSSSCG00000004207,ENSSSCG00000029684
1	37575000	37725000	501	-0.408504
1	37650000	37800000	502	-0.0476308
1	37725000	37875000	503	0.423764
1	37800000	37950000	504	0.534736
1	37875000	38025000	505	-0.450067
1	37950000	38100000	506	-0.663257
1	38025000	38175000	507	-0.895851
1	38100000	38250000	508	-1.04718	PTPRK
1	38175000	38325000	509	-0.729453	PTPRK
1	38250000	38400000	510	-0.562797	PTPRK
1	38325000	38475000	511	-0.492424	PTPRK
1	38400000	38550000	512	-0.0683802	PTPRK
1	38475000	38625000	513	0.373027	PTPRK
1	38550000	38700000	514	0.417102	PTPRK
1	38625000	38775000	515	0.151796	PTPRK
1	38700000	38850000	516	0.230082	PTPRK
1	38775000	38925000	517	0.550016	PTPRK
1	38850000	39000000	518	0.539207	THEMIS
1	38925000	39075000	519	0.608684	THEMIS
1	39000000	39150000	520	0.508765
1	39075000	39225000	521	0.346264	ENSSSCG00000004213
1	39150000	39300000	522	0.30638	ENSSSCG00000004213,C6orf58
1	39225000	39375000	523	0.352893	C6orf58
1	39300000	39450000	524	0.560357	ENSSSCG00000004214
1	39375000	39525000	525	0.463409	ENSSSCG00000004214,KIAA0408
1	39450000	39600000	526	0.151227	KIAA0408,ENSSSCG00000004216,RNF146
1	39525000	39675000	527	-0.254718	ENSSSCG00000004216,RNF146,ENSSSCG00000026970,RSPO3
1	39600000	39750000	528	-0.0970404	ENSSSCG00000026970,RSPO3
1	39675000	39825000	529	-0.0790765	RSPO3
1	39750000	39900000	530	-0.244086	RSPO3
1	39825000	39975000	531	-0.0395947
1	39900000	40050000	532	0.129159
1	39975000	40125000	533	0.12848
1	40050000	40200000	534	0.419165
1	40125000	40275000	535	0.46517
1	40200000	40350000	536	-0.0522515
1	40275000	40425000	537	-0.376034
1	40350000	40500000	538	-0.381359	CENPW
1	40425000	40575000	539	-0.261927	CENPW
1	40500000	40650000	540	0.11938
1	40575000	40725000	541	0.038358	TRMT11
1	40650000	40800000	542	-0.0759468	TRMT11,HINT3
1	40725000	40875000	543	0.255091	TRMT11,HINT3,NCOA7,NCOA7
1	40800000	40950000	544	0.318234	NCOA7,NCOA7
1	40875000	41025000	545	0.203928	NCOA7,NCOA7,HEY2
1	40950000	41100000	546	-0.487994	NCOA7,NCOA7,HEY2
1	41025000	41175000	547	-0.435332
1	41100000	41250000	548	0.131576
1	41175000	41325000	549	0.53631
1	41250000	41400000	550	0.845592	HDDC2
1	41325000	41475000	551	0.707621	HDDC2,TPD52L1
1	41400000	41550000	552	0.631984	HDDC2,TPD52L1
1	41475000	41625000	553	0.462832
1	41550000	41700000	554	0.00801511	RNF217
1	41625000	41775000	555	0.159224	RNF217
1	41700000	41850000	556	0.415885	RNF217
1	41775000	41925000	557	-0.126661	RNF217
1	41850000	42000000	558	-0.257617	RNF217
1	41925000	42075000	559	-0.0462365	NKAIN2
1	42000000	42150000	560	-0.049622	NKAIN2
1	42075000	42225000	561	0.068736	NKAIN2
1	42150000	42300000	562	0.333007	NKAIN2
1	42225000	42375000	563	0.017532
1	42300000	42450000	564	0.0734184
1	42375000	42525000	565	-0.0643705
1	42450000	42600000	566	-0.145234	ENSSSCG00000024066
1	42525000	42675000	567	-0.0913723	ENSSSCG00000024066
1	42600000	42750000	568	-0.373831	ENSSSCG00000030090
1	42675000	42825000	569	-0.237851	ENSSSCG00000030090
1	42750000	42900000	570	0.218389
1	42825000	42975000	571	0.454573
1	42900000	43050000	572	0.396234
1	42975000	43125000	573	0.0672298
1	43050000	43200000	574	0.354157
1	43125000	43275000	575	0.643815
1	43200000	43350000	576	0.360511
1	43275000	43425000	577	0.265663
1	43350000	43500000	578	0.237354	TRDN
1	43425000	43575000	579	0.261187	TRDN
1	43500000	43650000	580	-0.373721	TRDN
1	43575000	43725000	581	-0.740916
1	43650000	43800000	582	-0.695681	TRIADIN
1	43725000	43875000	583	-0.764495	TRIADIN
1	43800000	43950000	584	-0.721825	CLVS2
1	43875000	44025000	585	-0.457895	CLVS2
1	43950000	44100000	586	-0.372306	CLVS2,SMPDL3A,SMPDL3A,SMPDL3A,FABP7
1	44025000	44175000	587	-0.392312	SMPDL3A,SMPDL3A,SMPDL3A,FABP7,ENSSSCG00000004235,ENSSSCG00000004236
1	44100000	44250000	588	-0.346694	FABP7,ENSSSCG00000004235,ENSSSCG00000004236
1	44175000	44325000	589	-0.848232
1	44250000	44400000	590	-0.141989
1	44325000	44475000	591	-0.328974	ENSSSCG00000004237,HSF2
1	44400000	44550000	592	-0.566281	ENSSSCG00000004237,HSF2,ENSSSCG00000025075
1	44475000	44625000	593	-0.751745	ENSSSCG00000025075
1	44550000	44700000	594	-0.25228
1	44625000	44775000	595	1.26065
1	44700000	44850000	596	1.04493
1	44775000	44925000	597	0.785649
1	44850000	45000000	598	-0.893818
1	44925000	45075000	599	-0.906607
1	45000000	45150000	600	-0.593231
1	45075000	45225000	601	-0.410571
1	45150000	45300000	602	-0.375736
1	45225000	45375000	603	-0.722333
1	45300000	45450000	604	-0.993267	ENSSSCG00000028308
1	45375000	45525000	605	-0.241406	ENSSSCG00000028308
1	45450000	45600000	606	-0.109087	GJA1
1	45525000	45675000	607	-0.242722	GJA1,TBC1D32
1	45600000	45750000	608	-0.093143	TBC1D32
1	45675000	45825000	609	-0.216051	TBC1D32
1	45750000	45900000	610	-0.829427	TBC1D32
1	45825000	45975000	611	-1.11277
1	45900000	46050000	612	-1.19732
1	45975000	46125000	613	-1.42872
1	46050000	46200000	614	-1.68399
1	46125000	46275000	615	-1.90777
1	46200000	46350000	616	-1.96583
1	46275000	46425000	617	-2.00235
1	46350000	46500000	618	-1.4817
1	46425000	46575000	619	-1.01137
1	46500000	46650000	620	-1.31001
1	46575000	46725000	621	-1.42708
1	46650000	46800000	622	-0.904933
1	46725000	46875000	623	-1.28251
1	46800000	46950000	624	-1.25381
1	46875000	47025000	625	-0.70508
1	46950000	47100000	626	-1.68573
1	47025000	47175000	627	-1.91803
1	47100000	47250000	628	-1.93419
1	47175000	47325000	629	-1.14677
1	47250000	47400000	630	-1.41167
1	47325000	47475000	631	-1.15336
1	47400000	47550000	632	-1.34944
1	47475000	47625000	633	-1.82478
1	47550000	47700000	634	-1.4722
1	47625000	47775000	635	-1.34343
1	47700000	47850000	636	-1.525
1	47775000	47925000	637	-1.46872	MAN1A1
1	47850000	48000000	638	-1.3542	MAN1A1
1	47925000	48075000	639	-1.0926	MAN1A1
1	48000000	48150000	640	-1.36095	MAN1A1
1	48075000	48225000	641	-1.48596	FAM184A
1	48150000	48300000	642	-1.26062	FAM184A
1	48225000	48375000	643	-0.955837	FAM184A,MCM9,ASF1A
1	48300000	48450000	644	-1.06099	MCM9,ASF1A
1	48375000	48525000	645	-1.93218	MCM9,ENSSSCG00000030488
1	48450000	48600000	646	-1.36147	ENSSSCG00000030488
1	48525000	48675000	647	-1.25642	CEP85L
1	48600000	48750000	648	-1.46198	CEP85L,PLN,ENSSSCG00000023536
1	48675000	48825000	649	-1.26928	CEP85L,PLN,ENSSSCG00000023536
1	48750000	48900000	650	-1.08347	CEP85L
1	48825000	48975000	651	-0.665348
1	48900000	49050000	652	-0.686062	SLC35F1
1	48975000	49125000	653	-0.550523	SLC35F1
1	49050000	49200000	654	-0.381233	SLC35F1
1	49125000	49275000	655	-0.251385	SLC35F1
1	49200000	49350000	656	-0.0610007
1	49275000	49425000	657	-0.0327303
1	49350000	49500000	658	0.252652
1	49425000	49575000	659	0.0986541	NUS1,ENSSSCG00000004252
1	49500000	49650000	660	-0.294798	NUS1,ENSSSCG00000004252,GOPC,DCBLD1
1	49575000	49725000	661	-0.468476	ENSSSCG00000004252,GOPC,DCBLD1
1	49650000	49800000	662	-0.192105	DCBLD1,ROS1
1	49725000	49875000	663	0.0867037	ROS1
1	49800000	49950000	664	0.0243205	ROS1,VGLL2,ENSSSCG00000004256,ENSSSCG00000004257
1	49875000	50025000	665	-0.491283	VGLL2,ENSSSCG00000004256,ENSSSCG00000004257
1	49950000	50100000	666	-0.696692
1	50025000	50175000	667	-0.0144337	ENSSSCG00000004259,FAM162B,ENSSSCG00000004261,ENSSSCG00000004262
1	50100000	50250000	668	0.339192	ENSSSCG00000004259,FAM162B,ENSSSCG00000004261,ENSSSCG00000004262,ENSSSCG00000004263
1	50175000	50325000	669	0.567095	ENSSSCG00000004262,ENSSSCG00000004263,ENSSSCG00000023834
1	50250000	50400000	670	0.761889	ENSSSCG00000023834,ENSSSCG00000027649,ENSSSCG00000029062,ENSSSCG00000025496
1	50325000	50475000	671	0.49347	ENSSSCG00000027649,ENSSSCG00000029062,ENSSSCG00000025496
1	50400000	50550000	672	0.247898	ENSSSCG00000025941
1	50475000	50625000	673	-0.246008	ENSSSCG00000025941
1	50550000	50700000	674	-0.527954	ENSSSCG00000023510
1	50625000	50775000	675	-0.211803	ENSSSCG00000023510
1	50700000	50850000	676		ENSSSCG00000023510
1	50775000	50925000	677	0.841208
1	50850000	51000000	678	0.430793
1	50925000	51075000	679	0.160858
1	51000000	51150000	680	0.293845
1	51075000	51225000	681	-0.0904257
1	51150000	51300000	682	-0.206429
1	51225000	51375000	683	0.0559711
1	51300000	51450000	684	0.512843
1	51375000	51525000	685	0.416339
1	51450000	51600000	686	0.125636
1	51525000	51675000	687	-0.106684
1	51600000	51750000	688	0.0739475
1	51675000	51825000	689	0.60935
1	51750000	51900000	690	0.908191
1	51825000	51975000	691	0.51153
1	51900000	52050000	692	0.523054
1	51975000	52125000	693	0.470389
1	52050000	52200000	694	0.377881	ENSSSCG00000004269
1	52125000	52275000	695	1.3226	ENSSSCG00000004269
1	52200000	52350000	696	1.75168	ENSSSCG00000004269
1	52275000	52425000	697	1.66674	ENSSSCG00000004269
1	52350000	52500000	698	1.613
1	52425000	52575000	699	0.862057
1	52500000	52650000	700	0.93577
1	52575000	52725000	701	1.33069
1	52650000	52800000	702	1.49705
1	52725000	52875000	703	1.26722
1	52800000	52950000	704	1.37672
1	52875000	53025000	705	1.14528
1	52950000	53100000	706	0.817631
1	53025000	53175000	707	1.02839
1	53100000	53250000	708	0.314236
1	53175000	53325000	709	-0.600678
1	53250000	53400000	710	0.00297978
1	53325000	53475000	711	-0.0765974
1	53400000	53550000	712	-0.0102254
1	53475000	53625000	713	-0.971294
1	53550000	53700000	714	-0.684502
1	53625000	53775000	715	-1.29901
1	53700000	53850000	716	-2.36252
1	53775000	53925000	717	-1.3309
1	53850000	54000000	718	-1.36725
1	53925000	54075000	719	0.00457597
1	54000000	54150000	720	0.75529
1	54075000	54225000	721	0.787389
1	54150000	54300000	722	0.227009
1	54225000	54375000	723	-0.893482
1	54300000	54450000	724	0.106696
1	54375000	54525000	725	-0.381031
1	54450000	54600000	726	0.400887
1	54525000	54675000	727	1.77893
1	54600000	54750000	728	0.861867
1	54675000	54825000	729	0.74045
1	54750000	54900000	730	0.175981
1	54825000	54975000	731	0.123499
1	54900000	55050000	732	0.645879	ENSSSCG00000029872
1	54975000	55125000	733	0.795689	ENSSSCG00000029872
1	55050000	55200000	734	0.36863
1	55125000	55275000	735	0.707888
1	55200000	55350000	736	1.16337	BAI3
1	55275000	55425000	737	0.996934	BAI3
1	55350000	55500000	738	0.602696	BAI3
1	55425000	55575000	739	1.19798	BAI3
1	55500000	55650000	740	1.05892	BAI3
1	55575000	55725000	741	0.942827	BAI3
1	55650000	55800000	742	0.927966	BAI3
1	55725000	55875000	743	0.961768	BAI3
1	55800000	55950000	744	1.28255
1	55875000	56025000	745	1.32997
1	55950000	56100000	746	1.34529	LMBRD1
1	56025000	56175000	747	0.445557	LMBRD1
1	56100000	56250000	748	-0.619493	LMBRD1,COL19A1
1	56175000	56325000	749	-0.11162	COL19A1
1	56250000	56400000	750	0.713023	COL19A1
1	56325000	56475000	751	0.42064	COL19A1
1	56400000	56550000	752	0.412955	COL19A1
1	56475000	56625000	753	0.863131	COL19A1
1	56550000	56700000	754	0.567206	COL19A1,COL9A1
1	56625000	56775000	755	0.264881	COL9A1
1	56700000	56850000	756	0.431563	COL9A1
1	56775000	56925000	757	0.651366	FAM135A
1	56850000	57000000	758	0.633187	FAM135A,C6orf57
1	56925000	57075000	759	0.503486	FAM135A,C6orf57,SMAP1
1	57000000	57150000	760	0.344525	C6orf57,SMAP1
1	57075000	57225000	761	-0.280782	SMAP1
1	57150000	57300000	762	0.739947	SMAP1,B3GAT2
1	57225000	57375000	763	0.904252	SMAP1,B3GAT2
1	57300000	57450000	764	0.0976068	B3GAT2
1	57375000	57525000	765	-0.820684	B3GAT2
1	57450000	57600000	766	0.286168
1	57525000	57675000	767	0.648247	OGFRL1
1	57600000	57750000	768	0.747018	OGFRL1
1	57675000	57825000	769	0.29585
1	57750000	57900000	770	1.09258
1	57825000	57975000	771	1.15811
1	57900000	58050000	772	-0.0860914
1	57975000	58125000	773	-0.0819636
1	58050000	58200000	774	0.452806
1	58125000	58275000	775	0.230002
1	58200000	58350000	776	0.113045	RIMS1
1	58275000	58425000	777	0.0316926	RIMS1
1	58350000	58500000	778	-0.279598	RIMS1
1	58425000	58575000	779	0.119398	RIMS1
1	58500000	58650000	780	0.0554249	RIMS1
1	58575000	58725000	781	0.163396	RIMS1
1	58650000	58800000	782	0.464289
1	58725000	58875000	783	0.800756
1	58800000	58950000	784	0.880313
1	58875000	59025000	785	0.846052
1	58950000	59100000	786	0.933304
1	59025000	59175000	787	0.777973	KCNQ5,KCNQ5,KCNQ5
1	59100000	59250000	788	0.236885	KCNQ5,KCNQ5,KCNQ5
1	59175000	59325000	789	0.497977	KCNQ5,KCNQ5,KCNQ5,ENSSSCG00000004282,DPPA5
1	59250000	59400000	790	0.714256	KCNQ5,KCNQ5,KCNQ5,ENSSSCG00000004282,DPPA5,KHDC3L,OOEP,DDX43,CYB5R4
1	59325000	59475000	791	0.763459	KHDC3L,OOEP,DDX43,CYB5R4,ENSSSCG00000028526
1	59400000	59550000	792	1.15473	DDX43,ENSSSCG00000028526
1	59475000	59625000	793	1.20744	ENSSSCG00000028526,MRAP2
1	59550000	59700000	794	1.17984	MRAP2,KIAA1009
1	59625000	59775000	795	1.28178	MRAP2,KIAA1009
1	59700000	59850000	796	1.19498	KIAA1009
1	59775000	59925000	797	1.14022
1	59850000	60000000	798	0.550974
1	59925000	60075000	799	1.13853
1	60000000	60150000	800	0.847104
1	60075000	60225000	801	0.873148	TBX18
1	60150000	60300000	802	1.48344	TBX18
1	60225000	60375000	803	1.54542
1	60300000	60450000	804	1.1082
1	60375000	60525000	805	0.798842
1	60450000	60600000	806	0.655166
1	60525000	60675000	807	0.824288
1	60600000	60750000	808	0.573622
1	60675000	60825000	809	0.472626
1	60750000	60900000	810	0.674633	NT5E,NT5E,SNX14
1	60825000	60975000	811	0.838715	NT5E,NT5E,SNX14
1	60900000	61050000	812	0.780714	SNX14,SYNCRIP
1	60975000	61125000	813	-0.417847	SNX14,SYNCRIP
1	61050000	61200000	814	-1.0174
1	61125000	61275000	815	-1.11439
1	61200000	61350000	816	-0.0083331
1	61275000	61425000	817	0.708186
1	61350000	61500000	818	0.773287
1	61425000	61575000	819	0.769301
1	61500000	61650000	820	0.463028
1	61575000	61725000	821	0.274005
1	61650000	61800000	822	0.224605
1	61725000	61875000	823	-0.0497656
1	61800000	61950000	824	0.277457
1	61875000	62025000	825	0.599	ENSSSCG00000004295
1	61950000	62100000	826	0.823774	ENSSSCG00000004295
1	62025000	62175000	827	0.908997
1	62100000	62250000	828	0.809508	ENSSSCG00000004296,CGA
1	62175000	62325000	829	0.410268	ENSSSCG00000004296,CGA,ZNF292
1	62250000	62400000	830	0.408121	CGA,ZNF292
1	62325000	62475000	831	0.537638	ZNF292,GJB7,ENSSSCG00000004300,C6orf163
1	62400000	62550000	832	0.393289	ZNF292,GJB7,ENSSSCG00000004300,C6orf163,ENSSSCG00000004302
1	62475000	62625000	833	0.518471	C6orf163,ENSSSCG00000004302,SLC35A1,ENSSSCG00000004303
1	62550000	62700000	834	0.651439	SLC35A1,ENSSSCG00000004303,RARS2,ORC3
1	62625000	62775000	835	0.480721	ENSSSCG00000004303,RARS2,ORC3
1	62700000	62850000	836	0.205195	ORC3,AKIRIN2
1	62775000	62925000	837	0.401137	ORC3,AKIRIN2
1	62850000	63000000	838	0.715146
1	62925000	63075000	839	0.807061
1	63000000	63150000	840	0.456067	SPACA1
1	63075000	63225000	841	0.190018	SPACA1,CNR1
1	63150000	63300000	842	0.216936	CNR1
1	63225000	63375000	843	0.287838
1	63300000	63450000	844	0.342589	ENSSSCG00000029003
1	63375000	63525000	845	0.311701	ENSSSCG00000029003
1	63450000	63600000	846	0.372971	ENSSSCG00000025426
1	63525000	63675000	847	0.332804	ENSSSCG00000025426
1	63600000	63750000	848	0.398529	ENSSSCG00000025426,ENSSSCG00000004311
1	63675000	63825000	849	0.452501	ENSSSCG00000025426,ENSSSCG00000004311,SRSF12
1	63750000	63900000	850	0.321223	ENSSSCG00000004311,SRSF12,PNRC1
1	63825000	63975000	851	0.0458047	PNRC1,PM20D2
1	63900000	64050000	852	-0.143179	PM20D2,GABRR1
1	63975000	64125000	853	0.486335	PM20D2,GABRR1,GABRR2,UBE2J1
1	64050000	64200000	854	0.69616	GABRR2,UBE2J1,RRAGD
1	64125000	64275000	855	0.363253	UBE2J1,RRAGD
1	64200000	64350000	856	-0.463053
1	64275000	64425000	857	-0.670769
1	64350000	64500000	858	-0.835814	ANKRD6,ANKRD6
1	64425000	64575000	859	-0.451362	ANKRD6,ANKRD6,LYRM2
1	64500000	64650000	860	0.382164	ANKRD6,ANKRD6,LYRM2,ENSSSCG00000004328
1	64575000	64725000	861	0.490578	ENSSSCG00000004328,ENSSSCG00000030625,ENSSSCG00000004327,ENSSSCG00000004329
1	64650000	64800000	862	-0.344223	ENSSSCG00000004328,ENSSSCG00000030625,ENSSSCG00000004327,ENSSSCG00000004329,CH242-196P17.1
1	64725000	64875000	863	0.215382	ENSSSCG00000030625,ENSSSCG00000004329,CH242-196P17.1,GJA10
1	64800000	64950000	864	0.745684	CH242-196P17.1,GJA10,BACH2,BACH2
1	64875000	65025000	865	0.290144	BACH2,BACH2
1	64950000	65100000	866	0.541226	BACH2,BACH2
1	65025000	65175000	867	0.742801	BACH2,BACH2
1	65100000	65250000	868	0.664089	BACH2,BACH2
1	65175000	65325000	869	-0.454607	BACH2,BACH2
1	65250000	65400000	870	0.26722
1	65325000	65475000	871	0.381036
1	65400000	65550000	872	0.316399
1	65475000	65625000	873	-0.357662
1	65550000	65700000	874	-0.500195
1	65625000	65775000	875
1	65700000	65850000	876	-1.09596
1	65775000	65925000	877	-0.673598
1	65850000	66000000	878	0.0919731
1	65925000	66075000	879	0.694694
1	66000000	66150000	880	0.782628
1	66075000	66225000	881	0.844843
1	66150000	66300000	882	0.899789
1	66225000	66375000	883	0.850232
1	66300000	66450000	884	0.693183
1	66375000	66525000	885	0.550668
1	66450000	66600000	886	0.843772
1	66525000	66675000	887	0.834887
1	66600000	66750000	888	0.201863
1	66675000	66825000	889	-0.0221772
1	66750000	66900000	890	0.716542
1	66825000	66975000	891	0.72274
1	66900000	67050000	892	0.596444
1	66975000	67125000	893	0.718552
1	67050000	67200000	894	0.789663
1	67125000	67275000	895	0.871327
1	67200000	67350000	896	-0.2336
1	67275000	67425000	897	0.325931
1	67350000	67500000	898	0.904195
1	67425000	67575000	899	0.673938
1	67500000	67650000	900	0.69252
1	67575000	67725000	901	0.80293
1	67650000	67800000	902	0.86205
1	67725000	67875000	903	0.823662
1	67800000	67950000	904	0.670261
1	67875000	68025000	905	0.203341
1	67950000	68100000	906	0.15682
1	68025000	68175000	907	0.715628
1	68100000	68250000	908	0.70576
1	68175000	68325000	909	0.519328	EPHA7
1	68250000	68400000	910	0.503638	EPHA7
1	68325000	68475000	911	0.629329	EPHA7
1	68400000	68550000	912	-0.130669	EPHA7
1	68475000	68625000	913	-1.13161
1	68550000	68700000	914
1	68625000	68775000	915
1	68700000	68850000	916
1	68775000	68925000	917	1.26898
1	68850000	69000000	918	1.29668
1	68925000	69075000	919	1.53648
1	69000000	69150000	920	1.3051
1	69075000	69225000	921	1.01478
1	69150000	69300000	922	0.860909
1	69225000	69375000	923	1.21523
1	69300000	69450000	924	1.21993
1	69375000	69525000	925	1.17512
1	69450000	69600000	926	1.3589
1	69525000	69675000	927	1.46748
1	69600000	69750000	928	1.31609
1	69675000	69825000	929	1.13628
1	69750000	69900000	930	1.22245
1	69825000	69975000	931	1.15203
1	69900000	70050000	932	1.1518
1	69975000	70125000	933	1.20902
1	70050000	70200000	934	1.28434
1	70125000	70275000	935	1.34262
1	70200000	70350000	936	1.34899
1	70275000	70425000	937	1.45189
1	70350000	70500000	938	1.45299
1	70425000	70575000	939	1.4341
1	70500000	70650000	940	1.37219
1	70575000	70725000	941	0.979133
1	70650000	70800000	942	0.883078
1	70725000	70875000	943	-0.327598
1	70800000	70950000	944	0.230071
1	70875000	71025000	945	0.181123
1	70950000	71100000	946	0.249492	MANEA
1	71025000	71175000	947	0.659639	MANEA
1	71100000	71250000	948	0.916761
1	71175000	71325000	949	0.814019
1	71250000	71400000	950	1.08652
1	71325000	71475000	951	1.12645
1	71400000	71550000	952	-0.183233
1	71475000	71625000	953	-0.798181
1	71550000	71700000	954	-0.020561
1	71625000	71775000	955	0.706287
1	71700000	71850000	956	0.527765	FUT9
1	71775000	71925000	957	0.866989	FUT9
1	71850000	72000000	958	1.02436
1	71925000	72075000	959	-0.234487	ENSSSCG00000004339,FHL5
1	72000000	72150000	960	0.000427815	ENSSSCG00000004339,FHL5
1	72075000	72225000	961	0.270655	FHL5
1	72150000	72300000	962	0.507868	GPR63
1	72225000	72375000	963	0.64265	GPR63
1	72300000	72450000	964	0.458666	NDUFAF4,NDUFAF4,ENSSSCG00000028811
1	72375000	72525000	965	0.345442	NDUFAF4,NDUFAF4,ENSSSCG00000028811
1	72450000	72600000	966	0.383306	ENSSSCG00000028811
1	72525000	72675000	967	0.410469	ENSSSCG00000028811,ENSSSCG00000027002,ENSSSCG00000004343
1	72600000	72750000	968	0.274067	ENSSSCG00000027002,ENSSSCG00000004343,ENSSSCG00000004344
1	72675000	72825000	969	0.281288	ENSSSCG00000027002,ENSSSCG00000004344
1	72750000	72900000	970	0.0376197	ENSSSCG00000004344,ENSSSCG00000004345
1	72825000	72975000	971	-0.0240196	ENSSSCG00000004344,ENSSSCG00000004345
1	72900000	73050000	972	0.271443
1	72975000	73125000	973	0.29992
1	73050000	73200000	974	0.0622037
1	73125000	73275000	975	-0.453358
1	73200000	73350000	976	0.367154
1	73275000	73425000	977	0.298494
1	73350000	73500000	978	0.0753121
1	73425000	73575000	979	-0.532112
1	73500000	73650000	980	-0.502059
1	73575000	73725000	981	-0.242749
1	73650000	73800000	982	0.412245
1	73725000	73875000	983	0.318059
1	73800000	73950000	984	1.47582
1	73875000	74025000	985	1.31444
1	73950000	74100000	986	0.476427
1	74025000	74175000	987	0.959759
1	74100000	74250000	988	0.112104
1	74175000	74325000	989	1.16542
1	74250000	74400000	990	1.36105	POU3F2
1	74325000	74475000	991	1.28538	POU3F2,FBXL4
1	74400000	74550000	992	0.841375	FBXL4
1	74475000	74625000	993	0.415707	FBXL4
1	74550000	74700000	994	0.487452
1	74625000	74775000	995
1	74700000	74850000	996	-0.0693683
1	74775000	74925000	997	0.515739
1	74850000	75000000	998	0.5546	ENSSSCG00000004348,ENSSSCG00000004349,ENSSSCG00000023154
1	74925000	75075000	999	0.210461	ENSSSCG00000004348,ENSSSCG00000004349,ENSSSCG00000023154,ENSSSCG00000004350,USP45,USP45
1	75000000	75150000	1000	0.430973	ENSSSCG00000023154,ENSSSCG00000004350,USP45,USP45,ENSSSCG00000029638,CCNC
1	75075000	75225000	1001	0.511403	USP45,USP45,ENSSSCG00000029638,CCNC,PRDM13
1	75150000	75300000	1002	0.910182	CCNC,PRDM13
1	75225000	75375000	1003	1.01579
1	75300000	75450000	1004	1.0397
1	75375000	75525000	1005	1.13137
1	75450000	75600000	1006	0.858718	MCHR2
1	75525000	75675000	1007	0.763269	MCHR2
1	75600000	75750000	1008	1.06332
1	75675000	75825000	1009	1.05767
1	75750000	75900000	1010	0.394638
1	75825000	75975000	1011	0.787797
1	75900000	76050000	1012	0.570509	SIM1
1	75975000	76125000	1013	0.493348	SIM1,ENSSSCG00000004358
1	76050000	76200000	1014	0.399094	SIM1,ENSSSCG00000004358
1	76125000	76275000	1015	0.0841519	ENSSSCG00000004358,ENSSSCG00000004359,ENSSSCG00000028744
1	76200000	76350000	1016	-0.0983913	ENSSSCG00000004359,ENSSSCG00000028744,ENSSSCG00000024589
1	76275000	76425000	1017	0.0173631	ENSSSCG00000024589,ENSSSCG00000029707,ENSSSCG00000004360
1	76350000	76500000	1018	-0.0133139	ENSSSCG00000024589,ENSSSCG00000029707,ENSSSCG00000004360,ENSSSCG00000021300
1	76425000	76575000	1019	0.31913	ENSSSCG00000021300
1	76500000	76650000	1020	0.467575
1	76575000	76725000	1021	0.516811
1	76650000	76800000	1022	0.523344
1	76725000	76875000	1023	0.902565
1	76800000	76950000	1024	0.873454	ENSSSCG00000029152
1	76875000	77025000	1025	0.495074	ENSSSCG00000029152
1	76950000	77100000	1026	0.614491
1	77025000	77175000	1027	0.186442	GRIK2,GRIK2,GRIK2,GRIK2,GRIK2
1	77100000	77250000	1028	0.555985	GRIK2,GRIK2,GRIK2,GRIK2,GRIK2
1	77175000	77325000	1029	0.980528	GRIK2,GRIK2,GRIK2,GRIK2,GRIK2
1	77250000	77400000	1030	0.797236	GRIK2,GRIK2,GRIK2,GRIK2,GRIK2
1	77325000	77475000	1031	0.646918	GRIK2,GRIK2,GRIK2,GRIK2,GRIK2
1	77400000	77550000	1032	0.496218	GRIK2,GRIK2,GRIK2,GRIK2,GRIK2
1	77475000	77625000	1033	0.397381	GRIK2,GRIK2,GRIK2,GRIK2,GRIK2
1	77550000	77700000	1034	0.456434	GRIK2,GRIK2,GRIK2,GRIK2,GRIK2
1	77625000	77775000	1035	0.676997
1	77700000	77850000	1036	0.790227
1	77775000	77925000	1037	0.790916
1	77850000	78000000	1038	0.980756
1	77925000	78075000	1039	0.981474
1	78000000	78150000	1040	0.903941
1	78075000	78225000	1041	0.63839
1	78150000	78300000	1042	0.246838
1	78225000	78375000	1043	0.510961
1	78300000	78450000	1044	0.633685
1	78375000	78525000	1045	0.715472
1	78450000	78600000	1046	1.14893
1	78525000	78675000	1047	1.24078
1	78600000	78750000	1048	0.936983
1	78675000	78825000	1049	0.0913243
1	78750000	78900000	1050	-0.0242226
1	78825000	78975000	1051	0.63856
1	78900000	79050000	1052	0.662996
1	78975000	79125000	1053	0.425072
1	79050000	79200000	1054	0.413431
1	79125000	79275000	1055	0.354009
1	79200000	79350000	1056	0.367722
1	79275000	79425000	1057	0.368067
1	79350000	79500000	1058	0.71522
1	79425000	79575000	1059	0.924537
1	79500000	79650000	1060	1.05797
1	79575000	79725000	1061	0.742693
1	79650000	79800000	1062	0.45143
1	79725000	79875000	1063	0.430813
1	79800000	79950000	1064	0.703046
1	79875000	80025000	1065	1.01884
1	79950000	80100000	1066	1.03425
1	80025000	80175000	1067	0.60343
1	80100000	80250000	1068	0.0253319	HACE1
1	80175000	80325000	1069	-0.274768	HACE1
1	80250000	80400000	1070	0.071199	HACE1
1	80325000	80475000	1071	0.613554	HACE1,LIN28B
1	80400000	80550000	1072	0.443926	LIN28B
1	80475000	80625000	1073	0.936375	LIN28B
1	80550000	80700000	1074	0.944624	LIN28B,BVES,BVES
1	80625000	80775000	1075	0.522666	BVES,BVES,POPDC3
1	80700000	80850000	1076	0.513318	POPDC3,PREP
1	80775000	80925000	1077	0.965102	PREP
1	80850000	81000000	1078	0.865902	PREP
1	80925000	81075000	1079	0.696155
1	81000000	81150000	1080	0.811568
1	81075000	81225000	1081	0.784392
1	81150000	81300000	1082	0.844308
1	81225000	81375000	1083	0.759132
1	81300000	81450000	1084	0.940536
1	81375000	81525000	1085	1.44597
1	81450000	81600000	1086	1.4154	ENSSSCG00000004369
1	81525000	81675000	1087	1.30143	ENSSSCG00000004369
1	81600000	81750000	1088	0.642604	ENSSSCG00000004369
1	81675000	81825000	1089	0.430818
1	81750000	81900000	1090	0.943999
1	81825000	81975000	1091	0.87505
1	81900000	82050000	1092	0.899936	AIM1,AIM1,AIM1,AIM1,AIM1,AIM1,AIM1
1	81975000	82125000	1093	1.13564	AIM1,AIM1,AIM1,AIM1,AIM1,AIM1,AIM1,ENSSSCG00000004373,ENSSSCG00000004374
1	82050000	82200000	1094	1.15884	AIM1,AIM1,AIM1,AIM1,AIM1,AIM1,AIM1,ENSSSCG00000004373,ENSSSCG00000004374
1	82125000	82275000	1095	0.724838	ENSSSCG00000004374,CD24
1	82200000	82350000	1096	0.311901	CD24
1	82275000	82425000	1097	0.284568
1	82350000	82500000	1098	0.646041
1	82425000	82575000	1099	0.133286
1	82500000	82650000	1100	-0.295309
1	82575000	82725000	1101	-0.37384
1	82650000	82800000	1102	-0.231772
1	82725000	82875000	1103	-0.0985899
1	82800000	82950000	1104	0.0932938	SOBP
1	82875000	83025000	1105	-0.0175261	SOBP
1	82950000	83100000	1106	-0.0664721
1	83025000	83175000	1107	1.23688	ENSSSCG00000004380,SCML4
1	83100000	83250000	1108	1.68061	ENSSSCG00000004380,SCML4
1	83175000	83325000	1109	1.61812	SEC63
1	83250000	83400000	1110	1.62663	SEC63
1	83325000	83475000	1111	1.75372	SEC63,GL
1	83400000	83550000	1112	1.85036	GL,NR2E1,NR2E1
1	83475000	83625000	1113	1.85985	NR2E1,NR2E1,SNX3
1	83550000	83700000	1114	1.85812	NR2E1,NR2E1,SNX3,ENSSSCG00000024176,ENSSSCG00000004386
1	83625000	83775000	1115	1.80639	ENSSSCG00000024176,ENSSSCG00000004386
1	83700000	83850000	1116	1.47166	ENSSSCG00000004386
1	83775000	83925000	1117	1.42286	ENSSSCG00000004386,FOXO3A
1	83850000	84000000	1118	1.65023	FOXO3A
1	83925000	84075000	1119	1.72215	FOXO3A
1	84000000	84150000	1120	1.68114	FOXO3A
1	84075000	84225000	1121	1.69463
1	84150000	84300000	1122	1.61937	ARMC2
1	84225000	84375000	1123	1.28895	ARMC2,SESN1
1	84300000	84450000	1124	1.08506	ARMC2,SESN1,ENSSSCG00000004389,ENSSSCG00000020883
1	84375000	84525000	1125	0.90927	ENSSSCG00000004389,ENSSSCG00000020883,CEP57L1,CEP57L1
1	84450000	84600000	1126	0.607953	ENSSSCG00000020883,CEP57L1,CEP57L1,ENSSSCG00000030406
1	84525000	84675000	1127	1.0433	CEP57L1,CEP57L1,ENSSSCG00000030406,ENSSSCG00000004415
1	84600000	84750000	1128	1.25533	ENSSSCG00000030406,ENSSSCG00000004415,CD164,CD164,PPIL6
1	84675000	84825000	1129	1.03943	ENSSSCG00000004415,CD164,CD164,PPIL6,SMPD2,MICAL1,ZBTB24
1	84750000	84900000	1130	1.6377	PPIL6,SMPD2,MICAL1,ZBTB24,ENSSSCG00000004410
1	84825000	84975000	1131	1.31856	ZBTB24,ENSSSCG00000004410,ENSSSCG00000020960,ENSSSCG00000028519
1	84900000	85050000	1132	0.734219	ENSSSCG00000020960,ENSSSCG00000028519,ENSSSCG00000022201
1	84975000	85125000	1133	0.534128	ENSSSCG00000028519,ENSSSCG00000022201
1	85050000	85200000	1134	0.764373
1	85125000	85275000	1135	0.834215	GPR6
1	85200000	85350000	1136	0.88946	GPR6
1	85275000	85425000	1137	-0.185791
1	85350000	85500000	1138	-0.0584218	ENSSSCG00000004405
1	85425000	85575000	1139	0.31793	ENSSSCG00000004405
1	85500000	85650000	1140	1.15322	ENSSSCG00000004405,WASF1
1	85575000	85725000	1141	1.65818	WASF1,CDC40
1	85650000	85800000	1142	1.33523	WASF1,CDC40,METTL24
1	85725000	85875000	1143	1.06459	METTL24,DDO
1	85800000	85950000	1144	1.22353	METTL24,DDO
1	85875000	86025000	1145	0.513748	DDO
1	85950000	86100000	1146	1.11361	SLC22A16
1	86025000	86175000	1147	1.33014	SLC22A16
1	86100000	86250000	1148	0.898952	CDK19
1	86175000	86325000	1149	0.653152	CDK19,RPF2
1	86250000	86400000	1150	0.727244	RPF2,GTF3C6,GTF3C6,AMD1
1	86325000	86475000	1151	0.478405	RPF2,GTF3C6,GTF3C6,AMD1
1	86400000	86550000	1152	0.364639	AMD1
1	86475000	86625000	1153	0.697479	ENSSSCG00000025703
1	86550000	86700000	1154	0.661928	ENSSSCG00000025703,KIAA1919
1	86625000	86775000	1155	0.556303	ENSSSCG00000025703,KIAA1919,ENSSSCG00000004417
1	86700000	86850000	1156	0.128066	ENSSSCG00000004417,ENSSSCG00000004418
1	86775000	86925000	1157	0.388969	ENSSSCG00000004418,ENSSSCG00000025574,ENSSSCG00000025439
1	86850000	87000000	1158	0.013166	ENSSSCG00000004418,ENSSSCG00000025574,ENSSSCG00000025439
1	86925000	87075000	1159	0.513199	ENSSSCG00000025439,TRAF3IP2
1	87000000	87150000	1160	0.81632	TRAF3IP2,FYN,FYN,FYN,FYN,FYN,FYN,FYN,FYN
1	87075000	87225000	1161	0.718063	TRAF3IP2,FYN,FYN,FYN,FYN,FYN,FYN,FYN,FYN
1	87150000	87300000	1162	-0.0401554	FYN,FYN,FYN,FYN,FYN,FYN,FYN,FYN
1	87225000	87375000	1163	0.490603	FYN,FYN,FYN,FYN,FYN,FYN,FYN,FYN
1	87300000	87450000	1164	1.14495	FYN,FYN,FYN,FYN,FYN,FYN,FYN,FYN
1	87375000	87525000	1165	1.15279	FYN,FYN,FYN,FYN,FYN,FYN,FYN,FYN
1	87450000	87600000	1166	0.782129
1	87525000	87675000	1167	0.566083	WISP3
1	87600000	87750000	1168	0.502353	WISP3,TUBE1,FAM229B,ENSSSCG00000004425
1	87675000	87825000	1169	0.432929	WISP3,TUBE1,FAM229B,ENSSSCG00000004425,ENSSSCG00000004428
1	87750000	87900000	1170	0.243905	ENSSSCG00000004425,ENSSSCG00000004428
1	87825000	87975000	1171		ENSSSCG00000004428
1	87900000	88050000	1172		ENSSSCG00000004428
1	87975000	88125000	1173	-0.596572	ENSSSCG00000004428,ENSSSCG00000004427
1	88050000	88200000	1174	-0.766322	ENSSSCG00000004427,RFPL4B,RFPL4B
1	88125000	88275000	1175	-0.55675	RFPL4B,RFPL4B
1	88200000	88350000	1176	-0.468034
1	88275000	88425000	1177	0.248385
1	88350000	88500000	1178	0.961922
1	88425000	88575000	1179	0.952451
1	88500000	88650000	1180	-1.21415
1	88575000	88725000	1181	-0.81159
1	88650000	88800000	1182	-0.321208
1	88725000	88875000	1183	0.0419755
1	88800000	88950000	1184	0.245418
1	88875000	89025000	1185	0.481398
1	88950000	89100000	1186	0.33438
1	89025000	89175000	1187	-0.13878
1	89100000	89250000	1188	-0.690706
1	89175000	89325000	1189	-0.339516
1	89250000	89400000	1190	-0.249287
1	89325000	89475000	1191	-0.782674
1	89400000	89550000	1192	-0.872244
1	89475000	89625000	1193	-0.321868
1	89550000	89700000	1194	-0.771552
1	89625000	89775000	1195	-1.52008
1	89700000	89850000	1196	-0.555178
1	89775000	89925000	1197	-0.363754	MARCKS
1	89850000	90000000	1198	-0.168413	MARCKS,HDAC2
1	89925000	90075000	1199	0.115508	HDAC2,HS3ST5
1	90000000	90150000	1200	0.26275	HS3ST5
1	90075000	90225000	1201	0.0901932
1	90150000	90300000	1202	-0.366202
1	90225000	90375000	1203	-0.595878
1	90300000	90450000	1204	-1.09332
1	90375000	90525000	1205	-0.213702
1	90450000	90600000	1206	0.638614
1	90525000	90675000	1207	0.773315
1	90600000	90750000	1208	0.817272
1	90675000	90825000	1209	0.985803
1	90750000	90900000	1210	1.16037
1	90825000	90975000	1211	1.2042
1	90900000	91050000	1212	1.00481
1	90975000	91125000	1213	0.419855
1	91050000	91200000	1214	0.414119
1	91125000	91275000	1215	0.361185
1	91200000	91350000	1216	-0.140839
1	91275000	91425000	1217	-0.269482
1	91350000	91500000	1218	0.402594
1	91425000	91575000	1219	1.06424
1	91500000	91650000	1220	1.39631
1	91575000	91725000	1221	0.913031	FRK
1	91650000	91800000	1222	0.376089	FRK
1	91725000	91875000	1223	0.624435	FRK,NT5DC1,NT5DC1
1	91800000	91950000	1224	0.57661	FRK,NT5DC1,NT5DC1,COL10A1
1	91875000	92025000	1225	1.26383	NT5DC1,NT5DC1,COL10A1,TSPYL4,TSPYL1
1	91950000	92100000	1226	1.51289	NT5DC1,NT5DC1,TSPYL4,TSPYL1
1	92025000	92175000	1227	0.917557	TSPYL1
1	92100000	92250000	1228	0.188396	DSE
1	92175000	92325000	1229	-0.188491	DSE
1	92250000	92400000	1230	0.190379	DSE,FAM26F,FAM26F,FAM26D,RWDD1
1	92325000	92475000	1231	0.260258	FAM26F,FAM26F,FAM26D,RWDD1
1	92400000	92550000	1232	-0.0320791	RWDD1,ENSSSCG00000025656
1	92475000	92625000	1233	-0.0960427	ENSSSCG00000025656
1	92550000	92700000	1234	-0.270691	LGSN,RIPPLY2
1	92625000	92775000	1235	-0.878193	LGSN,RIPPLY2
1	92700000	92850000	1236	-1.32697	SNAP91
1	92775000	92925000	1237	-0.788086	SNAP91
1	92850000	93000000	1238	0.539485	SNAP91,PRSS35
1	92925000	93075000	1239	0.840606	SNAP91,PRSS35
1	93000000	93150000	1240	-0.18545	ME1
1	93075000	93225000	1241	-0.068598	ME1
1	93150000	93300000	1242	0.362782	ME1,RWDD2A,PGM3,DOPEY1,DOPEY1,DOPEY1
1	93225000	93375000	1243	0.495623	ME1,RWDD2A,PGM3,DOPEY1,DOPEY1,DOPEY1
1	93300000	93450000	1244	0.0199188	DOPEY1,DOPEY1,DOPEY1,ENSSSCG00000026346
1	93375000	93525000	1245	0.281876	DOPEY1,DOPEY1,DOPEY1,ENSSSCG00000026346,UBE3D
1	93450000	93600000	1246	0.428271	ENSSSCG00000026346,UBE3D
1	93525000	93675000	1247	0.252631	UBE3D
1	93600000	93750000	1248
1	93675000	93825000	1249
1	93750000	93900000	1250
1	93825000	93975000	1251
1	93900000	94050000	1252	0.354702
1	93975000	94125000	1253	0.43002
1	94050000	94200000	1254	0.555845
1	94125000	94275000	1255	0.668286
1	94200000	94350000	1256	0.122824
1	94275000	94425000	1257	0.60031	TPBG
1	94350000	94500000	1258	1.14476	TPBG
1	94425000	94575000	1259	0.955657	IBTK
1	94500000	94650000	1260	0.943905	IBTK
1	94575000	94725000	1261	1.15937	IBTK
1	94650000	94800000	1262	0.780467
1	94725000	94875000	1263	0.757412
1	94800000	94950000	1264	1.13206
1	94875000	95025000	1265	1.07228
1	94950000	95100000	1266	1.20695
1	95025000	95175000	1267	0.692577	FAM46A
1	95100000	95250000	1268	-0.76261	FAM46A
1	95175000	95325000	1269	-0.930912
1	95250000	95400000	1270	-0.665531
1	95325000	95475000	1271	-1.13213
1	95400000	95550000	1272	-1.53883
1	95475000	95625000	1273	-1.4756
1	95550000	95700000	1274	-1.39647
1	95625000	95775000	1275	-0.646627
1	95700000	95850000	1276	-0.241966
1	95775000	95925000	1277	-0.000458869
1	95850000	96000000	1278	0.23736
1	95925000	96075000	1279	0.312524
1	96000000	96150000	1280	0.118195
1	96075000	96225000	1281	-0.209056
1	96150000	96300000	1282	-0.39345
1	96225000	96375000	1283	-0.00839464	ENSSSCG00000022379
1	96300000	96450000	1284	0.261275	ENSSSCG00000022379,BCKDHB
1	96375000	96525000	1285	-0.275248	BCKDHB
1	96450000	96600000	1286	-0.622002	BCKDHB
1	96525000	96675000	1287	0.927251	BCKDHB,ENSSSCG00000004465
1	96600000	96750000	1288	0.490236	ENSSSCG00000004465
1	96675000	96825000	1289	0.151904	ENSSSCG00000004465,TTK
1	96750000	96900000	1290	0.112612	TTK,ENSSSCG00000028080
1	96825000	96975000	1291	0.15099	TTK,ENSSSCG00000028080
1	96900000	97050000	1292	0.295023
1	96975000	97125000	1293	0.0324078
1	97050000	97200000	1294	0.453519	SH3BGRL2,SH3BGRL2
1	97125000	97275000	1295	0.585815	SH3BGRL2,SH3BGRL2
1	97200000	97350000	1296	0.295329	LCA5
1	97275000	97425000	1297	0.10963	LCA5
1	97350000	97500000	1298	0.007475	LCA5
1	97425000	97575000	1299	-0.154798
1	97500000	97650000	1300	-0.0946525
1	97575000	97725000	1301	-0.164104
1	97650000	97800000	1302	-0.405931	HMGN3
1	97725000	97875000	1303	-0.407207	HMGN3
1	97800000	97950000	1304	-0.291155	ENSSSCG00000004473
1	97875000	98025000	1305	0.0933073	ENSSSCG00000004473
1	97950000	98100000	1306	-0.112388	ENSSSCG00000004473,IRAK1BP1
1	98025000	98175000	1307	0.109411	IRAK1BP1
1	98100000	98250000	1308	0.355488
1	98175000	98325000	1309	0.177104
1	98250000	98400000	1310	-0.107293
1	98325000	98475000	1311	-0.844575
1	98400000	98550000	1312	-0.211499
1	98475000	98625000	1313	0.429588
1	98550000	98700000	1314	0.5379
1	98625000	98775000	1315	0.681759
1	98700000	98850000	1316	0.634423
1	98775000	98925000	1317	-0.0774305
1	98850000	99000000	1318	-0.491355
1	98925000	99075000	1319	-0.410429
1	99000000	99150000	1320	-0.898986
1	99075000	99225000	1321	-0.610343
1	99150000	99300000	1322	-0.0979254
1	99225000	99375000	1323	-0.373046
1	99300000	99450000	1324	0.32815
1	99375000	99525000	1325	0.978154	HTR1B
1	99450000	99600000	1326	1.25845	HTR1B
1	99525000	99675000	1327	1.23778
1	99600000	99750000	1328	0.635897
1	99675000	99825000	1329	0.283165
1	99750000	99900000	1330	-0.30214
1	99825000	99975000	1331	0.626781
1	99900000	100050000	1332	1.07239
1	99975000	100125000	1333	0.993628
1	100050000	100200000	1334	-0.0995248
1	100125000	100275000	1335	0.245171
1	100200000	100350000	1336	0.745532
1	100275000	100425000	1337	0.349888
1	100350000	100500000	1338	0.235325
1	100425000	100575000	1339	0.558395
1	100500000	100650000	1340	0.114153
1	100575000	100725000	1341	-0.226516
1	100650000	100800000	1342	-0.148741
1	100725000	100875000	1343	0.291597	IMPG1,IMPG1,IMPG1
1	100800000	100950000	1344	0.286949	IMPG1,IMPG1,IMPG1
1	100875000	101025000	1345	-0.0854003	IMPG1,IMPG1,IMPG1,MYO6
1	100950000	101100000	1346	-0.390362	IMPG1,IMPG1,IMPG1,MYO6
1	101025000	101175000	1347	-0.549938	MYO6,SENP6
1	101100000	101250000	1348	-0.0922053	SENP6,ENSSSCG00000028780
1	101175000	101325000	1349	0.152492	SENP6,ENSSSCG00000028780
1	101250000	101400000	1350	-0.127613	ENSSSCG00000028780
1	101325000	101475000	1351	-0.557097
1	101400000	101550000	1352	-0.320964
1	101475000	101625000	1353	-0.198178	FILIP1
1	101550000	101700000	1354	-0.211032	FILIP1,COL12A1
1	101625000	101775000	1355	-0.281045	FILIP1,COL12A1,ENSSSCG00000004484
1	101700000	101850000	1356	-0.217101	ENSSSCG00000004484,COX7A2
1	101775000	101925000	1357	-0.218703	ENSSSCG00000004484,COX7A2
1	101850000	102000000	1358	0.118315	ENSSSCG00000004484
1	101925000	102075000	1359	0.345961
1	102000000	102150000	1360	0.399108
1	102075000	102225000	1361	0.462717
1	102150000	102300000	1362	0.430932
1	102225000	102375000	1363	0.34977
1	102300000	102450000	1364	0.55237
1	102375000	102525000	1365	-0.202602
1	102450000	102600000	1366	-0.475519
1	102525000	102675000	1367	-0.333092
1	102600000	102750000	1368	-0.423901
1	102675000	102825000	1369	-0.509905
1	102750000	102900000	1370	-0.420709
1	102825000	102975000	1371	-0.214005
1	102900000	103050000	1372	-0.141406
1	102975000	103125000	1373	-0.292334
1	103050000	103200000	1374	-0.234821	CD109,CD109,CD109
1	103125000	103275000	1375	-0.204516	CD109,CD109,CD109
1	103200000	103350000	1376	-0.433892	CD109,CD109,CD109,SLC17A5
1	103275000	103425000	1377	-0.564121	CD109,CD109,CD109,SLC17A5
1	103350000	103500000	1378	-0.476166	SLC17A5,EF1ALPHA
1	103425000	103575000	1379	-0.446006	EF1ALPHA,MTO1,MTO1,MB21D1
1	103500000	103650000	1380	-0.517049	MTO1,MTO1,MB21D1
1	103575000	103725000	1381	-0.280062
1	103650000	103800000	1382	-0.103685
1	103725000	103875000	1383	-0.175445
1	103800000	103950000	1384	0.0892858	ENSSSCG00000025743
1	103875000	104025000	1385	0.471794	ENSSSCG00000025743
1	103950000	104100000	1386	0.64216
1	104025000	104175000	1387	0.0655921
1	104100000	104250000	1388	-0.365593
1	104175000	104325000	1389	-0.440814
1	104250000	104400000	1390	-0.482834
1	104325000	104475000	1391	-0.926091	SETBP1
1	104400000	104550000	1392	-1.0702	SETBP1
1	104475000	104625000	1393	-1.18304	SETBP1
1	104550000	104700000	1394	-0.636349
1	104625000	104775000	1395	-0.650035
1	104700000	104850000	1396	-0.655287
1	104775000	104925000	1397	0.27633
1	104850000	105000000	1398	-0.0359083
1	104925000	105075000	1399	0.108204
1	105000000	105150000	1400	0.411381
1	105075000	105225000	1401	0.773515
1	105150000	105300000	1402	-0.000289917
1	105225000	105375000	1403	-0.628011	SLC14A2
1	105300000	105450000	1404	0.501966	SLC14A2,SLC14A1
1	105375000	105525000	1405	0.595938	SLC14A2,SLC14A1
1	105450000	105600000	1406	0.344655	SIGLEC15,ENSSSCG00000004494,ENSSSCG00000004494
1	105525000	105675000	1407	0.679113	SIGLEC15,ENSSSCG00000004494,ENSSSCG00000004494
1	105600000	105750000	1408	0.232347	ENSSSCG00000021072
1	105675000	105825000	1409	-0.032305	ENSSSCG00000021072,ENSSSCG00000021219,PSTPIP2
1	105750000	105900000	1410	0.190915	ENSSSCG00000021072,ENSSSCG00000021219,PSTPIP2
1	105825000	105975000	1411	0.222728	PSTPIP2,HAUS1,ATP5A1
1	105900000	106050000	1412	-0.24477	HAUS1,ATP5A1,C18orf25
1	105975000	106125000	1413	0.151305	C18orf25
1	106050000	106200000	1414	0.0650879	C18orf25
1	106125000	106275000	1415	-0.861315	ENSSSCG00000004501,RNF165,RNF165
1	106200000	106350000	1416	-1.25565	ENSSSCG00000004501,RNF165,RNF165,ENSSSCG00000004503,ENSSSCG00000004503,ENSSSCG00000004503
1	106275000	106425000	1417	-1.26134	RNF165,RNF165,ENSSSCG00000004503,ENSSSCG00000004503,ENSSSCG00000004503
1	106350000	106500000	1418	-0.887576	ENSSSCG00000004503,ENSSSCG00000004503,ENSSSCG00000004503
1	106425000	106575000	1419	-1.15577	ENSSSCG00000004503,ENSSSCG00000004503,ENSSSCG00000004503
1	106500000	106650000	1420	0.746722	ENSSSCG00000004503,ENSSSCG00000004503,ENSSSCG00000004503
1	106575000	106725000	1421	0.437547
1	106650000	106800000	1422	0.034141
1	106725000	106875000	1423	-0.222861
1	106800000	106950000	1424	-0.294588	SMAD2
1	106875000	107025000	1425	-0.616071	SMAD2
1	106950000	107100000	1426	-1.36496	SMAD2,ZBTB7C
1	107025000	107175000	1427	-1.00932	ZBTB7C
1	107100000	107250000	1428	-0.591774	ZBTB7C
1	107175000	107325000	1429	-0.892383
1	107250000	107400000	1430	-1.18722
1	107325000	107475000	1431	-1.25045
1	107400000	107550000	1432	-0.950257
1	107475000	107625000	1433	-0.742963
1	107550000	107700000	1434	-0.67964	CTIF
1	107625000	107775000	1435	-0.97576	CTIF
1	107700000	107850000	1436	-1.24911	CTIF
1	107775000	107925000	1437	-0.274013	CTIF
1	107850000	108000000	1438	0.846111	CTIF
1	107925000	108075000	1439	0.871902	CTIF
1	108000000	108150000	1440	0.884531	CTIF,SMAD7
1	108075000	108225000	1441	0.765159	SMAD7,ENSSSCG00000004508
1	108150000	108300000	1442	0.641078	ENSSSCG00000004508
1	108225000	108375000	1443	0.65111	ENSSSCG00000004508
1	108300000	108450000	1444	0.493653	ENSSSCG00000004508,RPL17
1	108375000	108525000	1445	0.653655	RPL17,ENSSSCG00000027951
1	108450000	108600000	1446	0.836382	RPL17,ENSSSCG00000027951,ENSSSCG00000025083,ENSSSCG00000030463
1	108525000	108675000	1447	0.863489	ENSSSCG00000025083,ENSSSCG00000030463,LIPG,LIPG,LIPG,LIPG
1	108600000	108750000	1448	1.00714	ENSSSCG00000025083,LIPG,LIPG,LIPG,LIPG
1	108675000	108825000	1449	0.964963
1	108750000	108900000	1450	0.786851	ACAA2
1	108825000	108975000	1451	0.860565	ACAA2
1	108900000	109050000	1452	-0.0108002	MYO5B
1	108975000	109125000	1453	0.387758	MYO5B,ENSSSCG00000025161
1	109050000	109200000	1454	0.571515	MYO5B,ENSSSCG00000025161
1	109125000	109275000	1455	1.26272	MYO5B
1	109200000	109350000	1456	1.1815	MYO5B
1	109275000	109425000	1457	0.684801	MYO5B,ENSSSCG00000004513
1	109350000	109500000	1458	0.277896	ENSSSCG00000004513
1	109425000	109575000	1459	-0.891511	ENSSSCG00000004515,ENSSSCG00000027690
1	109500000	109650000	1460	-1.28027	ENSSSCG00000004515,ENSSSCG00000027690,MBD1,CXXC1
1	109575000	109725000	1461	-1.50197	ENSSSCG00000027690,MBD1,CXXC1,SKA1
1	109650000	109800000	1462	-0.249789	SKA1
1	109725000	109875000	1463	0.0903233	SKA1
1	109800000	109950000	1464	-0.0868867
1	109875000	110025000	1465	-0.518504
1	109950000	110100000	1466	-1.61196	MAPK4,MAPK4,MAPK4
1	110025000	110175000	1467	-1.83626	MAPK4,MAPK4,MAPK4
1	110100000	110250000	1468	-1.8556	MAPK4,MAPK4,MAPK4,MRO
1	110175000	110325000	1469	-2.18641	MRO
1	110250000	110400000	1470	-2.13072	MRO,ME2
1	110325000	110475000	1471	-2.26199	ME2,ELAC1
1	110400000	110550000	1472	-1.88412	ME2,ELAC1,SMAD4
1	110475000	110625000	1473	-1.13	SMAD4,MEX3C
1	110550000	110700000	1474	-1.37055	SMAD4,MEX3C
1	110625000	110775000	1475	-1.68898
1	110700000	110850000	1476	-1.90061
1	110775000	110925000	1477	-1.42429
1	110850000	111000000	1478	-1.36271
1	110925000	111075000	1479	-1.35312
1	111000000	111150000	1480	-1.35555
1	111075000	111225000	1481
1	111150000	111300000	1482
1	111225000	111375000	1483	-1.4778
1	111300000	111450000	1484	-0.47542
1	111375000	111525000	1485	-0.329904
1	111450000	111600000	1486	-0.703877
1	111525000	111675000	1487	0.368955
1	111600000	111750000	1488	0.0445606
1	111675000	111825000	1489	-0.840828
1	111750000	111900000	1490	-0.550914
1	111825000	111975000	1491	1.3659
1	111900000	112050000	1492	1.23124
1	111975000	112125000	1493	0.713597
1	112050000	112200000	1494	-1.04844
1	112125000	112275000	1495	-1.1492
1	112200000	112350000	1496	-1.42225
1	112275000	112425000	1497	-1.12726
1	112350000	112500000	1498	1.26125
1	112425000	112575000	1499	1.40017
1	112500000	112650000	1500	0.691681
1	112575000	112725000	1501	0.930899
1	112650000	112800000	1502	1.25704
1	112725000	112875000	1503	1.40863
1	112800000	112950000	1504	1.80355
1	112875000	113025000	1505	-1.24481
1	112950000	113100000	1506	-0.73632
1	113025000	113175000	1507	0.182376
1	113100000	113250000	1508	0.370774
1	113175000	113325000	1509	-0.0519027
1	113250000	113400000	1510	-0.939114
1	113325000	113475000	1511	-0.606617
1	113400000	113550000	1512	-0.859323
1	113475000	113625000	1513	-0.544471
1	113550000	113700000	1514	-0.793706
1	113625000	113775000	1515	-0.33394
1	113700000	113850000	1516	0.559519
1	113775000	113925000	1517	0.155548
1	113850000	114000000	1518	0.0207161	MBD2
1	113925000	114075000	1519	1.44915	MBD2
1	114000000	114150000	1520	0.277803	MBD2,POLI
1	114075000	114225000	1521	0.112235	POLI,ENSSSCG00000004530,C18orf54
1	114150000	114300000	1522	0.113342	ENSSSCG00000004530,C18orf54
1	114225000	114375000	1523	-0.265927
1	114300000	114450000	1524	-0.243076
1	114375000	114525000	1525	-1.25328	ENSSSCG00000004532
1	114450000	114600000	1526	1.17456	ENSSSCG00000004532
1	114525000	114675000	1527	1.63486
1	114600000	114750000	1528	1.72395	RAB27B
1	114675000	114825000	1529	1.71265	RAB27B,CCDC68
1	114750000	114900000	1530	1.60032	RAB27B,CCDC68
1	114825000	114975000	1531	1.09126
1	114900000	115050000	1532	-0.471614
1	114975000	115125000	1533	-0.577212	TCF4,TCF4,TCF4
1	115050000	115200000	1534	-0.00965516	TCF4,TCF4,TCF4
1	115125000	115275000	1535	0.232761	TCF4,TCF4,TCF4
1	115200000	115350000	1536	-0.829711	TCF4,TCF4,TCF4
1	115275000	115425000	1537	-1.40301
1	115350000	115500000	1538	-1.45789
1	115425000	115575000	1539	-1.50309
1	115500000	115650000	1540	-1.33329
1	115575000	115725000	1541	-1.52356
1	115650000	115800000	1542	-1.40669
1	115725000	115875000	1543	1.37181
1	115800000	115950000	1544	1.40799
1	115875000	116025000	1545	1.13
1	115950000	116100000	1546	1.32581
1	116025000	116175000	1547	1.46429
1	116100000	116250000	1548	0.956203
1	116175000	116325000	1549	-0.269607
1	116250000	116400000	1550	-1.02464
1	116325000	116475000	1551	-0.571456
1	116400000	116550000	1552	-1.05979
1	116475000	116625000	1553	1.26087
1	116550000	116700000	1554	-0.803674
1	116625000	116775000	1555	-0.763407	TXNL1
1	116700000	116850000	1556	0.346923	TXNL1,WDR7
1	116775000	116925000	1557	-0.23842	WDR7
1	116850000	117000000	1558	-0.767758	WDR7,ENSSSCG00000029836
1	116925000	117075000	1559	-0.941472	ENSSSCG00000029836
1	117000000	117150000	1560	-1.14341	ENSSSCG00000029836
1	117075000	117225000	1561	-0.551644
1	117150000	117300000	1562	0.137494	ONECUT2
1	117225000	117375000	1563	0.0157883	ONECUT2,ENSSSCG00000004539
1	117300000	117450000	1564	-0.10208	ENSSSCG00000004539
1	117375000	117525000	1565	0.289025	FECH,NARS
1	117450000	117600000	1566	0.546004	FECH,NARS
1	117525000	117675000	1567	1.10456	MTFMT,MTFMT
1	117600000	117750000	1568	1.4672	MTFMT,MTFMT,ENSSSCG00000004544
1	117675000	117825000	1569	-0.920183	ENSSSCG00000004544,ANKDD1A
1	117750000	117900000	1570	-0.00358484	ANKDD1A,SUMO1
1	117825000	117975000	1571	0.249716	ANKDD1A,SUMO1,ENSSSCG00000026645
1	117900000	118050000	1572	0.431497	ENSSSCG00000026645,PLEKHO2,PIF1,ENSSSCG00000020916
1	117975000	118125000	1573	0.64062	PLEKHO2,PIF1,ENSSSCG00000020916,RBPMS2
1	118050000	118200000	1574	-0.071446	ENSSSCG00000020916,RBPMS2,OAZ2,ZNF609
1	118125000	118275000	1575	-0.80795	RBPMS2,OAZ2,ZNF609
1	118200000	118350000	1576	-0.293969	ZNF609
1	118275000	118425000	1577	0.244771	ZNF609,TRIP4
1	118350000	118500000	1578	0.280558	ZNF609,TRIP4,ENSSSCG00000004554
1	118425000	118575000	1579	-0.504745	TRIP4,ENSSSCG00000004554
1	118500000	118650000	1580	-0.983556	TRIP4,ENSSSCG00000004554,ENSSSCG00000022697,ENSSSCG00000004555,ENSSSCG00000004555
1	118575000	118725000	1581	-0.781081	ENSSSCG00000022697,ENSSSCG00000004555,ENSSSCG00000004555,ENSSSCG00000004558
1	118650000	118800000	1582	-0.832439	ENSSSCG00000004558
1	118725000	118875000	1583	-0.810878	ENSSSCG00000004558,ENSSSCG00000004557,ENSSSCG00000004556
1	118800000	118950000	1584	-0.438725	ENSSSCG00000004557,ENSSSCG00000004556,ENSSSCG00000004560
1	118875000	119025000	1585	0.395565	ENSSSCG00000004560,ENSSSCG00000021588
1	118950000	119100000	1586	0.349503	ENSSSCG00000004560,ENSSSCG00000021588
1	119025000	119175000	1587	-0.295752	ENSSSCG00000021588
1	119100000	119250000	1588	-0.510891
1	119175000	119325000	1589
1	119250000	119400000	1590
1	119325000	119475000	1591	1.41219	HERC1
1	119400000	119550000	1592	1.39898	HERC1
1	119475000	119625000	1593	1.34468	HERC1,ENSSSCG00000028737,USP3
1	119550000	119700000	1594	0.56966	HERC1,ENSSSCG00000028737,USP3,ENSSSCG00000029654
1	119625000	119775000	1595	-0.0108565	ENSSSCG00000029654
1	119700000	119850000	1596	-0.210219	ENSSSCG00000029654
1	119775000	119925000	1597	0.145106	CA12
1	119850000	120000000	1598	0.101634	CA12,APH1B,RAB8B
1	119925000	120075000	1599	-1.00137	APH1B,RAB8B
1	120000000	120150000	1600	-0.410956	RAB8B,RPS27L,LACTB
1	120075000	120225000	1601	-0.328622	RPS27L,LACTB,ENSSSCG00000004570
1	120150000	120300000	1602	1.08613	ENSSSCG00000004570
1	120225000	120375000	1603	1.21459	ENSSSCG00000004570
1	120300000	120450000	1604	-0.897228	ENSSSCG00000024088
1	120375000	120525000	1605	-1.05761	ENSSSCG00000024088,ENSSSCG00000024863,ENSSSCG00000029795
1	120450000	120600000	1606	0.851427	ENSSSCG00000024863,ENSSSCG00000029795,ENSSSCG00000004571
1	120525000	120675000	1607	0.86472	ENSSSCG00000004571,ENSSSCG00000025668
1	120600000	120750000	1608	0.128705	ENSSSCG00000025668
1	120675000	120825000	1609	-0.722343
1	120750000	120900000	1610	-0.357711
1	120825000	120975000	1611	-0.300842
1	120900000	121050000	1612	-0.868447
1	120975000	121125000	1613	-1.11957
1	121050000	121200000	1614	-1.15897	ENSSSCG00000004572
1	121125000	121275000	1615		ENSSSCG00000004572
1	121200000	121350000	1616	-0.290353
1	121275000	121425000	1617	0.176137	ENSSSCG00000004573,ENSSSCG00000030636,ENSSSCG00000024949
1	121350000	121500000	1618		ENSSSCG00000004573,ENSSSCG00000030636,ENSSSCG00000024949,ENSSSCG00000027318,ENSSSCG00000023568,ENSSSCG00000023100,ENSSSCG00000026189
1	121425000	121575000	1619		ENSSSCG00000027318,ENSSSCG00000023568,ENSSSCG00000023100,ENSSSCG00000026189,ENSSSCG00000025747
1	121500000	121650000	1620	0.408748	ENSSSCG00000026189,ENSSSCG00000025747
1	121575000	121725000	1621	-0.115531
1	121650000	121800000	1622	-0.223595
1	121725000	121875000	1623	-0.654349
1	121800000	121950000	1624	-0.21174
1	121875000	122025000	1625	1.20424
1	121950000	122100000	1626	1.77791
1	122025000	122175000	1627
1	122100000	122250000	1628
1	122175000	122325000	1629	1.88652
1	122250000	122400000	1630	1.83371
1	122325000	122475000	1631	1.54614
1	122400000	122550000	1632	1.15022
1	122475000	122625000	1633	-0.597142
1	122550000	122700000	1634	-0.220736
1	122625000	122775000	1635	0.0498462
1	122700000	122850000	1636	-1.51734
1	122775000	122925000	1637	-0.574596
1	122850000	123000000	1638	0.124364
1	122925000	123075000	1639	-1.68149
1	123000000	123150000	1640	-1.14743	RORA
1	123075000	123225000	1641	-0.844492	RORA
1	123150000	123300000	1642	-0.141634	RORA,NARG2,NARG2
1	123225000	123375000	1643	0.860375	RORA,NARG2,NARG2,ANXA2,ANXA2
1	123300000	123450000	1644	0.460383	NARG2,NARG2,ANXA2,ANXA2,ENSSSCG00000004579
1	123375000	123525000	1645	0.342359	ANXA2,ANXA2,ENSSSCG00000004579
1	123450000	123600000	1646	0.45984
1	123525000	123675000	1647	-0.198628
1	123600000	123750000	1648	-0.694772
1	123675000	123825000	1649
1	123750000	123900000	1650
1	123825000	123975000	1651	-0.0879794
1	123900000	124050000	1652	0.456587
1	123975000	124125000	1653	0.510942
1	124050000	124200000	1654	-0.290524
1	124125000	124275000	1655	-0.0990002	ENSSSCG00000004582
1	124200000	124350000	1656	-0.578816	ENSSSCG00000004582,GTF2A2
1	124275000	124425000	1657	1.37566	ENSSSCG00000004582,GTF2A2,GCNT3
1	124350000	124500000	1658	1.45877	GCNT3,ENSSSCG00000004585
1	124425000	124575000	1659	1.23198	ENSSSCG00000004585,FAM81A
1	124500000	124650000	1660	0.81986	FAM81A
1	124575000	124725000	1661	-0.889774	FAM81A,MYO1E
1	124650000	124800000	1662	-0.696534	MYO1E
1	124725000	124875000	1663	0.588626	MYO1E
1	124800000	124950000	1664	0.549374	MYO1E,CCNB2
1	124875000	125025000	1665	-0.86671	MYO1E,CCNB2,RNF111
1	124950000	125100000	1666	-0.986842	RNF111
1	125025000	125175000	1667	-0.354568	RNF111,ENSSSCG00000004592
1	125100000	125250000	1668	0.0949704	RNF111,ENSSSCG00000004592,ENSSSCG00000004590,ENSSSCG00000023625,ENSSSCG00000024131
1	125175000	125325000	1669	-0.289025	ENSSSCG00000004590,ENSSSCG00000023625,ENSSSCG00000024131
1	125250000	125400000	1670	-0.960633	ENSSSCG00000024131,ADAM10,ADAM10
1	125325000	125475000	1671	-0.895042	ADAM10,ADAM10,ENSSSCG00000029184,ENSSSCG00000024660,ENSSSCG00000021143,ADAM10,ADAM10
1	125400000	125550000	1672	-0.505964	ENSSSCG00000029184,ENSSSCG00000024660,ENSSSCG00000021143,ADAM10,ADAM10,ENSSSCG00000004596
1	125475000	125625000	1673	-0.607373	ADAM10,ADAM10,ENSSSCG00000004596
1	125550000	125700000	1674	-1.50557	ENSSSCG00000004596
1	125625000	125775000	1675	-1.19694	ENSSSCG00000004596
1	125700000	125850000	1676	-0.390282
1	125775000	125925000	1677	0.107204	AQP9
1	125850000	126000000	1678	-0.721671	AQP9
1	125925000	126075000	1679	-1.982	AQP9
1	126000000	126150000	1680	-2.1855	ALDH1A2,ENSSSCG00000023356
1	126075000	126225000	1681	-2.3224	ALDH1A2,ENSSSCG00000023356
1	126150000	126300000	1682	-2.53872	ENSSSCG00000023356
1	126225000	126375000	1683	-0.459734
1	126300000	126450000	1684	0.489295	POLR2M,MYZAP
1	126375000	126525000	1685	-0.577623	POLR2M,MYZAP
1	126450000	126600000	1686	-0.810779	MYZAP
1	126525000	126675000	1687	-0.929586	ENSSSCG00000026445
1	126600000	126750000	1688	-0.235836	ENSSSCG00000026445
1	126675000	126825000	1689	0.650181
1	126750000	126900000	1690	0.666184
1	126825000	126975000	1691	-0.593768
1	126900000	127050000	1692	-0.743265
1	126975000	127125000	1693	-0.693856
1	127050000	127200000	1694	-0.87738
1	127125000	127275000	1695	-1.09207
1	127200000	127350000	1696	-0.947903
1	127275000	127425000	1697
1	127350000	127500000	1698	-0.24083
1	127425000	127575000	1699	-0.656121
1	127500000	127650000	1700	-1.02226	ZNF280D
1	127575000	127725000	1701	-0.241225	ZNF280D
1	127650000	127800000	1702	-0.383373	ZNF280D,MNS1
1	127725000	127875000	1703	-2.42865	MNS1
1	127800000	127950000	1704	-2.8229	MNS1
1	127875000	128025000	1705	-2.13955	TEX9
1	127950000	128100000	1706	-1.20591	TEX9
1	128025000	128175000	1707	-0.913709	TEX9
1	128100000	128250000	1708	-0.762606	ENSSSCG00000024210
1	128175000	128325000	1709	-0.713736	ENSSSCG00000024210,RFX7
1	128250000	128400000	1710	-0.572578	ENSSSCG00000024210,RFX7,ENSSSCG00000029459
1	128325000	128475000	1711	-0.322072	ENSSSCG00000029459,ENSSSCG00000024042
1	128400000	128550000	1712	-1.00062	ENSSSCG00000029459,ENSSSCG00000024042,NEDD4
1	128475000	128625000	1713	-1.33688	ENSSSCG00000029459,NEDD4
1	128550000	128700000	1714	-0.601153	NEDD4
1	128625000	128775000	1715	0.200884
1	128700000	128850000	1716	0.109962	PYGO1,DYX1C1,DYX1C1
1	128775000	128925000	1717	-0.268973	PYGO1,DYX1C1,DYX1C1
1	128850000	129000000	1718	-0.384815	DYX1C1,DYX1C1
1	128925000	129075000	1719	-0.298916	CCPG1,ENSSSCG00000024046,ENSSSCG00000023260,RAB27A
1	129000000	129150000	1720	1.43966	CCPG1,ENSSSCG00000024046,ENSSSCG00000023260,RAB27A,RSL24D1
1	129075000	129225000	1721	1.52123	RAB27A,RSL24D1
1	129150000	129300000	1722	1.19903	RSL24D1
1	129225000	129375000	1723	1.16997
1	129300000	129450000	1724	1.53452
1	129375000	129525000	1725	1.61356
1	129450000	129600000	1726	0.0228001
1	129525000	129675000	1727	1.51727
1	129600000	129750000	1728	0.54788
1	129675000	129825000	1729	0.260207	UNC13C
1	129750000	129900000	1730	0.246312	UNC13C
1	129825000	129975000	1731	-0.488358	UNC13C
1	129900000	130050000	1732	-0.297153	UNC13C
1	129975000	130125000	1733	1.15971	UNC13C
1	130050000	130200000	1734	1.34535	UNC13C
1	130125000	130275000	1735	1.24914	UNC13C
1	130200000	130350000	1736	0.133006	UNC13C
1	130275000	130425000	1737	0.0698656	UNC13C
1	130350000	130500000	1738	0.289669	UNC13C
1	130425000	130575000	1739	0.321355	UNC13C
1	130500000	130650000	1740	-0.00398263
1	130575000	130725000	1741	0.161854	ENSSSCG00000025257,ENSSSCG00000024057
1	130650000	130800000	1742	-0.660597	ENSSSCG00000025257,ENSSSCG00000024057,ENSSSCG00000004615
1	130725000	130875000	1743	-0.982963	ENSSSCG00000024057,ENSSSCG00000004615
1	130800000	130950000	1744	-0.563692	ENSSSCG00000004615
1	130875000	131025000	1745	-0.432445
1	130950000	131100000	1746	-0.148903
1	131025000	131175000	1747	0.137168
1	131100000	131250000	1748	-0.397018
1	131175000	131325000	1749	-1.20345
1	131250000	131400000	1750	-1.15775
1	131325000	131475000	1751
1	131400000	131550000	1752
1	131475000	131625000	1753	-2.37701
1	131550000	131700000	1754	-1.31817
1	131625000	131775000	1755	-0.751178
1	131700000	131850000	1756	-1.09182
1	131775000	131925000	1757
1	131850000	132000000	1758	-2.16413	ONECUT1
1	131925000	132075000	1759	-2.02196	ONECUT1
1	132000000	132150000	1760	-1.472	ONECUT1,FAM214A
1	132075000	132225000	1761	-1.04484	FAM214A,ARPP19
1	132150000	132300000	1762	-1.18728	FAM214A,ARPP19
1	132225000	132375000	1763	-0.168416	MYO5A
1	132300000	132450000	1764	0.148552	MYO5A
1	132375000	132525000	1765	1.14942	MYO5A,MYO5C
1	132450000	132600000	1766	1.08732	MYO5A,MYO5C
1	132525000	132675000	1767	1.02557	MYO5C,GNB5,GNB5
1	132600000	132750000	1768	1.17476	MYO5C,GNB5,GNB5,BCL2L10
1	132675000	132825000	1769	1.37374	GNB5,GNB5,BCL2L10,MAPK6
1	132750000	132900000	1770	1.18286	MAPK6,LEO1
1	132825000	132975000	1771	-1.24849	MAPK6,LEO1,TMOD3
1	132900000	133050000	1772	-1.79083	LEO1,TMOD3
1	132975000	133125000	1773	-1.82622	TMOD3,SCG3
1	133050000	133200000	1774	-1.79131	SCG3,LYSMD2
1	133125000	133275000	1775	-1.16198	SCG3,LYSMD2,TMOD2
1	133200000	133350000	1776	-0.919076	LYSMD2,TMOD2
1	133275000	133425000	1777	-2.30203	DMXL2
1	133350000	133500000	1778	-1.85895	DMXL2,GLDN
1	133425000	133575000	1779	-1.45043	DMXL2,GLDN
1	133500000	133650000	1780	-1.43189	GLDN
1	133575000	133725000	1781	-1.34364
1	133650000	133800000	1782	-0.721506
1	133725000	133875000	1783	-0.614458
1	133800000	133950000	1784	1.12227	CYP19A1,CYP19A1
1	133875000	134025000	1785	1.53713	CYP19A1,CYP19A1
1	133950000	134100000	1786
1	134025000	134175000	1787	0.584492	TNFAIP8L3
1	134100000	134250000	1788	0.584492	TNFAIP8L3
1	134175000	134325000	1789	-0.46961	AP4E1,AP4E1
1	134250000	134400000	1790	-0.840223	AP4E1,AP4E1
1	134325000	134475000	1791	-0.955765	AP4E1,AP4E1
1	134400000	134550000	1792	-0.755972	SPPL2A
1	134475000	134625000	1793	-0.573732	SPPL2A,TRPM7
1	134550000	134700000	1794	-0.21755	SPPL2A,TRPM7
1	134625000	134775000	1795	-0.822658	TRPM7,USP50,USP8
1	134700000	134850000	1796	-1.17117	USP50,USP8
1	134775000	134925000	1797	-0.833283	USP8,ENSSSCG00000020721
1	134850000	135000000	1798		ENSSSCG00000020721,ENSSSCG00000004642,GABPB1
1	134925000	135075000	1799		ENSSSCG00000004642,GABPB1
1	135000000	135150000	1800	-0.566107	GABPB1,HDC
1	135075000	135225000	1801	-0.516641	GABPB1,HDC,SLC27A2
1	135150000	135300000	1802	0.249217	HDC,SLC27A2,ATP8B4
1	135225000	135375000	1803	-0.0977973	ATP8B4
1	135300000	135450000	1804	-0.403479	ATP8B4
1	135375000	135525000	1805	-0.439153	ATP8B4
1	135450000	135600000	1806	-1.69182	ATP8B4
1	135525000	135675000	1807	-1.749	ATP8B4
1	135600000	135750000	1808	-1.96543	ATP8B4
1	135675000	135825000	1809	-1.33716	DTWD1,ENSSSCG00000004648
1	135750000	135900000	1810	-0.393119	DTWD1,ENSSSCG00000004648,ENSSSCG00000027906
1	135825000	135975000	1811	-1.66143	ENSSSCG00000004648,ENSSSCG00000027906,ENSSSCG00000020664
1	135900000	136050000	1812	-2.27176	ENSSSCG00000004648,ENSSSCG00000020664,ENSSSCG00000004650
1	135975000	136125000	1813	-2.20739	ENSSSCG00000004650,ENSSSCG00000020800
1	136050000	136200000	1814	-1.23051	ENSSSCG00000020800,GALK2
1	136125000	136275000	1815	-0.234479	GALK2
1	136200000	136350000	1816	0.257338	GALK2,COPS2
1	136275000	136425000	1817	0.420053	GALK2,COPS2
1	136350000	136500000	1818	0.192046	COPS2,SECISBP2L
1	136425000	136575000	1819	0.118191	SECISBP2L,SHC4
1	136500000	136650000	1820	0.735903	SECISBP2L,SHC4,EID1
1	136575000	136725000	1821	1.07193	SHC4,EID1,CEP152,CEP152
1	136650000	136800000	1822	1.25916	SHC4,CEP152,CEP152
1	136725000	136875000	1823	1.27971	CEP152,CEP152
1	136800000	136950000	1824	0.804083	CEP152,CEP152
1	136875000	137025000	1825
1	136950000	137100000	1826	1.44547
1	137025000	137175000	1827	1.36772	FBN1
1	137100000	137250000	1828	0.38564	FBN1
1	137175000	137325000	1829	-0.459746	FBN1
1	137250000	137400000	1830	-0.218242	FBN1
1	137325000	137475000	1831	-0.0884938
1	137400000	137550000	1832	0.192487	DUT,SLC12A1
1	137475000	137625000	1833	0.712989	DUT,SLC12A1
1	137550000	137700000	1834	0.947292	SLC12A1,MYEF2,SLC24A5
1	137625000	137775000	1835	1.03084	MYEF2,SLC24A5
1	137700000	137850000	1836	1.0899
1	137775000	137925000	1837	0.947858
1	137850000	138000000	1838	0.541067
1	137925000	138075000	1839	0.485601	SEMA6D,SEMA6D
1	138000000	138150000	1840	0.533082	SEMA6D,SEMA6D
1	138075000	138225000	1841	-1.07485	SEMA6D,SEMA6D
1	138150000	138300000	1842	-0.77292
1	138225000	138375000	1843	0.336613
1	138300000	138450000	1844	-0.233099
1	138375000	138525000	1845	-0.81871
1	138450000	138600000	1846	0.192986
1	138525000	138675000	1847	-0.540604
1	138600000	138750000	1848	-1.48122
1	138675000	138825000	1849	0.990077
1	138750000	138900000	1850	1.05165
1	138825000	138975000	1851	0.984492
1	138900000	139050000	1852	0.913912
1	138975000	139125000	1853	-1.49673
1	139050000	139200000	1854	-1.81576
1	139125000	139275000	1855	-0.556132
1	139200000	139350000	1856	-0.674561
1	139275000	139425000	1857	-0.763763
1	139350000	139500000	1858	-0.717933
1	139425000	139575000	1859	-0.976413
1	139500000	139650000	1860	-2.3907	ENSSSCG00000004664
1	139575000	139725000	1861	-2.54611	ENSSSCG00000004664
1	139650000	139800000	1862	-2.40062
1	139725000	139875000	1863	-1.63643
1	139800000	139950000	1864	-1.89777
1	139875000	140025000	1865	-0.722976
1	139950000	140100000	1866	-0.603304
1	140025000	140175000	1867
1	140100000	140250000	1868	-0.455153
1	140175000	140325000	1869	-0.741046
1	140250000	140400000	1870	-0.508148
1	140325000	140475000	1871	1.21581	ENSSSCG00000004665
1	140400000	140550000	1872	0.968745	ENSSSCG00000004665
1	140475000	140625000	1873	0.917792
1	140550000	140700000	1874	1.21082	ENSSSCG00000004666
1	140625000	140775000	1875	1.0336	ENSSSCG00000004666,PLDN,SLC30A4
1	140700000	140850000	1876	-0.274404	ENSSSCG00000004666,PLDN,SLC30A4,GATM
1	140775000	140925000	1877	-0.93687	SLC30A4,GATM,SPATA5L1,C15orf48
1	140850000	141000000	1878	-0.990583	GATM,SPATA5L1,C15orf48
1	140925000	141075000	1879	-1.03769	SLC28A2
1	141000000	141150000	1880	-1.05853	SLC28A2,SHF
1	141075000	141225000	1881	-1.55932	SLC28A2,SHF,DUOX1,DUOX1,DUOX1,DUOXA2,DUOXA1,DUOX2,DUOX2
1	141150000	141300000	1882	-1.7353	SHF,DUOX1,DUOX1,DUOX1,DUOXA2,DUOXA1,DUOX2,DUOX2,SORD
1	141225000	141375000	1883	-1.62192	DUOX2,DUOX2,SORD,C15orf43
1	141300000	141450000	1884	-1.09687	SORD,C15orf43,TRIM69,B2M,B2M
1	141375000	141525000	1885	-0.75397	TRIM69,B2M,B2M,ENSSSCG00000004684
1	141450000	141600000	1886	-1.08114	B2M,B2M,ENSSSCG00000004684,B2M,PATL2,ENSSSCG00000024783
1	141525000	141675000	1887	-1.95003	B2M,PATL2,ENSSSCG00000024783,ENSSSCG00000030483,ENSSSCG00000026172
1	141600000	141750000	1888	-2.09489	ENSSSCG00000024783,ENSSSCG00000030483,ENSSSCG00000026172,CASC4,ENSSSCG00000028089,EIF3J
1	141675000	141825000	1889	-2.06552	CASC4,ENSSSCG00000028089,EIF3J,CTDSPL2
1	141750000	141900000	1890	-1.9926	CASC4,CTDSPL2
1	141825000	141975000	1891	-1.97288	CASC4,ENSSSCG00000004693
1	141900000	142050000	1892	-1.89996	CASC4,ENSSSCG00000004693
1	141975000	142125000	1893	-1.98617	ENSSSCG00000004693
1	142050000	142200000	1894	-2.06459
1	142125000	142275000	1895	-1.6466	ENSSSCG00000027562
1	142200000	142350000	1896	-1.6997	ENSSSCG00000027562
1	142275000	142425000	1897	-1.8266
1	142350000	142500000	1898	-1.86525	FRMD5,WDR76
1	142425000	142575000	1899	-1.84546	FRMD5,WDR76
1	142500000	142650000	1900	-1.91128	WDR76,ENSSSCG00000025604,HYPK,SERINC4,SERINC4,ENSSSCG00000024263,ELL3,GRP-58,CATSPER2
1	142575000	142725000	1901	-1.36479	ENSSSCG00000025604,HYPK,SERINC4,SERINC4,ENSSSCG00000024263,ELL3,GRP-58,CATSPER2,STRC,ENSSSCG00000004703,TP53BP1,PPIP5K1
1	142650000	142800000	1902	-0.343283	CATSPER2,STRC,ENSSSCG00000004703,TP53BP1,PPIP5K1,ENSSSCG00000004705,ENSSSCG00000004705
1	142725000	142875000	1903	0.366491	PPIP5K1,ENSSSCG00000004705,ENSSSCG00000004705,ENSSSCG00000004706
1	142800000	142950000	1904	1.67147	ENSSSCG00000004706,TUBGCP4,ZSCAN29
1	142875000	143025000	1905	1.09389	TUBGCP4,ZSCAN29,ADAL,LCMT2
1	142950000	143100000	1906	1.25216	ZSCAN29,ADAL,LCMT2,TGM7,TGM5,ENSSSCG00000028721
1	143025000	143175000	1907	1.07769	TGM7,TGM5,ENSSSCG00000028721,CCNDBP1,EPB42,ENSSSCG00000023179
1	143100000	143250000	1908	-0.866531	CCNDBP1,EPB42,ENSSSCG00000023179,ENSSSCG00000004716,UBR1,UBR1
1	143175000	143325000	1909	-0.567873	ENSSSCG00000004716,UBR1,UBR1
1	143250000	143400000	1910	-0.331476	UBR1,UBR1,TTBK2
1	143325000	143475000	1911	-0.476013	TTBK2
1	143400000	143550000	1912	-0.588993	TTBK2,CDAN1
1	143475000	143625000	1913	0.410618	TTBK2,CDAN1,ENSSSCG00000004720,ENSSSCG00000004720,STARD9
1	143550000	143700000	1914	0.433057	CDAN1,ENSSSCG00000004720,ENSSSCG00000004720,STARD9
1	143625000	143775000	1915	-0.131514	HAUS2,LRRC57,SNAP23
1	143700000	143850000	1916	1.05212	HAUS2,LRRC57,SNAP23,ZNF106
1	143775000	143925000	1917	1.51452	SNAP23,ZNF106,P94,P94,GANC
1	143850000	144000000	1918	1.1112	P94,P94,GANC,TMEM87A
1	143925000	144075000	1919	0.357231	GANC,TMEM87A
1	144000000	144150000	1920	0.477568	TMEM87A,VPS39,PLA2G4F
1	144075000	144225000	1921	1.13269	VPS39,PLA2G4F,PLA2G4D,PLA2G4D
1	144150000	144300000	1922	0.998488	PLA2G4F,PLA2G4D,PLA2G4D,ENSSSCG00000004734,ENSSSCG00000025080
1	144225000	144375000	1923	-0.282355	ENSSSCG00000004734,ENSSSCG00000025080,ENSSSCG00000024566,ENSSSCG00000004735
1	144300000	144450000	1924	-0.95379	ENSSSCG00000024566,ENSSSCG00000004735,ENSSSCG00000022540
1	144375000	144525000	1925	-0.620048	ENSSSCG00000004735,ENSSSCG00000022540,ENSSSCG00000027182,ENSSSCG00000004738,ENSSSCG00000004738
1	144450000	144600000	1926	-0.409964	ENSSSCG00000027182,ENSSSCG00000004738,ENSSSCG00000004738,ENSSSCG00000004741,ENSSSCG00000004737,SPTBN5
1	144525000	144675000	1927	-0.944211	ENSSSCG00000004738,ENSSSCG00000004738,ENSSSCG00000004741,ENSSSCG00000004737,SPTBN5,EHD4
1	144600000	144750000	1928	-1.09797	SPTBN5,EHD4,MGA,ENSSSCG00000023579
1	144675000	144825000	1929	-0.389523	MGA,ENSSSCG00000023579,JMJD7,JMJD7,ENSSSCG00000024969
1	144750000	144900000	1930	-0.459157	JMJD7,JMJD7,ENSSSCG00000024969,TYRO3
1	144825000	144975000	1931	-0.788279	TYRO3,RPAP1,ITPKA,RTF1,RTF1
1	144900000	145050000	1932	-1.47511	TYRO3,RPAP1,ITPKA,RTF1,RTF1
1	144975000	145125000	1933	-1.92913	RTF1,RTF1,ENSSSCG00000004750,ENSSSCG00000024401
1	145050000	145200000	1934	-1.00733	ENSSSCG00000004750,ENSSSCG00000024401,NDUFAF1
1	145125000	145275000	1935	-0.886404	NDUFAF1,ENSSSCG00000004751,ENSSSCG00000026091,ENSSSCG00000004752
1	145200000	145350000	1936	-0.687604	ENSSSCG00000004751,ENSSSCG00000026091,ENSSSCG00000004752
1	145275000	145425000	1937	-0.533242	ENSSSCG00000004752,INO80
1	145350000	145500000	1938	-0.102009	INO80
1	145425000	145575000	1939	-0.447199	INO80,CHAC1,DLL4,VPS18
1	145500000	145650000	1940	-1.18767	INO80,CHAC1,DLL4,VPS18,RHOV,ENSSSCG00000004759,PPP1R14D
1	145575000	145725000	1941	0.555886	VPS18,RHOV,ENSSSCG00000004759,PPP1R14D,ZFYVE19,DNAJC17,C15orf62,GCHFR
1	145650000	145800000	1942	0.821394	PPP1R14D,ZFYVE19,DNAJC17,C15orf62,GCHFR,RMDN3,PIGRAD51
1	145725000	145875000	1943	0.0851949	PPP1R14D,RMDN3,PIGRAD51,CASC5
1	145800000	145950000	1944	-0.129528	PPP1R14D,CASC5,CHST14,BAHD1
1	145875000	146025000	1945	-0.515894	CHST14,BAHD1,IVD,KNSTRN,ENSSSCG00000004776
1	145950000	146100000	1946	-1.4112	BAHD1,IVD,KNSTRN,ENSSSCG00000004776,C15orf52,C15orf52
1	146025000	146175000	1947	-1.63772	ENSSSCG00000004776,C15orf52,C15orf52,ENSSSCG00000025031,PAK6
1	146100000	146250000	1948	-1.14238	ENSSSCG00000025031,PAK6,ENSSSCG00000029381,ENSSSCG00000004782
1	146175000	146325000	1949	-1.14805	ENSSSCG00000029381,ENSSSCG00000004782,ENSSSCG00000004784,ENSSSCG00000029702,PLCB2,ENSSSCG00000030580
1	146250000	146400000	1950	-1.33061	ENSSSCG00000004784,ENSSSCG00000029702,PLCB2,ENSSSCG00000030580,ENSSSCG00000027242
1	146325000	146475000	1951	-0.822957	ENSSSCG00000027242,EIF2AK4,ENSSSCG00000004785
1	146400000	146550000	1952	-0.487338	EIF2AK4,ENSSSCG00000004785
1	146475000	146625000	1953	-0.628127
1	146550000	146700000	1954	-1.10855	GPR176
1	146625000	146775000	1955	-1.86808	GPR176
1	146700000	146850000	1956	-1.84352	FSIP1
1	146775000	146925000	1957	-1.68445	FSIP1,THBS1,THBS1,THBS1
1	146850000	147000000	1958	-1.67792	FSIP1,THBS1,THBS1,THBS1
1	146925000	147075000	1959	-1.83391
1	147000000	147150000	1960	-0.327674
1	147075000	147225000	1961	1.18709
1	147150000	147300000	1962	1.25553	ENV
1	147225000	147375000	1963	-0.0517765	ENV
1	147300000	147450000	1964	-0.207566
1	147375000	147525000	1965	-0.0945199
1	147450000	147600000	1966	-0.829317
1	147525000	147675000	1967	-1.14489
1	147600000	147750000	1968	-1.50416
1	147675000	147825000	1969	-0.886367
1	147750000	147900000	1970	-1.19886
1	147825000	147975000	1971	-1.18352
1	147900000	148050000	1972	-1.30373
1	147975000	148125000	1973	-1.48342
1	148050000	148200000	1974		RASGRP1
1	148125000	148275000	1975	-1.84688	RASGRP1,FAM98B,FAM98B
1	148200000	148350000	1976	-1.76462	RASGRP1,FAM98B,FAM98B
1	148275000	148425000	1977	-1.44664	FAM98B,FAM98B
1	148350000	148500000	1978	-1.40943	SPRED1
1	148425000	148575000	1979	-1.39231	SPRED1
1	148500000	148650000	1980	0.637104
1	148575000	148725000	1981	0.421558
1	148650000	148800000	1982	0.130272
1	148725000	148875000	1983	0.0845392	TMCO5A,TMCO5A
1	148800000	148950000	1984	0.0550652	TMCO5A,TMCO5A
1	148875000	149025000	1985	0.777629
1	148950000	149100000	1986	0.81011
1	149025000	149175000	1987	-0.500959
1	149100000	149250000	1988	-1.82124
1	149175000	149325000	1989	0.749926
1	149250000	149400000	1990	0.923781
1	149325000	149475000	1991	0.394005
1	149400000	149550000	1992	0.566958
1	149475000	149625000	1993	0.636932
1	149550000	149700000	1994	0.695854
1	149625000	149775000	1995	0.548966	ENSSSCG00000004795
1	149700000	149850000	1996	0.4979	ENSSSCG00000004795
1	149775000	149925000	1997	0.48975	ENSSSCG00000022680
[truncated: 30,653 more rows]
